# Supplementary material for: Machine learning-based prediction of mortality in acute myocardial infarction with cardiogenic shock
Source: Front Cardiovasc Med. 2024 Oct 14;11:1402503. doi: 10.3389/fcvm.2024.1402503 (PMC11513311; doi:10.3389/fcvm.2024.1402503)
Supplement: Supplementary file 6 [file Datasheet1.zip]

Archive with 11 entries (11 files):
- 000 Extracting Raw Data from eICU-CRD dataset/01.╚╦┐┌╤o.xlsx
- 000 Extracting Raw Data from eICU-CRD dataset/02.╩╡╤Θ╩╥╓╕▒Ω.xlsx
- 000 Extracting Raw Data from eICU-CRD dataset/03.╔·├n╒≈.xlsx
- 000 Extracting Raw Data from eICU-CRD dataset/04.║╧▓ó╓ó.xlsx
- 000 Extracting Raw Data from eICU-CRD dataset/05.╩╓╩⌡╓╕▒Ω.xlsx
- 000 Extracting Raw Data from eICU-CRD dataset/06.╕°╥⌐╩2╛▌.xlsx
- 000 Extracting Raw Data from eICU-CRD dataset/07.╩Σ╥║╩2╛▌.xlsx
- 000 Extracting Raw Data from eICU-CRD dataset/08.╘ñ║≤╓╕▒Ω.xlsx
- 000 Extracting Raw Data from eICU-CRD dataset/09.╗·╨╡═¿╞°.xlsx
- 000 Extracting Raw Data from eICU-CRD dataset/10.╥║╠σ╞╜║Γ.xlsx
- 000 Extracting Raw Data from eICU-CRD dataset/11.╞└╖╓╓╕▒Ω.xlsx
