# Supplementary material for: Machine learning-based prediction of mortality in acute myocardial infarction with cardiogenic shock
Source: Front Cardiovasc Med. 2024 Oct 14;11:1402503. doi: 10.3389/fcvm.2024.1402503 (PMC11513311; doi:10.3389/fcvm.2024.1402503)
Supplement: Supplementary file 6 [file Datasheet1.zip › 000 Extracting Raw Data from eICU-CRD dataset/04.║╧▓ó╓ó.xlsx]

## Sheet: sheet1
patientunitstayid	atrialfibrillation	ckd	copd	diabetesmellitu	hyperlipidemia	hypertension	pneumonia
144954	NULL	NULL	1	NULL	NULL	NULL	NULL
155324	NULL	NULL	NULL	NULL	NULL	NULL	NULL
155558	NULL	NULL	NULL	NULL	NULL	NULL	NULL
158455	1	NULL	NULL	NULL	NULL	NULL	NULL
159946	NULL	NULL	NULL	NULL	NULL	NULL	NULL
163126	NULL	1	NULL	NULL	NULL	NULL	NULL
164954	1	NULL	NULL	NULL	NULL	NULL	NULL
177650	NULL	NULL	NULL	NULL	NULL	NULL	NULL
180815	NULL	1	NULL	NULL	NULL	NULL	NULL
181094	NULL	NULL	NULL	NULL	NULL	NULL	NULL
188522	NULL	NULL	NULL	NULL	NULL	NULL	NULL
199199	NULL	NULL	NULL	NULL	NULL	NULL	NULL
202246	NULL	NULL	NULL	NULL	NULL	NULL	NULL
209689	NULL	NULL	NULL	NULL	NULL	NULL	NULL
212844	1	NULL	NULL	NULL	NULL	NULL	NULL
214410	NULL	NULL	NULL	NULL	NULL	NULL	NULL
215269	NULL	NULL	NULL	NULL	NULL	NULL	NULL
227101	NULL	NULL	NULL	NULL	NULL	NULL	NULL
234190	NULL	NULL	NULL	NULL	NULL	NULL	1
234967	NULL	NULL	NULL	NULL	NULL	NULL	NULL
239375	NULL	NULL	NULL	NULL	NULL	NULL	NULL
284726	NULL	NULL	NULL	NULL	NULL	NULL	1
301948	NULL	NULL	1	NULL	NULL	NULL	NULL
311635	1	1	NULL	NULL	1	NULL	NULL
316515	NULL	1	NULL	NULL	NULL	1	NULL
317158	NULL	NULL	NULL	NULL	1	NULL	NULL
323346	NULL	NULL	NULL	NULL	NULL	1	NULL
331855	NULL	NULL	NULL	NULL	NULL	1	1
349887	NULL	NULL	NULL	NULL	NULL	NULL	NULL
367993	1	NULL	1	NULL	1	1	NULL
376216	NULL	NULL	NULL	NULL	1	1	1
378238	1	1	NULL	NULL	1	1	NULL
393404	NULL	NULL	NULL	NULL	NULL	NULL	NULL
397793	NULL	NULL	NULL	NULL	NULL	1	NULL
405236	NULL	NULL	NULL	NULL	NULL	NULL	NULL
409661	NULL	NULL	1	NULL	1	1	NULL
415762	1	1	NULL	NULL	1	1	NULL
416432	NULL	NULL	NULL	NULL	1	1	NULL
425297	NULL	NULL	NULL	NULL	NULL	NULL	NULL
426845	NULL	NULL	NULL	NULL	NULL	1	NULL
434803	NULL	NULL	NULL	1	NULL	NULL	NULL
444361	NULL	NULL	NULL	NULL	NULL	NULL	NULL
447102	NULL	NULL	NULL	NULL	NULL	NULL	NULL
467617	1	NULL	1	NULL	NULL	NULL	1
476097	NULL	NULL	NULL	NULL	NULL	NULL	NULL
482095	NULL	NULL	NULL	NULL	NULL	NULL	NULL
487084	NULL	NULL	NULL	1	NULL	NULL	NULL
492871	NULL	NULL	NULL	NULL	NULL	1	NULL
496991	NULL	NULL	NULL	NULL	NULL	NULL	NULL
503453	1	NULL	NULL	NULL	NULL	NULL	NULL
504217	NULL	NULL	NULL	1	1	1	NULL
504502	NULL	NULL	NULL	NULL	NULL	NULL	1
508396	NULL	NULL	NULL	NULL	1	NULL	NULL
508934	NULL	NULL	NULL	NULL	NULL	1	NULL
510537	NULL	NULL	NULL	NULL	NULL	NULL	NULL
518162	NULL	NULL	NULL	NULL	NULL	NULL	NULL
518654	NULL	1	NULL	NULL	NULL	NULL	NULL
521220	NULL	NULL	NULL	NULL	1	1	NULL
521433	1	NULL	NULL	NULL	NULL	NULL	NULL
528317	NULL	NULL	NULL	NULL	NULL	NULL	NULL
531808	NULL	NULL	NULL	1	NULL	NULL	NULL
532025	NULL	NULL	NULL	NULL	1	1	1
533750	NULL	1	NULL	NULL	NULL	NULL	NULL
533816	NULL	NULL	NULL	NULL	NULL	NULL	NULL
534228	NULL	NULL	NULL	NULL	NULL	NULL	NULL
540857	NULL	NULL	NULL	NULL	NULL	NULL	NULL
551913	NULL	NULL	NULL	NULL	NULL	NULL	NULL
555935	NULL	NULL	NULL	NULL	NULL	NULL	NULL
556554	1	NULL	NULL	NULL	NULL	NULL	NULL
572259	NULL	NULL	NULL	NULL	NULL	NULL	NULL
575299	NULL	NULL	NULL	NULL	NULL	NULL	NULL
578412	NULL	NULL	NULL	NULL	NULL	NULL	NULL
579807	NULL	NULL	NULL	NULL	NULL	NULL	NULL
580700	NULL	NULL	NULL	NULL	NULL	NULL	NULL
592573	NULL	NULL	NULL	NULL	NULL	NULL	NULL
609245	NULL	NULL	NULL	NULL	NULL	NULL	NULL
616148	1	NULL	NULL	NULL	NULL	NULL	NULL
616181	NULL	NULL	NULL	NULL	NULL	NULL	NULL
617978	NULL	NULL	NULL	NULL	NULL	NULL	NULL
620455	1	NULL	NULL	NULL	NULL	NULL	NULL
625778	1	NULL	NULL	NULL	NULL	NULL	NULL
628135	NULL	NULL	NULL	NULL	NULL	NULL	NULL
650870	NULL	NULL	NULL	NULL	NULL	NULL	NULL
694490	NULL	NULL	NULL	NULL	NULL	NULL	NULL
707453	NULL	NULL	NULL	NULL	NULL	NULL	1
710037	NULL	NULL	NULL	NULL	NULL	NULL	NULL
741485	NULL	NULL	NULL	NULL	NULL	NULL	NULL
744991	NULL	NULL	NULL	NULL	NULL	NULL	NULL
745126	NULL	NULL	NULL	NULL	NULL	NULL	NULL
760384	NULL	NULL	NULL	NULL	NULL	NULL	NULL
760472	1	1	NULL	NULL	NULL	NULL	1
775271	NULL	NULL	NULL	NULL	NULL	NULL	NULL
784449	NULL	NULL	NULL	NULL	NULL	NULL	NULL
807880	NULL	NULL	NULL	NULL	NULL	NULL	NULL
817185	1	NULL	NULL	NULL	NULL	NULL	NULL
827484	NULL	NULL	NULL	NULL	NULL	NULL	NULL
836139	NULL	NULL	NULL	NULL	NULL	NULL	NULL
837810	NULL	NULL	NULL	NULL	NULL	NULL	NULL
849034	NULL	NULL	NULL	NULL	NULL	NULL	NULL
858317	NULL	NULL	NULL	NULL	NULL	NULL	NULL
863571	NULL	NULL	NULL	NULL	NULL	NULL	1
870832	NULL	NULL	NULL	NULL	NULL	NULL	NULL
874682	NULL	NULL	NULL	NULL	NULL	NULL	NULL
886707	NULL	NULL	NULL	NULL	NULL	NULL	NULL
891112	NULL	NULL	NULL	NULL	NULL	NULL	NULL
896778	1	NULL	NULL	NULL	NULL	NULL	NULL
907820	NULL	NULL	NULL	NULL	NULL	NULL	NULL
911374	1	NULL	NULL	NULL	NULL	NULL	NULL
917698	NULL	NULL	NULL	NULL	NULL	NULL	NULL
924796	NULL	NULL	NULL	NULL	NULL	NULL	NULL
937561	NULL	NULL	NULL	NULL	NULL	NULL	NULL
954831	NULL	NULL	NULL	NULL	NULL	NULL	NULL
955475	NULL	NULL	NULL	NULL	NULL	NULL	NULL
956005	NULL	NULL	NULL	NULL	NULL	NULL	NULL
956930	NULL	NULL	NULL	NULL	NULL	NULL	NULL
968143	NULL	NULL	NULL	NULL	NULL	NULL	NULL
972205	NULL	NULL	NULL	NULL	NULL	NULL	NULL
978295	NULL	NULL	NULL	NULL	NULL	NULL	NULL
978989	1	NULL	NULL	NULL	NULL	NULL	NULL
979556	1	NULL	NULL	NULL	NULL	NULL	NULL
998049	1	NULL	NULL	NULL	NULL	NULL	NULL
1028643	NULL	NULL	NULL	NULL	1	1	NULL
1046125	NULL	NULL	1	NULL	1	NULL	NULL
1059220	NULL	NULL	NULL	NULL	1	NULL	NULL
1078909	NULL	NULL	NULL	NULL	NULL	NULL	NULL
1089115	NULL	NULL	NULL	NULL	NULL	NULL	NULL
1089644	NULL	NULL	NULL	NULL	NULL	NULL	NULL
1091947	NULL	NULL	NULL	NULL	NULL	NULL	NULL
1092663	NULL	NULL	NULL	NULL	NULL	NULL	NULL
1098743	NULL	NULL	NULL	NULL	NULL	NULL	NULL
1098868	NULL	NULL	NULL	NULL	NULL	NULL	NULL
1104957	NULL	NULL	NULL	NULL	NULL	NULL	1
1108376	1	NULL	NULL	NULL	NULL	NULL	1
1112757	NULL	NULL	NULL	NULL	NULL	NULL	NULL
1116074	NULL	NULL	NULL	NULL	NULL	NULL	NULL
1126471	NULL	NULL	NULL	NULL	NULL	NULL	NULL
1126845	NULL	NULL	NULL	NULL	NULL	NULL	1
1133665	NULL	NULL	NULL	NULL	NULL	NULL	NULL
1152161	NULL	NULL	NULL	NULL	NULL	NULL	NULL
1170855	NULL	NULL	NULL	NULL	NULL	NULL	NULL
1171025	NULL	NULL	NULL	NULL	NULL	NULL	NULL
1211216	NULL	NULL	NULL	NULL	NULL	NULL	NULL
1329083	NULL	NULL	NULL	NULL	NULL	NULL	NULL
1329532	1	NULL	NULL	NULL	1	NULL	NULL
1335228	1	NULL	NULL	NULL	NULL	NULL	NULL
1335492	1	NULL	NULL	NULL	1	1	NULL
1345506	NULL	NULL	NULL	NULL	NULL	NULL	NULL
1347949	1	NULL	NULL	NULL	NULL	NULL	NULL
1351403	NULL	NULL	NULL	NULL	1	1	NULL
1359631	NULL	NULL	NULL	NULL	1	1	NULL
1365743	NULL	NULL	NULL	NULL	1	NULL	NULL
1440774	1	NULL	NULL	NULL	NULL	1	1
1455783	NULL	NULL	1	NULL	NULL	1	NULL
1467279	NULL	NULL	NULL	NULL	NULL	NULL	1
1467730	1	NULL	NULL	NULL	NULL	NULL	NULL
1471522	NULL	NULL	NULL	NULL	NULL	NULL	NULL
1471699	NULL	NULL	NULL	NULL	NULL	NULL	NULL
1481885	NULL	NULL	NULL	NULL	NULL	NULL	NULL
1492854	1	NULL	NULL	NULL	NULL	NULL	NULL
1494709	NULL	NULL	NULL	NULL	NULL	1	NULL
1507607	NULL	NULL	NULL	NULL	NULL	1	NULL
1508437	NULL	NULL	NULL	NULL	NULL	NULL	1
1521038	1	NULL	NULL	NULL	NULL	NULL	NULL
1526549	NULL	NULL	NULL	NULL	NULL	1	NULL
1529744	NULL	NULL	NULL	NULL	NULL	1	NULL
1548224	NULL	NULL	NULL	NULL	NULL	NULL	NULL
1548862	NULL	NULL	NULL	NULL	NULL	NULL	NULL
1549649	1	NULL	NULL	NULL	NULL	NULL	NULL
1550645	NULL	NULL	NULL	NULL	NULL	NULL	NULL
1561355	NULL	NULL	NULL	NULL	NULL	NULL	NULL
1562534	1	NULL	NULL	NULL	NULL	NULL	NULL
1566842	NULL	NULL	NULL	NULL	NULL	NULL	NULL
1569259	1	NULL	NULL	NULL	NULL	NULL	NULL
1575076	NULL	NULL	NULL	NULL	NULL	NULL	NULL
1577684	NULL	NULL	NULL	NULL	NULL	NULL	NULL
1584157	NULL	1	NULL	NULL	NULL	1	NULL
1585877	NULL	NULL	NULL	NULL	NULL	NULL	NULL
1586618	NULL	NULL	NULL	NULL	NULL	NULL	1
1607178	NULL	NULL	NULL	NULL	NULL	NULL	NULL
1613697	NULL	NULL	NULL	NULL	NULL	NULL	NULL
1621289	NULL	NULL	NULL	NULL	NULL	NULL	NULL
1626243	NULL	NULL	NULL	NULL	NULL	NULL	NULL
1628980	NULL	NULL	NULL	NULL	NULL	NULL	NULL
1645186	NULL	NULL	NULL	NULL	NULL	NULL	NULL
1647722	NULL	NULL	NULL	NULL	NULL	NULL	NULL
1685207	NULL	NULL	NULL	NULL	NULL	NULL	NULL
1722732	NULL	NULL	NULL	NULL	NULL	NULL	NULL
1735373	NULL	NULL	NULL	NULL	NULL	NULL	NULL
1750263	NULL	NULL	NULL	NULL	1	NULL	NULL
1762163	NULL	NULL	1	NULL	NULL	NULL	1
1763859	NULL	NULL	NULL	NULL	NULL	NULL	NULL
1788556	NULL	NULL	NULL	NULL	NULL	NULL	NULL
1789429	NULL	NULL	NULL	NULL	1	NULL	NULL
1813981	NULL	NULL	NULL	NULL	NULL	NULL	NULL
1816483	NULL	NULL	NULL	NULL	NULL	NULL	1
1818426	NULL	NULL	NULL	NULL	1	1	NULL
1825726	NULL	1	NULL	NULL	1	1	1
1830093	NULL	NULL	NULL	NULL	NULL	NULL	NULL
1835321	1	NULL	NULL	NULL	NULL	NULL	NULL
2086705	1	NULL	NULL	NULL	NULL	NULL	NULL
2170794	NULL	NULL	NULL	NULL	NULL	NULL	NULL
2257866	1	NULL	NULL	NULL	NULL	NULL	NULL
2408857	NULL	NULL	1	NULL	NULL	NULL	NULL
2418465	NULL	NULL	NULL	NULL	NULL	NULL	NULL
2479513	NULL	NULL	NULL	NULL	NULL	NULL	NULL
2557020	NULL	NULL	NULL	NULL	NULL	1	NULL
2586578	1	NULL	NULL	NULL	NULL	NULL	NULL
2589104	NULL	NULL	NULL	NULL	NULL	NULL	NULL
2599809	NULL	NULL	NULL	NULL	NULL	NULL	NULL
2606376	NULL	1	NULL	NULL	1	1	NULL
2609360	NULL	NULL	NULL	NULL	NULL	NULL	NULL
2614814	1	NULL	NULL	NULL	NULL	NULL	NULL
2617540	NULL	NULL	NULL	NULL	NULL	NULL	NULL
2626630	NULL	NULL	NULL	NULL	NULL	NULL	NULL
2629880	NULL	NULL	NULL	NULL	NULL	NULL	NULL
2640606	NULL	NULL	NULL	NULL	NULL	NULL	NULL
2641255	NULL	1	NULL	NULL	NULL	NULL	1
2641793	NULL	NULL	NULL	NULL	NULL	NULL	NULL
2643441	1	NULL	NULL	NULL	NULL	NULL	NULL
2644532	NULL	NULL	1	NULL	NULL	NULL	NULL
2669358	NULL	NULL	NULL	NULL	NULL	NULL	NULL
2669824	1	NULL	NULL	NULL	NULL	NULL	NULL
2671283	NULL	NULL	NULL	NULL	NULL	NULL	NULL
2674287	NULL	1	NULL	NULL	NULL	NULL	NULL
2674587	1	NULL	NULL	NULL	NULL	NULL	NULL
2676523	NULL	NULL	NULL	NULL	NULL	1	NULL
2676611	1	NULL	NULL	NULL	NULL	1	NULL
2677643	NULL	NULL	1	NULL	NULL	NULL	1
2681313	1	NULL	1	NULL	NULL	1	NULL
2684991	1	NULL	1	NULL	NULL	NULL	1
2687185	1	NULL	1	NULL	NULL	NULL	NULL
2696399	1	1	NULL	NULL	NULL	1	1
2697909	1	1	NULL	NULL	NULL	NULL	NULL
2698870	NULL	NULL	NULL	NULL	NULL	NULL	NULL
2699142	1	NULL	NULL	NULL	NULL	1	NULL
2699149	NULL	NULL	NULL	NULL	NULL	NULL	1
2699667	NULL	1	1	NULL	NULL	NULL	NULL
2700228	NULL	NULL	NULL	NULL	NULL	NULL	NULL
2701329	NULL	NULL	NULL	NULL	NULL	NULL	1
2706462	NULL	NULL	NULL	NULL	NULL	NULL	NULL
2709097	NULL	NULL	NULL	NULL	NULL	NULL	NULL
2709857	1	1	NULL	NULL	NULL	1	NULL
2718019	NULL	1	NULL	NULL	NULL	1	NULL
2721454	NULL	NULL	NULL	NULL	NULL	NULL	NULL
2726640	NULL	1	NULL	NULL	1	1	NULL
2727731	NULL	1	1	NULL	NULL	NULL	NULL
2727791	NULL	NULL	NULL	NULL	NULL	NULL	1
2732096	NULL	NULL	NULL	NULL	NULL	NULL	NULL
2742154	1	1	NULL	NULL	NULL	1	NULL
2748009	1	NULL	NULL	NULL	NULL	NULL	NULL
2749387	NULL	NULL	NULL	NULL	NULL	NULL	NULL
2758357	NULL	NULL	NULL	NULL	NULL	NULL	NULL
2761328	NULL	NULL	NULL	NULL	NULL	NULL	NULL
2761781	1	NULL	NULL	NULL	NULL	1	NULL
2767068	1	NULL	NULL	NULL	1	NULL	NULL
2772378	NULL	NULL	NULL	NULL	NULL	NULL	1
2775142	NULL	NULL	NULL	NULL	1	NULL	NULL
2779105	NULL	1	1	NULL	NULL	NULL	NULL
2781096	NULL	NULL	NULL	NULL	NULL	NULL	NULL
2783672	NULL	NULL	1	NULL	NULL	NULL	NULL
2785878	1	NULL	NULL	NULL	NULL	NULL	NULL
2787554	NULL	NULL	NULL	NULL	NULL	NULL	NULL
2792133	NULL	NULL	NULL	NULL	NULL	1	NULL
2797621	1	NULL	NULL	NULL	NULL	NULL	NULL
2801587	NULL	NULL	NULL	NULL	NULL	1	NULL
2802743	NULL	1	1	NULL	NULL	NULL	NULL
2802753	NULL	NULL	NULL	NULL	NULL	NULL	NULL
2803626	NULL	NULL	NULL	NULL	NULL	NULL	1
2806646	NULL	NULL	NULL	NULL	NULL	NULL	NULL
2812140	NULL	NULL	1	NULL	NULL	NULL	NULL
2812404	1	NULL	1	NULL	NULL	NULL	NULL
2815386	NULL	NULL	NULL	NULL	NULL	NULL	1
2819290	NULL	1	NULL	NULL	NULL	NULL	NULL
2820727	NULL	1	NULL	NULL	NULL	NULL	NULL
2821817	1	NULL	NULL	NULL	NULL	NULL	1
2840642	NULL	NULL	NULL	NULL	NULL	NULL	NULL
2842335	NULL	NULL	NULL	NULL	NULL	1	NULL
2847097	NULL	NULL	NULL	NULL	1	NULL	NULL
2847880	NULL	1	NULL	NULL	NULL	NULL	NULL
2850613	1	NULL	NULL	NULL	NULL	NULL	NULL
2868117	NULL	NULL	NULL	NULL	NULL	NULL	NULL
2870235	NULL	NULL	1	NULL	NULL	NULL	1
2880213	1	NULL	NULL	NULL	NULL	NULL	NULL
2880810	1	NULL	NULL	NULL	NULL	NULL	NULL
2881060	NULL	NULL	NULL	NULL	NULL	NULL	NULL
2884909	NULL	NULL	NULL	NULL	NULL	NULL	NULL
2889884	1	NULL	NULL	NULL	NULL	NULL	NULL
2890650	NULL	1	NULL	NULL	NULL	1	NULL
2895814	NULL	NULL	NULL	NULL	NULL	1	NULL
2898178	1	1	1	NULL	NULL	NULL	1
2900262	NULL	NULL	NULL	NULL	NULL	NULL	NULL
2918717	NULL	NULL	NULL	NULL	NULL	NULL	NULL
2939342	NULL	NULL	NULL	NULL	NULL	NULL	NULL
2978054	NULL	NULL	NULL	NULL	NULL	NULL	NULL
2999792	NULL	1	NULL	NULL	NULL	NULL	NULL
3000463	NULL	NULL	NULL	NULL	NULL	NULL	NULL
3008757	NULL	NULL	NULL	NULL	NULL	NULL	NULL
3009848	NULL	1	1	1	1	NULL	NULL
3009864	NULL	1	NULL	NULL	NULL	NULL	NULL
3010344	NULL	1	NULL	NULL	NULL	NULL	1
3012335	1	1	NULL	NULL	NULL	NULL	NULL
3014266	NULL	NULL	NULL	1	NULL	NULL	NULL
3015690	NULL	NULL	NULL	NULL	NULL	NULL	NULL
3016048	NULL	NULL	NULL	NULL	NULL	NULL	NULL
3018709	NULL	NULL	NULL	NULL	NULL	NULL	NULL
3020355	NULL	1	NULL	NULL	NULL	NULL	NULL
3021345	NULL	NULL	NULL	NULL	NULL	NULL	NULL
3021384	NULL	1	NULL	NULL	NULL	NULL	1
3024841	1	1	NULL	NULL	NULL	NULL	NULL
3024901	NULL	1	NULL	NULL	NULL	NULL	NULL
3025051	NULL	1	NULL	NULL	NULL	NULL	NULL
3025124	NULL	1	NULL	NULL	NULL	1	NULL
3027412	NULL	1	1	NULL	NULL	NULL	1
3027463	1	NULL	NULL	NULL	NULL	NULL	NULL
3030276	NULL	NULL	1	NULL	NULL	NULL	NULL
3032044	NULL	1	NULL	NULL	NULL	NULL	NULL
3033100	NULL	1	NULL	1	NULL	NULL	1
3039707	NULL	NULL	1	NULL	NULL	1	NULL
3041507	1	NULL	1	NULL	1	1	1
3041932	1	NULL	NULL	NULL	NULL	NULL	NULL
3047349	1	NULL	NULL	NULL	NULL	NULL	1
3049696	NULL	NULL	NULL	NULL	NULL	NULL	NULL
3051630	1	1	NULL	NULL	NULL	1	1
3053146	NULL	NULL	NULL	NULL	NULL	NULL	NULL
3054613	NULL	NULL	NULL	NULL	NULL	1	NULL
3054636	1	NULL	NULL	NULL	1	NULL	NULL
3055162	NULL	NULL	NULL	NULL	1	NULL	NULL
3069706	1	NULL	NULL	NULL	NULL	1	NULL
3074274	NULL	NULL	NULL	NULL	NULL	1	1
3078953	NULL	NULL	NULL	1	1	1	1
3081002	NULL	NULL	NULL	NULL	NULL	1	NULL
3081990	1	NULL	NULL	NULL	1	NULL	1
3083700	NULL	NULL	NULL	NULL	NULL	NULL	NULL
3088357	1	NULL	NULL	NULL	NULL	NULL	NULL
3089884	1	NULL	NULL	NULL	NULL	NULL	1
3091979	NULL	NULL	NULL	NULL	NULL	NULL	NULL
3093749	NULL	NULL	NULL	NULL	NULL	1	NULL
3098663	NULL	1	NULL	NULL	NULL	NULL	1
3099264	NULL	NULL	NULL	1	1	1	1
3100578	NULL	NULL	NULL	NULL	NULL	NULL	NULL
3101609	NULL	NULL	NULL	NULL	NULL	NULL	NULL
3101996	NULL	NULL	1	1	1	NULL	1
3102394	NULL	NULL	NULL	NULL	NULL	NULL	1
3102420	NULL	NULL	NULL	NULL	NULL	NULL	NULL
3104708	NULL	NULL	NULL	NULL	1	NULL	1
3109718	NULL	NULL	NULL	NULL	1	NULL	NULL
3110384	1	NULL	1	NULL	1	NULL	NULL
3111331	NULL	1	NULL	NULL	NULL	1	1
3111530	1	NULL	NULL	NULL	NULL	NULL	NULL
3113692	NULL	NULL	NULL	NULL	NULL	NULL	1
3114414	NULL	1	NULL	NULL	NULL	1	NULL
3116781	NULL	NULL	NULL	NULL	NULL	NULL	1
3122198	1	1	NULL	NULL	1	1	1
3122373	NULL	NULL	NULL	NULL	1	1	NULL
3124102	NULL	NULL	NULL	NULL	NULL	NULL	1
3126997	1	NULL	NULL	NULL	NULL	NULL	1
3127528	NULL	NULL	NULL	NULL	NULL	NULL	NULL
3131380	NULL	NULL	NULL	NULL	1	NULL	NULL
3136087	1	NULL	NULL	NULL	NULL	NULL	NULL
3144851	NULL	1	NULL	1	NULL	NULL	1
3145378	NULL	NULL	NULL	NULL	NULL	NULL	1
3149749	NULL	NULL	NULL	NULL	NULL	NULL	NULL
3149761	NULL	1	NULL	1	NULL	NULL	NULL
3149905	NULL	NULL	NULL	NULL	NULL	NULL	NULL
3150826	NULL	NULL	NULL	NULL	NULL	NULL	NULL
3151539	NULL	1	NULL	NULL	NULL	NULL	NULL
3152160	1	1	NULL	NULL	1	1	NULL
3153894	NULL	NULL	1	1	NULL	NULL	NULL
3155786	1	NULL	NULL	NULL	NULL	NULL	NULL
3156917	1	NULL	NULL	NULL	NULL	NULL	NULL
3157901	NULL	NULL	NULL	NULL	NULL	NULL	NULL
3159879	NULL	NULL	NULL	NULL	NULL	NULL	NULL
3160563	NULL	NULL	NULL	NULL	NULL	NULL	NULL
3181268	NULL	NULL	NULL	NULL	NULL	NULL	NULL
3220014	1	NULL	NULL	NULL	NULL	NULL	1
3230246	NULL	NULL	NULL	NULL	NULL	NULL	NULL
3234129	1	NULL	NULL	NULL	NULL	NULL	NULL
3329036	NULL	NULL	NULL	NULL	NULL	NULL	NULL
3330823	NULL	NULL	NULL	NULL	NULL	NULL	NULL
3331308	NULL	NULL	NULL	NULL	NULL	NULL	NULL
3331582	NULL	NULL	NULL	NULL	NULL	NULL	NULL
3334741	NULL	NULL	NULL	NULL	NULL	NULL	NULL
3334864	1	NULL	NULL	NULL	NULL	NULL	NULL
3335837	NULL	NULL	NULL	NULL	NULL	NULL	NULL
3336887	NULL	1	NULL	NULL	NULL	NULL	NULL
3337921	NULL	NULL	NULL	NULL	NULL	NULL	NULL
3338000	NULL	NULL	NULL	NULL	NULL	NULL	NULL
3342663	NULL	1	1	NULL	NULL	NULL	1
3349545	NULL	NULL	NULL	NULL	NULL	NULL	NULL
3349804	NULL	NULL	NULL	NULL	NULL	NULL	NULL
3350526	NULL	NULL	NULL	NULL	NULL	NULL	1
