# Supplementary material for: Machine learning-based prediction of mortality in acute myocardial infarction with cardiogenic shock
Source: Front Cardiovasc Med. 2024 Oct 14;11:1402503. doi: 10.3389/fcvm.2024.1402503 (PMC11513311; doi:10.3389/fcvm.2024.1402503)
Supplement: Supplementary file 7 [file Datasheet2.zip]

Archive with 11 entries (11 files):
- 000 Extracting Raw Data from MIMIC-IV dataset/01.╚╦┐┌╤o.csv
- 000 Extracting Raw Data from MIMIC-IV dataset/02.╩╡╤Θ╩╥╓╕▒Ω.csv
- 000 Extracting Raw Data from MIMIC-IV dataset/03.╔·├n╒≈.csv
- 000 Extracting Raw Data from MIMIC-IV dataset/04.║╧▓ó╓ó.csv
- 000 Extracting Raw Data from MIMIC-IV dataset/05.╩╓╩⌡╓╕▒Ω.csv
- 000 Extracting Raw Data from MIMIC-IV dataset/06.╕°╥⌐╩2╛▌.csv
- 000 Extracting Raw Data from MIMIC-IV dataset/07.╩Σ╥║╩2╛▌.csv
- 000 Extracting Raw Data from MIMIC-IV dataset/08.╘ñ║≤╓╕▒Ω.csv
- 000 Extracting Raw Data from MIMIC-IV dataset/09.╗·╨╡═¿╞°.csv
- 000 Extracting Raw Data from MIMIC-IV dataset/10.╥║╠σ╞╜║Γ.csv
- 000 Extracting Raw Data from MIMIC-IV dataset/11.╞└╖╓╓╕▒Ω.csv
