# Supplementary material for: Machine learning-based prediction of mortality in acute myocardial infarction with cardiogenic shock
Source: Front Cardiovasc Med. 2024 Oct 14;11:1402503. doi: 10.3389/fcvm.2024.1402503 (PMC11513311; doi:10.3389/fcvm.2024.1402503)
Supplement: Supplementary file 7 [file Datasheet2.zip › 000 Extracting Raw Data from MIMIC-IV dataset/01.╚╦┐┌╤o.csv]

subject_id	stay_id	hadm_id	age	gender	weight	height
10002495	36753294	24982426	81	M	64.16666666666666	170
10010058	33060379	26359957	89	M	61.699999999999996	157
10026161	39625056	24614671	79	M	90	180
10055344	35736966	29209451	88	M	77	173
10094679	36938927	28902523	64	M	84.8	173
10099480	39566959	21393418	95	M	83.1	183
10102878	33312557	20265910	56	M	87	163
10104450	31524085	23157316	87	M	90
10151556	37542315	20815067	71	F
10152414	34547307	27578173	60	M	98.4
10170022	30946357	26174955	87	F	62	164
10180134	33413600	27497725	67	M	92.8	173
10193237	37455945	21774133	82	M	81.6	183
10197095	38422103	29014163	92	M	70
10203444	37929889	25550068	86	F	64.4	165
10210981	38800147	22317400	66	F	80.6	160
10233597	32580800	27468267	72	M	102.8	183
10237665	30765788	29914524	80	F	90
10257550	39064261	20105129	62	F	85	152
10260642	32523313	26981835	75	M	85.4	170
10289973	30201512	26155040	53	M	84.4	178
10304210	37346679	24137224	74	F	66.85
10327840	36206974	24584666	79	M	93.7
10342208	34246242	21977675	80	F	80.3	168
10380034	33464058	28071767	70	M	102	178
10395897	38911657	21348745	86	M	70	165
10431675	33207337	23213247	62	M	77	180
10442543	34532159	22826044	65	M	103.3
10464977	38762244	23034003	86	M	79	183
10504004	33445477	23626217	67	M	88	168
10512325	35688562	23868644	61	M	95	183
10525376	38498358	29961953	92	F	86	152
10565616	35303418	21618127	48	M	127
10590693	35321486	27517673	82	M	87.26666666666667	173
10606965	32302958	24239692	77	M	88.1
10639500	31643878	26565321	26	M	182.75
10688510	31618429	28805457	58	M	126	183
10691194	30731222	25809823	75	F	69.55	163
10725599	38689541	25856558	82	F	61.8	155
10740516	31649316	29055193	80	F	95	157
10756776	39506188	24477686	40	F	93	168
10758974	37374181	21950450	64	M	72	178
10779064	32628748	20445698	47	M	83	180
10781312	30284873	24474381	86	M	74.2	173
10785608	34084478	28290632	70	M	88.23333333333333	170
10792661	39710436	26360527	68	F	67	163
10801908	33185124	26625457	76	F	75.6	157
10802781	34423323	27852226	65	F	88.4
10809326	38588436	22350919	74	M	57.5	178
10828900	30256321	24951394	67	F	47.65	170
10833958	31783046	28224056	74	M	57
10834460	39177460	29747723	69	F	90.5	173
10843788	30706447	22294846	84	F	84.8
10844573	36086745	23997020	70	F	104	157
10857996	34678772	21701924	95	F	59
10867166	34661380	22308116	87	M	96.9
10888007	34903620	23296210	68	M	92.19999999999999	185
10920228	37783060	23466911	60	F	95	165
10931276	38017506	25586233	83	M	50.2
10938096	32970582	26498873	88	M	95.75
10939299	36173365	26422493	73	F	76.5	152
10947173	39605142	27700357	76	M		173
10953166	36397481	20259770	60	M	81.4	178
10963917	36013444	24068553	72	M	102.15	168
11022245	31599600	29881372	61	M	105	185
11025657	34760621	24556511	78	M	79	173
11058328	30856482	24489691	55	M	135.64999999999998	191
11075865	37475623	28595464	56	M	102.5	191
11089729	37395251	27021321	92	F	89.1	157
11099902	33627324	27305289	87	F	76.6	165
11128013	36766215	22129205	72	F	60	160
11128977	33948720	23856904	48	M	127	185
11129835	36471889	25447858	43	F	92	168
11132535	39485928	21336112	66	F	125.66666666666667
11144354	34096140	22709440	80	F	78.8	163
11144600	38462481	27666624	63	M	59.05	165
11165060	36423523	29991539	70	M	98	183
11182822	32744241	22951112	75	M	123.5	170
11209237	37832875	22106798	82	F	66.05	160
11231966	32176417	22679034	76	M	72.7	168
11233081	30162054	20055820	57	M	86
11304253	34543082	23346584	64	F	53.4	170
11320011	34962562	27172472	63	F	77.7	157
11321257	35860455	21322793	70	F	109	165
11331917	36909182	23456409	92	F	68
11340067	31598874	24158629	75	M	98.65
11357684	38929622	28158383	70	M	117.95	173
11371466	34482432	21270943	90	M	73.1	178
11374486	35647824	23112869	73	M	92	180
11378305	31110382	28239688	65	F	92.1	165
11387260	35840639	21213731	69	F	72.2	152
11389801	33132370	28171818	63	F	87.1	157
11390252	32716634	21331972	82	F	72	152
11402910	32560705	23375177	61	F	80.7	157
11415544	30351057	29979687	77	F	68	178
11458288	35541349	25687779	43	M	93	175
11501869	35623139	24501476	84	F	62.4	168
11567529	30980027	21232911	89	F	68.25	170
11573149	38995783	28752337	73	M	82.8	163
11579913	36202012	28453882	89	F	72.7	170
11581298	30675859	27683447	71	F	70.15
11589465	38790981	23838325	79	M	75	165
11592298	31780966	21758109	81	M	76	173
11592373	36227721	23933003	69	M	80.1
11594544	30782638	20431911	72	F	77.5
11605027	31438123	28735920	69	M	119	185
11607541	32003885	28364206	74	F	108	165
11617629	30946989	27409048	60	M	77.9	188
11634237	37249783	22525982	59	M	72	175
11708108	37904710	20935519	73	M	98
11713060	30562036	21986375	68	F	79
11722400	31632311	27834147	65	M	90
11745291	38121875	22270906	81	M	74	170
11751250	30455080	27954417	56	M	100.3	180
11792935	34702452	23596402	69	M	81	173
11798951	33915658	27442617	67	F	100.8	173
11843475	32821521	29756945	61	M	144.85000000000002	178
11848597	31471562	23921396	72	M	119
11858497	36980734	24644178	62	F	57.5	165
11861582	35689140	27370071	53	M	89	178
11862124	38044131	26109774	62	M	83.1	180
11862758	33825848	26654098	57	F	65	157
11874424	38461395	25574892	77	M	79.6	178
11882307	32098871	27570239	84	M	66	152
11901952	34765614	25514083	73	F	72.66666666666667	165
11911589	31890533	27293317	64	M	118.04545454545455	183
11922884	35352413	23550831	69	F	72.9	157
11928413	38709217	23026285	67	M	100
11928692	34070963	22384987	78	F	115	170
11939591	35983563	27853033	82	M	65	173
11942193	31707457	21139779	88	M	68.33333333333333	168
11972365	32389159	24962721	73	M	76.94999999999999
11984647	36560987	25146721	52	M	86	175
12017739	31840083	20025344	84	M	60	168
12026338	38194201	28548230	68	F	65	168
12036721	34269559	24443695	72	F	87.1	152
12042044	36281872	25549760	91	M	76.2	191
12085783	35823221	29924941	69	F	82.6	163
12118363	39250219	23198189	72	M	86.05000000000001	178
12218519	33596143	21628838	56	F	83.25	170
12219559	34375944	28621241	87	M	81.4	175
12239834	39056251	25526864	60	F	112	152
12246387	37352046	26489510	52	M	100.1	183
12287332	38532085	23408562	96	M	74.3	168
12297844	38949081	22398596	69	M	76.6	178
12314229	39181166	23527594	83	F	54.3	152
12323950	32907994	23735700	64	M	131.8	180
12327429	37161595	28630214	56	M	83.8
12347941	33849924	24546050	70	M	101.60000000000001	183
12371641	34200986	28803063	78	F	64.45	165
12382393	36200772	21572034	85	M	75	173
12440182	32338401	22775253	74	F	64.8	157
12442684	34678414	20791333	72	M	67.6	168
12492193	38686700	27100971	88	M	50	165
12492737	37934458	27261448	77	F	45	152
12504186	36520176	23874583	78	M	76.7
12504886	37145613	28508247	86	M	80.5	175
12513827	35216839	20812909	77	F	62.5
12515381	33358048	28178107	55	M	102.5	178
12519699	33321724	28579091	40	M	97	178
12529718	32779096	21246172	49	M	93.5	183
12588030	33086610	28335223	47	F	84	160
12604038	34317327	26390813	59	F	107.2	163
12605065	39348213	21150019	53	M	78.3	170
12623620	38927634	25039922	65	M	103.95	178
12637511	37698371	27315786	50	M	130.63333333333333	191
12652467	32892353	22304862	62	M	98	185
12654170	32028553	24301961	80	M	80.4	182
12673141	39921830	21284928	64	M	102	183
12676035	34452956	20319254	72	M	81	188
12710966	38426371	28618361	75	M	94.5	173
12721568	35860971	28478102	66	F	114
12749650	35688748	23377836	82	F	45.6	160
12752572	31901798	27674406	71	M	70.9	170
12765712	32833059	26890833	56	M	106.6	180
12769611	39151937	21883025	67	M	102.6	175
12793412	32651382	24077990	71	M	105
12799272	39931237	23669294	81	M	93.5	175
12826995	32803587	22389954	75	M	76.1	183
12835204	36742211	29939761	68	M	95.3
12837527	34288426	24711461	74	M	64	168
12847817	38442730	23048103	56	F	48.3	152
12860657	32740162	26425266	52	M	96	173
12897194	33473720	22086492	72	M	76.13333333333334	163
12947315	35189954	23860882	86	F	43.699999999999996
12967352	34566815	27777702	63	M	78.45	165
12986731	30157987	24524547	62	F	79.1	157
12987194	35126800	27382119	79	F	80.3	157
12993331	33243115	24909104	68	F	95.15	155
13024789	32115271	22271149	45	M	110.94999999999999	183
13053623	33220556	21981457	45	M	100	170
13060513	32211192	23186507	64	F	75.95	168
13155224	33571695	21270587	84	M	77.0421052631579	173
13155358	34743374	26580141	63	F	57
13171410	35379061	20519729	70	M	83.2	168
13174926	31325497	29830193	55	M	75.5	178
13178765	32829981	28749633	47	M	87
13181161	34434736	26569434	88	F	70	160
13194394	32951608	22991415	65	M	123	170
13200139	34190051	24197685	54	M	85	183
13201095	39953418	28453791	88	F	71.9	163
13224283	39375310	20995778	87	M	100	183
13229117	34649270	20252271	94	M	67.1
13251216	39604350	28567426	71	M	103.4	183
13257593	30030289	21537254	72	M	59.7	165
13294307	34461495	27068378	86	F	54.5	168
13313918	32385234	21671254	45	M	89	168
13334510	37284889	22997385	71	F	69	170
13341849	35896032	27774546	70	F	69.8	160
13352605	33268596	24335090	49	F	88.4
13376814	33328533	22625448	40	M	103	183
13381135	38494776	21060863	75	F	69.7	160
13408370	30547595	27107260	67	M	84.5	173
13408774	30105012	21453234	80	F	64.9	165
13421733	30009753	21677190	91	F	60.1
13423792	37845737	22878779	46	F	65	152
13445589	32777036	20022423	89	M	60	180
13466375	34714964	21011631	71	M	94	183
13471588	33405867	29345598	79	M	87.4
13474359	38063480	22461878	71	M	123.6	173
13499005	31998189	20317279	83	F	95.2
13607095	30826720	22736374	69	M	67.4	166
13609136	35015669	23475520	68	M	74.6	178
13610194	39751100	25253936	91	F	52
13619744	30084761	24575767	80	M
13632970	37564059	26843412	74	M	98.8	168
13643894	35381559	26139456	97	M	73
13676058	32139951	21558408	77	F	54.4
13713539	39677468	21997327	73	F	150	163
13807411	37358721	27935225	81	M	70.4
13819797	30282193	22609279	68	M	78.5	178
13824421	37622984	29778924	76	F	113.6	163
13881772	35707301	27710348	81	F	47.4	160
13918205	39298593	25378514	68	M	117.1
13935486	37567036	24533185	75	F	56.6	155
13945948	30945107	24549265	91	F	69.7	163
13961079	37445744	25908574	41	F	40	152
13965623	32975129	28777141	77	F	62	165
13970072	39418586	29116286	57	F	72.65	157
13973768	31482860	21412762	95	F	50.2
13990024	34182504	25987120	76	M	104.2	175
13994398	31167267	28591150	67	M	84	175
14017043	39759326	26525564	71	F	73.85	163
14050349	36339938	28565011	74	M	84.8
14055524	35953833	22694726	65	M	59.7	168
14131135	39960700	26851763	67	F	55.9
14143731	32654256	27230877	79	M	71.85	183
14151718	39068422	25793198	77	F	54.4	155
14164034	31588044	24563742	73	M	120	175
14195695	32314932	23671820	65	F	76.8	160
14201182	38036087	24827742	75	M	88.6
14212075	38990028	21776214	70	F	85.7	163
14220470	33601413	27285325	90	F	55	168
14228169	33551009	29566561	81	F	67.1	152
14280192	34403759	22405648	82	M	87.1	178
14331151	31270386	24487999	79	M	75.8	168
14350104	38866837	23686056	88	M	50.2	163
14350175	37784666	27088296	64	M	73.1	170
14358282	35764121	29566299	30	M	90	183
14375041	36393360	26322145	62	F	82.7	163
14385035	39838991	20480421	80	M	92.35
14404098	31444194	21051894	92	M	65
14492553	31776534	21655719	72	F	80.2	165
14497879	30834932	24707182	83	M	68.5	165
14518419	31967317	20564918	69	F	55.4	163
14529457	31238006	24637000	87	M	72.8
14532362	36127475	28738594	78	M	86.4	175
14533062	39933268	26715646	73	F	91.4	157
14539351	34379501	21502552	65	F	106	152
14567773	33494608	27494253	50	M	70	170
14663678	36777775	28005368	76	M	64.8	170
14703575	34984324	21242298	89	M	52.3	178
14718365	38301508	22250211	70	M	130	178
14729124	33741168	22996466	71	M	78.7	175
14755611	33075809	28551877	50	M	70	168
14762451	35557559	26731777	73	F	76.4	165
14870240	33911712	23250528	78	F	64.4
14885411	31585948	28934261	92	F	59.36666666666667	152
14940057	34850027	25548782	87	M	68.2	178
14960593	35718523	29450181	77	F	77	152
14965904	35725274	23551805	85	F	86.1
15008298	33718307	22173611	96	M	60.73333333333333	165
15017391	30154772	22729873	83	F	61.8	165
15077817	37231956	23869912	72	M	62	173
15094687	38746509	28725090	78	M	97.2	180
15098455	32528130	26548797	65	M	83.5
15109122	30323725	22433105	81	M	89.35	174
15117669	39205396	28432017	87	M	60.5
15123166	38766539	29899971	73	F	74.1
15172008	35534668	26590603	73	M	115.05	175
15172858	34137895	27997295	76	M	95.5
15205407	35357256	20383411	66	F	53.5	157
15251187	35891112	23486795	79	M	92.2	170
15256812	30957600	27228569	45	M	75	173
15272000	34605200	22606489	60	M	109.53333333333335	175
15279326	36600393	27358144	87	F	69.4	163
15333075	32824737	29236732	89	F	58.599999999999994
15338454	36175095	29642380	78	M	67
15344483	36989845	21475641	75	F	57.6	165
15385393	39572087	26947560	89	M	79.7	168
15393630	34315269	24663749	53	M	85.5	175
15416363	30248317	27662447	72	M	76.3
15430446	31036877	25931747	91	M	86.45	178
15431451	35930046	24503797	87	F	52.9	155
15434166	34272263	20467639	82	M	61.3	168
15452777	38862706	23098609	68	M	62.95	165
15455515	38776907	22539271	56	F	79.15	160
15513924	36342514	24280326	55	M	140
15516997	36006454	25540889	83	M	87	175
15521966	37592223	25944061	76	M	70.5
15524826	38404395	20163350	57	F	115	178
15533039	37924406	28396110	82	M
15537803	39568167	23263147	63	F	83.4	160
15575136	30377071	22706972	45	F	126
15575672	39048038	22306366	59	F	96.9	157
15578367	30711876	22901069	86	F	112.83333333333333	157
15592846	38187839	27257904	79	F	70.2	155
15605951	36006405	24857256	87	F	62.23333333333333	152
15612556	36580700	26476632	49	F	81.5	168
15612570	38828250	26152435	63	F	116.2
15613739	33421640	22581539	83	F	78.5
15623684	38533905	20486592	52	M	82
15625307	34604492	22826841	82	F	70.4	155
15632290	37181561	23950907	66	M	120	170
15648027	34833193	28966984	85	F	65.83333333333333	163
15693812	37165412	29380023	69	M	60.5
15723516	33930243	21480465	73	M	78.3	175
15743456	38772511	21322845	91	M	77	182
15750321	31342132	20976975	77	M	69.89999999999999	170
15772179	34088548	28970007	82	M	109	180
15782813	38432543	21093941	59	M	113.4	178
15784986	38578025	27825876	58	F	57.2	163
15785313	38608525	29065979	59	F	92	157
15795343	32443930	26631591	80	M	98.9
15801596	38114566	20167291	69	M	67
15805208	34854758	23229516	77	M	121.2	168
15818607	38982733	26523448	54	M	111.8	185
15831913	34066953	25989374	69	M	73.73333333333333	175
15835176	35862237	24568067	91	M	71.1
15859858	33161942	27938129	73	M	89.45	175
15866795	39907667	24896163	80	F	58.6	157
15866889	32495714	27003786	58	M	99.2	183
15890202	38901788	22257947	90	M	74
15906662	32079780	24072687	61	F	74
15936884	31582758	29677738	78	M	87.05	173
15958024	39467073	20369773	65	M	94	175
15987934	35868193	21386394	36	F	97.2	160
15994532	37775567	24298308	75	M	106.85	170
15994818	35737170	27465888	71	M	80	183
16004748	35782415	29633480	74	F	52	147
16011666	33318942	25016707	76	M	85.5	168
16030584	38786981	21095087	65	M	122.25
16047946	39353880	22254526	84	F	58.25	152
16072014	34923950	26163487	91	M	65	175
16078344	35905933	20367221	90	F	55.1	163
16084599	36266284	29362455	62	M	135	183
16145682	33317622	22454819	59	F	77	163
16182400	39852851	28399290	91	M	57.3	170
16192578	30034693	21784851	53	M	96	175
16221250	33635540	23282331	81	M	97.10000000000001	178
16230329	34711573	23715751	54	F	91
16236499	32422980	29668761	77	F	60.25	157
16261977	31654675	28203598	70	F	57.05	147
16264442	37020532	22944997	90	F	52	155
16297202	32801550	26923232	61	M	120.06666666666666	178
16310288	33708180	24767739	75	M	76.4	168
16331109	33734267	21224034	73	F	93.6	163
16358152	30560788	28359716	85	M	81.45	173
16363425	30672585	25809770	88	M	61.2
16367925	33467894	20054367	91	M	91.55
16372865	32950476	29855567	76	M	78.1
16373357	34847484	29883545	91	F	43.6
16423390	30742542	22555943	72	F	75	168
16441592	34777670	26033789	91	F	72	160
16442703	34725385	26707548	73	F	64.2	160
16473192	32359651	27668896	51	M	71	173
16476559	34068169	24981815	58	M		173
16502686	32798963	22542098	88	M	66
16547220	34145623	20676642	61	M	84.4	188
16576835	38556473	23102242	89	M	60.666666666666664
16582777	30039231	29818583	87	M	101.6	173
16612752	36384306	28406457	45	M	84.4	183
16618220	30280038	25114797	83	M	54	165
16644308	36543498	27298687	59	M	95	191
16659775	32360170	28029332	85	F	52.3	150
16697275	37161608	29349528	70	M	82	173
16712857	31051445	25706098	92	F	51.5
16715341	36634178	26530630	70	M	91.2	178
16722520	30419585	20866663	87	F	54.8
16731711	30732775	23567649	79	M	102.4	178
16750371	31022905	24162456	75	M	56.05	152
16773780	35810212	23749463	48	M	76	178
16792669	39162474	23237338	82	M	80.3	173
16810503	39784690	23246205	57	M	80	173
16820491	30745593	27690318	67	M	77.86666666666667
16825857	36623881	24956831	92	F	46.1	151
16828280	30007565	22369507	85	M	106.1	168
16832609	38206950	27545190	83	M	78
16884448	36219669	25105674	77	M	94
16898525	36120392	22808792	78	F	80	160
16914073	36706796	28403863	90	M	88.6	193
16922254	33828415	25787700	61	M	86	185
16932199	36919435	21277408	72	F	66.6	178
16937963	38473153	23912915	90	M	66.7	173
16952127	32976268	24432987	91	M	88.9	178
17003498	39554931	23434315	70	F	53.5
17031760	30109454	20869482	89	F	83.2
17035780	33767488	27473388	78	M	78	178
17063025	38833126	27993916	79	M	49	157
17152613	38836464	23622479	60	M	75.7
17170682	34544895	29349222	56	F	79.8	165
17242100	30681579	25046397	62	M	111.4	175
17244595	31277417	26597499	62	M	59.833333333333336	165
17245713	35683352	24468966	92	M	75	168
17257177	33719300	27628348	80	M	106	178
17262173	38939010	22515541	67	M	72.1	178
17266996	30019669	24347460	67	M	124
17269372	37590834	25584000	85	F	130	165
17288844	39722636	25595502	81	M	92	173
17290566	30991625	28501497	84	M	81	165
17350775	32841676	27759047	61	F	87	157
17351798	38060278	23487223	83	F	90	157
17372569	32600345	21157219	71	F	71.4
17395063	38419228	23092156	72	M	93.125	175
17396841	31040457	29871648	76	M	100.8
17401129	35531906	26583401	59	F	68.8	163
17428457	32573230	20842635	79	F	62
17433873	32056229	22390387	94	F	51.2	168
17461434	30748856	28378325	87	M	83	173
17478540	37226992	24327857	70	M	78.6	169
17505489	38975321	24282356	83	F	90	157
17539265	37531469	23550723	67	F	59.2	152
17540015	34148423	26449130	66	M	85.5	175
17544377	37451760	25316291	60	F	56.5	160
17565549	30979781	29700838	84	M	79.4
17572795	32513583	29211352	77	M	87.5	173
17586470	35684547	24236515	60	M	84.2	178
17595401	32213722	25539893	75	F	97.9	163
17598348	33014087	28409501	75	F	60	150
17611690	35449338	28092666	43	M	110	175
17623112	38978159	29940683	92	F	53.7
17686071	35230633	25238943	91	M	79.9
17690327	36344012	26381722	69	M	156.7
17718435	39269058	22573283	83	M	90	168
17752666	38753679	25935379	79	F	65.10000000000001	160
17754293	33429186	21086123	80	F	80.5
17783178	39275458	21988633	67	M	83.65	173
17790156	36427675	26303618	66	F	90.4	168
17827847	38260228	24884794	70	M	80	173
17841493	35358416	22884516	62	M	128	178
17851873	32911110	26242070	88	F	51.15	168
17864819	37815113	23600289	91	M	70	184
17882715	32323726	21003419	63	M	88.16666666666667	178
18016258	38080125	25466853	81	F	73.8	155
18023584	39005422	22100119	58	F	175	163
18024998	38247671	24567210	46	M	75
18061894	34938650	23098308	71	F	94.9	168
18075868	37474113	24713584	85	M	69.6	183
18081596	32308822	22996282	69	F	73.6
18126277	36211066	21587664	56	M	73.55	178
18136491	32306963	23309829	72	M	90
18141915	34883626	25664074	66	M	91
18187609	31546987	23495898	67	M	68	178
18189739	31271824	29567255	93	M	64.2	165
18257010	35011237	24586212	59	M	76.4	183
18286387	30739656	21584056	62	M	79	175
18311360	34340005	23411593	76	F	96.9	157
18337798	31028809	23652501	60	F	61.5	157
18439312	33144651	26107633	70	M	80	168
18483037	33432093	29865425	82	M	79
18483634	38288748	23051282	73	F	79	168
18486555	31441718	29674405	48	M	114	183
18499078	33660280	27964902	57	F	72
18511092	30433485	28348890	62	M	74.15
18521633	30123604	26804343	66	M	109
18540569	33273186	26501279	76	M	88.8
18562632	36986225	23585178	84	F	69.7	168
18611278	36422840	24170020	61	M	100	170
18611488	38222542	26058994	71	M	96.6	168
18613954	37618485	26909389	88	M	88
18625166	38204934	21602736	76	M	80
18652627	39675531	26386964	91	M	66	165
18692169	31068141	25541641	74	M	74.95	178
18693746	39538128	26159285	87	M	94.5	178
18733090	33827178	25131696	61	F	72.2	165
18735236	34395957	22881521	60	F	61
18747485	36682558	24929127	63	F	82.3	157
18758741	33807329	27602539	63	F	79
18771599	36941212	25459968	62	M	81
18772698	30273264	23355539	64	M	52.35	168
18791412	32425703	26858283	74	M	111.5
18796351	38302667	22416510	79	M	75	173
18826797	34122233	24141686	70	M	110.55	168
18856086	38243727	24495158	55	M	80
18871076	30417835	20167242	58	M	79.3	178
18892178	35411753	29913727	86	M	60.5
18932705	31653552	22245247	89	F	63.4
18936015	30472141	22484220	53	F	83.5	173
18951987	36735233	20973417	51	M	116	173
18952096	34791891	21237266	59	M	120.4	183
18959634	37982649	26859252	77	F	74
18968631	35993773	23034055	64	M	107.1
19009502	38579321	26576292	70	M	109	183
19011388	31932552	27093043	79	F	84	188
19027745	39026966	22042037	71	M	98.16666666666667	173
19052676	30529524	24444815	44	M	77	180
19054240	35470579	21472555	54	M	91.5	175
19058509	32323140	24850340	75	F	112.9	160
19059343	36707858	29356798	66	F	190	173
19111832	31512706	23401978	85	F	85.5
19112585	39539932	27368392	53	M	89.8	173
19120111	39319645	20853094	86	M	70	147
19130309	30770782	22673732	62	M	85	183
19131436	33004664	29954601	90	F	78.1
19133582	32511600	25695028	27	M	82	173
19155768	34487700	27519810	65	M	70.5	157
19164907	35597546	22574333	62	M	98.4	178
19186172	34429897	23354351	66	F	92.90000000000002	157
19207300	35102717	24889622	58	F	52.2	150
19209492	31844564	24937094	67	M	73
19242238	34852343	20078438	63	F	60.6	170
19262820	34875110	23992873	90	F	51	155
19287295	32983523	24086115	47	M	105	180
19290303	38786871	25206654	79	F	66.2	165
19294463	38900791	25324698	71	F	59.4
19299113	30452400	29947543	68	F	35.800000000000004	152
19306221	30443229	22017656	56	F	98.4	165
19312736	31288304	21311611	67	M	95	180
19330004	35825752	26432998	53	M	69	168
19341048	34058290	22078033	73	F	96.4	157
19341143	35173424	26066966	73	M	68.7
19342453	35861066	21685177	73	F	95.85	168
19352034	30058866	21509557	64	M	77	173
19355755	32130531	28558620	75	F	80	163
19378973	32213782	24682145	46	M	113.3	175
19392561	33680346	25086913	95	F	41
19394690	33096681	21773476	73	F	95	152
19431336	30480587	28759049	83	F	60	152
19441402	32510672	28676335	70	M	76.4	170
19442119	33773008	29531980	91	M	78.19999999999999	170
19446449	37722399	20823117	41	M	82	165
19468249	38562467	23405169	73	M	68	183
19472679	38779705	26526989	88	M	77	178
19487795	34910191	22102947	50	F	51.7
19497110	35806112	25547753	80	M	42.349999999999994
19499609	39081803	26991746	71	M	80.9
19499830	36830523	20122564	77	F	77.5
19502815	35093362	23280294	73	F	136.95	157
19509454	36169399	25087958	75	M	108.23333333333333
19523963	38831690	23629601	65	F	55	163
19527665	36485879	24022183	75	F	88.4	160
19564586	37310703	22461053	64	M	124.6	183
19565388	39098499	25592673	93	F	86	160
19583971	35882741	26737036	86	M	84.4	173
19640706	38255070	27233621	95	M	54.05	173
19660649	34047488	21844592	82	M	81
19673450	30164124	26742984	63	F	94.36666666666667	163
19688253	34835710	21741362	74	F	56.5	155
19688885	33350548	24789896	60	M	66.9	183
19763428	37634812	20548191	89	M	57.2	160
19774838	39992578	28109956	70	M	78	180
19776335	36862993	22143470	82	M	73
19782286	32856405	23372670	81	F	127	163
19838433	34873306	25536531	83	F	71	157
19890030	31527285	26070834	68	F	53.2	155
19929286	32004492	23276264	72	F	78.80000000000001	168
19962418	33367985	25331514	70	M	136	175
19968075	31756531	28592225	61	M	102.76666666666665	178
19971226	39643831	20146850	88	M	71.4
19997473	32568753	27787494	83	F	63.1
