# Supplementary material for: Machine learning-based prediction of mortality in acute myocardial infarction with cardiogenic shock
Source: Front Cardiovasc Med. 2024 Oct 14;11:1402503. doi: 10.3389/fcvm.2024.1402503 (PMC11513311; doi:10.3389/fcvm.2024.1402503)
Supplement: Supplementary file 7 [file Datasheet2.zip › 000 Extracting Raw Data from MIMIC-IV dataset/02.╩╡╤Θ╩╥╓╕▒Ω.csv]

subject_id	stay_id	hadm_id	first_wbc	first_wbc_uom	first_rbc	first_rbc_uom	first_ne	first_ne_uom	first_lym	first_lym_uom	first_mono	first_mono_uom	first_plt	first_plt_uom	first_hb	first_hb_uom	first_tp	first_tp_uom	first_alb	first_alb_uom	first_na	first_na_uom	first_k	first_k_uom	first_cl	first_cl_uom	first_ca	first_ca_uom	first_glu	first_glu_uom	first_tbil	first_tbil_uom	first_dbil	first_dbil_uom	first_alt	first_alt_uom	first_ast	first_ast_uom	first_bun	first_bun_uom	first_cr	first_cr_uom	first_ua	first_ua_uom	first_tg	first_tg_uom	first_tcho	first_tcho_uom	first_hdl
10002495	36753294	24982426	36.8	K/uL	4.4	m/uL	81	%	3	%	6	%	176	K/uL	14	g/dL			3.2	g/dL	129	mEq/L	4.1	mEq/L	96	mEq/L	8.2	mg/dL	264	mg/dL	0.4	mg/dL			44	IU/L	210	IU/L	30	mg/dL	1.4	mg/dL			90	mg/dL	157	mg/dL	42
10010058	33060379	26359957	16.6	K/uL	4.01	m/uL							108	K/uL	12.3	g/dL					145	mEq/L	5.5	mEq/L	113	mEq/L	9.2	mg/dL	171	mg/dL	1	mg/dL			26	IU/L	52	IU/L	61	mg/dL	3.3	mg/dL
10026161	39625056	24614671	10.8	K/uL	3.23	m/uL	93.6	%	2.5	%	3.5	%	199	K/uL	10.9	g/dL			3	g/dL	138	mEq/L	5.1	mEq/L	105	mEq/L	8.4	mg/dL	261	mg/dL	1.5	mg/dL			3942	IU/L	5276	IU/L	18	mg/dL	1.4	mg/dL
10055344	35736966	29209451	9.2	K/uL	3.64	m/uL							293	K/uL	8.7	g/dL			3.7	g/dL	140	mEq/L	4.4	mEq/L	104	mEq/L	9.3	mg/dL	238	mg/dL	0.7	mg/dL			61	IU/L	430	IU/L	26	mg/dL	1.4	mg/dL
10094679	36938927	28902523	19.9	K/uL	4.98	m/uL	90.9	%	3.8	%	4.9	%	224	K/uL	14.9	g/dL			2.5	g/dL	141	mEq/L	4.1	mEq/L	108	mEq/L	6.3	mg/dL	259	mg/dL	0.7	mg/dL	0.6	mg/dL	535	IU/L	755	IU/L	19	mg/dL	1.1	mg/dL			93	mg/dL	146	mg/dL	51
10099480	39566959	21393418	7	K/uL	4.24	m/uL	69.8	%	20.9	%	8.6	%	139	K/uL	13.1	g/dL			3.8	g/dL	137	mEq/L	3	mEq/L	98	mEq/L	8.4	mg/dL	247	mg/dL	0.6	mg/dL			245	IU/L	331	IU/L	33	mg/dL	1.7	mg/dL
10102878	33312557	20265910	32.6	K/uL	5.68	m/uL	80.9	%	6.8	%	10.3	%	318	K/uL	16.9	g/dL			2.4	g/dL	136	mEq/L	4.3	mEq/L	106	mEq/L	6.7	mg/dL	330	mg/dL	0.8	mg/dL			30	IU/L	130	IU/L	28	mg/dL	1.6	mg/dL
10104450	31524085	23157316	11.6	K/uL	3.31	m/uL							204	K/uL	8.5	g/dL			3.3	g/dL	142	mEq/L	5	mEq/L	109	mEq/L	9.8	mg/dL	204	mg/dL	0.4	mg/dL			30	IU/L	24	IU/L	72	mg/dL	2.8	mg/dL
10151556	37542315	20815067	11.5	K/uL	3.88	m/uL	87.1	%	9.3	%	1.7	%	346	K/uL	11.4	g/dL			3.1	g/dL	133	mEq/L	5.5	mEq/L	98	mEq/L	8.9	mg/dL	180	mg/dL	0.5	mg/dL	2.8	mg/dL	14	IU/L	67	IU/L	55	mg/dL	8	mg/dL
10152414	34547307	27578173	23.1	K/uL	3.76	m/uL	88.3	%	6.7	%	4.7	%	508	K/uL	10.9	g/dL			2.5	g/dL	130	mEq/L	5.8	mEq/L	94	mEq/L	9.4	mg/dL	300	mg/dL	0.4	mg/dL			16	IU/L	122	IU/L	40	mg/dL	2	mg/dL
10170022	30946357	26174955	14.9	K/uL	3.09	m/uL	86.3	%	4.5	%	7.9	%	192	K/uL	9.9	g/dL	5.7	g/dL	3.2	g/dL	136	mEq/L	4	mEq/L	102	mEq/L	8.2	mg/dL	171	mg/dL	1.1	mg/dL	0.6	mg/dL	101	IU/L	118	IU/L	29	mg/dL	0.8	mg/dL
10180134	33413600	27497725	10.8	K/uL	2.66	m/uL	86.1	%	10.3	%	1	%	132	K/uL	8.6	g/dL			3.1	g/dL	134	mEq/L	6.3	mEq/L	102	mEq/L	8.8	mg/dL	114	mg/dL	0.7	mg/dL			1697	IU/L	1810	IU/L	31	mg/dL	6.9	mg/dL
10193237	37455945	21774133	14.1	K/uL	3.24	m/uL	83.8	%	11.5	%	4.3	%	236	K/uL	9.4	g/dL			2.7	g/dL	133	mEq/L	6.5	mEq/L	106	mEq/L	6.7	mg/dL	251	mg/dL	1.5	mg/dL			772	IU/L	1057	IU/L	47	mg/dL	2.3	mg/dL
10197095	38422103	29014163	15.7	K/uL	2.89	m/uL	69.6	%	13.2	%	10.6	%	295	K/uL	8.5	g/dL			2.9	g/dL	139	mEq/L	4.4	mEq/L	98	mEq/L	8.5	mg/dL	205	mg/dL		mg/dL			31	IU/L	45	IU/L	110	mg/dL	11.4	mg/dL
10203444	37929889	25550068	15.7	K/uL	3.7	m/uL	92.4	%	4	%	3.1	%	478	K/uL	11.4	g/dL			3.4	g/dL	133	mEq/L	3.4	mEq/L	97	mEq/L	8.5	mg/dL	125	mg/dL	0.3	mg/dL			37	IU/L	66	IU/L	19	mg/dL	1.2	mg/dL
10210981	38800147	22317400	18.2	K/uL	4.65	m/uL	85.4	%	8.7	%	5.3	%	287	K/uL	14	g/dL			4.1	g/dL	144	mEq/L	4.1	mEq/L	108	mEq/L	8.7	mg/dL	190	mg/dL	0.5	mg/dL			150	IU/L	195	IU/L	20	mg/dL	0.8	mg/dL			66	mg/dL	143	mg/dL	69
10233597	32580800	27468267	28.8	K/uL	4.93	m/uL	84.4	%	5.7	%	8.4	%	278	K/uL	14.9	g/dL			3.9	g/dL	146	mEq/L	4.4	mEq/L	111	mEq/L	8.4	mg/dL	185	mg/dL	0.6	mg/dL			118	IU/L	892	IU/L	17	mg/dL	0.7	mg/dL			135	mg/dL	126	mg/dL	48
10237665	30765788	29914524	3.9	K/uL	4.19	m/uL							70	K/uL	10.1	g/dL					143	mEq/L	3.9	mEq/L	110	mEq/L	7.7	mg/dL	69	mg/dL	0.5	mg/dL			35	IU/L	36	IU/L	15	mg/dL	0.3	mg/dL
10257550	39064261	20105129	19.2	K/uL	4.39	m/uL	88	%	4.7	%	5.9	%	190	K/uL	11.4	g/dL			2.5	g/dL	135	mEq/L	5.6	mEq/L	103	mEq/L	8.2	mg/dL	294	mg/dL	0.3	mg/dL			40	IU/L	138	IU/L	48	mg/dL	2.1	mg/dL
10260642	32523313	26981835	9.7	K/uL	6.01	m/uL							215	K/uL	11.7	g/dL					140	mEq/L	3.7	mEq/L	103	mEq/L	8.1	mg/dL	151	mg/dL									15	mg/dL	0.8	mg/dL			77	mg/dL	160	mg/dL	54
10289973	30201512	26155040	17.3	K/uL	5.09	m/uL	92.4	%	4.1	%	2.9	%	265	K/uL	14.7	g/dL			3.1	g/dL	135	mEq/L	4.5	mEq/L	103	mEq/L	8.2	mg/dL	190	mg/dL	0.7	mg/dL			92	IU/L	115	IU/L	16	mg/dL	0.8	mg/dL			171	mg/dL
10304210	37346679	24137224	6.4	K/uL	2.65	m/uL							117	K/uL	8.4	g/dL					139	mEq/L	5	mEq/L	97	mEq/L	8.2	mg/dL	125	mg/dL									60	mg/dL	8.7	mg/dL
10327840	36206974	24584666	14.5	K/uL	3.69	m/uL							181	K/uL	11.6	g/dL					138	mEq/L	4.9	mEq/L	111	mEq/L	7.7	mg/dL	133	mg/dL									46	mg/dL	2	mg/dL
10342208	34246242	21977675	18.1	K/uL	2.92	m/uL							245	K/uL	8.3	g/dL					131	mEq/L	4.1	mEq/L	96	mEq/L	9.2	mg/dL	892	mg/dL	0.5	mg/dL			89	IU/L	319	IU/L	34	mg/dL	2.2	mg/dL
10380034	33464058	28071767	19.1	K/uL	5.25	m/uL	81	%	14.3	%	4.2	%	272	K/uL	16.6	g/dL			3.7	g/dL	139	mEq/L	4.2	mEq/L	103	mEq/L	8.4	mg/dL	174	mg/dL	0.7	mg/dL			148	IU/L	871	IU/L	22	mg/dL	1	mg/dL
10395897	38911657	21348745	12	K/uL	3.16	m/uL							162	K/uL	10	g/dL			3.3	g/dL	137	mEq/L	4.9	mEq/L	101	mEq/L	8.1	mg/dL	129	mg/dL	0.5	mg/dL			24	IU/L	22	IU/L	104	mg/dL	2.5	mg/dL
10431675	33207337	23213247	10.7	K/uL	4.66	m/uL	85.1	%	6.4	%	7.8	%	189	K/uL	13.8	g/dL			3.4	g/dL	142	mEq/L	2.8	mEq/L	104	mEq/L	9.4	mg/dL	239	mg/dL	0.6	mg/dL			193	IU/L	349	IU/L	19	mg/dL	1.2	mg/dL
10442543	34532159	22826044	24.9	K/uL	3.15	m/uL	91	%	4.9	%	3.6	%	51	K/uL	9.4	g/dL			2	g/dL	129	mEq/L	3.7	mEq/L	99	mEq/L	8	mg/dL	178	mg/dL	6.7	mg/dL			50	IU/L	155	IU/L	54	mg/dL	5.8	mg/dL
10464977	38762244	23034003	12.6	K/uL	4.07	m/uL	91.1	%	3.5	%	5.2	%	159	K/uL	12.9	g/dL			3.6	g/dL	139	mEq/L	4.1	mEq/L	105	mEq/L	8.1	mg/dL	172	mg/dL	0.5	mg/dL			45	IU/L	156	IU/L	33	mg/dL	1.6	mg/dL
10504004	33445477	23626217	19	K/uL	3.45	m/uL	85.1	%	11.5	%	3	%	374	K/uL	9.8	g/dL			3.5	g/dL	134	mEq/L	6.3	mEq/L	105	mEq/L	7	mg/dL	371	mg/dL	0.6	mg/dL			32	IU/L	61	IU/L	27	mg/dL	0.9	mg/dL
10512325	35688562	23868644	21.2	K/uL	5.25	m/uL	92	%	4.9	%	2.6	%	285	K/uL	14.6	g/dL					133	mEq/L	4.5	mEq/L	103	mEq/L	8	mg/dL	193	mg/dL	0.6	mg/dL			59	IU/L	193	IU/L	14	mg/dL	1.7	mg/dL
10525376	38498358	29961953	15.5	K/uL	3.2	m/uL							308	K/uL	9.9	g/dL					129	mEq/L	4.5	mEq/L	100	mEq/L	8.5	mg/dL	252	mg/dL	0.5	mg/dL			52	IU/L	50	IU/L	32	mg/dL	1.1	mg/dL
10565616	35303418	21618127	15.8	K/uL	3.14	m/uL	98	%	1	%	1	%	330	K/uL	9.7	g/dL			3.6	g/dL	130	mEq/L	7.4	mEq/L	88	mEq/L	10.3	mg/dL	301	mg/dL	0.2	mg/dL			27	IU/L	68	IU/L	68	mg/dL	11.8	mg/dL			378	mg/dL	84	mg/dL	5
10590693	35321486	27517673	20.7	K/uL	4.32	m/uL	86.9	%	2.9	%	9.4	%	169	K/uL	13	g/dL			3.2	g/dL	141	mEq/L	3	mEq/L	107	mEq/L	7.1	mg/dL	227	mg/dL	0.5	mg/dL			109	IU/L	259	IU/L	16	mg/dL	1.4	mg/dL
10606965	32302958	24239692	9.9	K/uL	4.38	m/uL	93	%	3.9	%	2.7	%	221	K/uL	12.6	g/dL					141	mEq/L	3.8	mEq/L	98	mEq/L	8.9	mg/dL	135	mg/dL	0.4	mg/dL			17	IU/L	22	IU/L	19	mg/dL	1.5	mg/dL
10639500	31643878	26565321	4.1	K/uL	4.51	m/uL	74.7	%	10.8	%	13.9	%	177	K/uL	8.7	g/dL			3.5	g/dL	140	mEq/L	4.2	mEq/L	103	mEq/L	9.4	mg/dL	126	mg/dL	0.9	mg/dL			62	IU/L	313	IU/L	12	mg/dL	1.1	mg/dL
10688510	31618429	28805457	15.1	K/uL	5.68	m/uL	51	%	22	%	21	%	213	K/uL	15.8	g/dL	5.2	g/dL	3.5	g/dL	123	mEq/L	5.8	mEq/L	81	mEq/L	8.9	mg/dL	369	mg/dL	1.2	mg/dL			116	IU/L	40	IU/L	68	mg/dL	1.6	mg/dL	8.4	mg/dL	99	mg/dL	187	mg/dL	81
10691194	30731222	25809823	10.8	K/uL	3.35	m/uL	88.4	%	9.8	%	1.1	%	314	K/uL	10.3	g/dL			2.7	g/dL	142	mEq/L	4.1	mEq/L	103	mEq/L	8.2	mg/dL	190	mg/dL	0.2	mg/dL			26	IU/L	31	IU/L	27	mg/dL	1.2	mg/dL
10725599	38689541	25856558	8.5	K/uL	3.38	m/uL	81.8	%	11.2	%	6.3	%	239	K/uL	10.3	g/dL			3.4	g/dL	138	mEq/L	4.1	mEq/L	105	mEq/L	9.3	mg/dL	93	mg/dL	0.6	mg/dL			13	IU/L	14	IU/L	34	mg/dL	1.2	mg/dL
10740516	31649316	29055193	18.6	K/uL	3.64	m/uL							112	K/uL	12.3	g/dL			2.4	g/dL	134	mEq/L	4.4	mEq/L	105	mEq/L	8.3	mg/dL	295	mg/dL	2	mg/dL			89	IU/L	263	IU/L	26	mg/dL	1.2	mg/dL
10756776	39506188	24477686	8.4	K/uL	3.58	m/uL	62.9	%	26.5	%	8.9	%	329	K/uL	8.9	g/dL			3.5	g/dL	138	mEq/L	3.3	mEq/L	103	mEq/L	8.3	mg/dL	84	mg/dL	0.3	mg/dL			90	IU/L	576	IU/L	9	mg/dL	0.4	mg/dL			111	mg/dL	153	mg/dL	51
10758974	37374181	21950450	12	K/uL	3.91	m/uL	86	%	7	%	7	%	192	K/uL	12.3	g/dL			3.2	g/dL	139	mEq/L	4.9	mEq/L	107	mEq/L	8.7	mg/dL	144	mg/dL	0.8	mg/dL			720	IU/L	1152	IU/L	22	mg/dL	0.9	mg/dL			89	mg/dL
10779064	32628748	20445698	17.8	K/uL	4.59	m/uL	75.8	%	15	%	7.7	%	305	K/uL	14.4	g/dL					139	mEq/L	4.7	mEq/L	101	mEq/L	8.3	mg/dL	122	mg/dL	0.7	mg/dL			55	IU/L	52	IU/L	20	mg/dL	1	mg/dL
10781312	30284873	24474381	15	K/uL	2.29	m/uL	72	%	21	%	2	%	186	K/uL	6.9	g/dL			2.5	g/dL	145	mEq/L	5	mEq/L	105	mEq/L	7.8	mg/dL	626	mg/dL	1.3	mg/dL			191	IU/L	1143	IU/L	69	mg/dL	2.3	mg/dL
10785608	34084478	28290632	16.3	K/uL	4.48	m/uL	86	%	10.7	%	2.8	%	163	K/uL	13.4	g/dL			3.9	g/dL	138	mEq/L	7.3	mEq/L	110	mEq/L	7	mg/dL	167	mg/dL	0.6	mg/dL			170	IU/L	348	IU/L	38	mg/dL	1.6	mg/dL
10792661	39710436	26360527	13.1	K/uL	3.05	m/uL	82.6	%	4.5	%	6.6	%	73	K/uL	11	g/dL			4.2	g/dL	132	mEq/L	4.5	mEq/L	97	mEq/L	8.7	mg/dL	116	mg/dL	1.3	mg/dL	0.6	mg/dL	30	IU/L	52	IU/L	29	mg/dL	0.7	mg/dL	3.2	mg/dL
10801908	33185124	26625457	12.2	K/uL	3.47	m/uL	80.7	%	7.2	%	10.6	%	176	K/uL	10.9	g/dL			3.2	g/dL	142	mEq/L	4.8	mEq/L	108	mEq/L	8.3	mg/dL	220	mg/dL	1.8	mg/dL	1.2	mg/dL	536	IU/L	427	IU/L	53	mg/dL	2	mg/dL
10802781	34423323	27852226	13.2	K/uL	3.62	m/uL	82.6	%	8.3	%	8.4	%	304	K/uL	11.3	g/dL	5.9	g/dL			126	mEq/L	3.7	mEq/L	88	mEq/L	8.6	mg/dL	158	mg/dL	1.7	mg/dL	0.8	mg/dL	77	IU/L	142	IU/L	12	mg/dL	0.9	mg/dL			106	mg/dL	124	mg/dL	48
10809326	38588436	22350919	22.9	K/uL	4.36	m/uL	94.4	%	2.9	%	2.1	%	193	K/uL	13.5	g/dL			3.5	g/dL	142	mEq/L	5.2	mEq/L	112	mEq/L	8.5	mg/dL	141	mg/dL	0.5	mg/dL	0.2	mg/dL	22	IU/L	43	IU/L	19	mg/dL	1.1	mg/dL			98	mg/dL	174	mg/dL	46
10828900	30256321	24951394	11.7	K/uL	4.16	m/uL							310	K/uL	12.6	g/dL					141	mEq/L	4.9	mEq/L	100	mEq/L	8.8	mg/dL	81	mg/dL									17	mg/dL	0.5	mg/dL
10833958	31783046	28224056	8.2	K/uL	4.23	m/uL	61.9	%	22	%	8.7	%	274	K/uL	12.5	g/dL			3.1	g/dL	139	mEq/L	3.9	mEq/L	99	mEq/L	8.4	mg/dL	123	mg/dL	0.5	mg/dL			37	IU/L	24	IU/L	81	mg/dL	3.1	mg/dL			100	mg/dL	97	mg/dL	36
10834460	39177460	29747723	11	K/uL	3.21	m/uL							357	K/uL	9.7	g/dL			3.4	g/dL	141	mEq/L	3.8	mEq/L	107	mEq/L	8	mg/dL	129	mg/dL	0.5	mg/dL	0.1	mg/dL	18	IU/L	32	IU/L	6	mg/dL	0.7	mg/dL
10843788	30706447	22294846	13	K/uL	3.79	m/uL	90.2	%	4.2	%	4.6	%	244	K/uL	11.2	g/dL			3.2	g/dL	133	mEq/L	4.4	mEq/L	103	mEq/L	8.5	mg/dL	160	mg/dL	0.7	mg/dL	2.3	mg/dL	29	IU/L	98	IU/L	32	mg/dL	2	mg/dL			102	mg/dL	132	mg/dL	57
10844573	36086745	23997020	10.6	K/uL	3.62	m/uL	62	%	7	%	2	%	264	K/uL	10.9	g/dL			2.9	g/dL	140	mEq/L	3.2	mEq/L	97	mEq/L	7	mg/dL	271	mg/dL	0.3	mg/dL			65	IU/L	132	IU/L	43	mg/dL	3	mg/dL
10857996	34678772	21701924	13	K/uL	3.63	m/uL							294	K/uL	11.1	g/dL					136	mEq/L	4	mEq/L	101	mEq/L	9.4	mg/dL	195	mg/dL	0.6	mg/dL			233	IU/L	135	IU/L	45	mg/dL	0.9	mg/dL
10867166	34661380	22308116	12.3	K/uL	4.82	m/uL	84	%	8.4	%	7.4	%	152	K/uL	14.9	g/dL					144	mEq/L	4.2	mEq/L	103	mEq/L	9.7	mg/dL	176	mg/dL	1.1	mg/dL			86	IU/L	421	IU/L	35	mg/dL	1.4	mg/dL
10888007	34903620	23296210	8.1	K/uL	3.76	m/uL	72.6	%	21.3	%	4.1	%	259	K/uL	11.2	g/dL			3.4	g/dL	140	mEq/L	4.6	mEq/L	107	mEq/L	7.4	mg/dL	221	mg/dL	0.5	mg/dL			384	IU/L	342	IU/L	48	mg/dL	2.3	mg/dL
10920228	37783060	23466911	5.9	K/uL	3.05	m/uL	73.3	%	16.1	%	7.2	%	211	K/uL	9	g/dL			2.8	g/dL	148	mEq/L	4.6	mEq/L	99	mEq/L	8.1	mg/dL	100	mg/dL	0.8	mg/dL			63	IU/L	70	IU/L	12	mg/dL	0.8	mg/dL			144	mg/dL
10931276	38017506	25586233	8.7	K/uL	3.4	m/uL							99	K/uL	10.8	g/dL					144	mEq/L	4.6	mEq/L	109	mEq/L	8.9	mg/dL	91	mg/dL	0.4	mg/dL			92	IU/L	171	IU/L	55	mg/dL	3	mg/dL
10938096	32970582	26498873	30.1	K/uL	3.43	m/uL	67.5	%	24.3	%	6.6	%	187	K/uL	10	g/dL			2.6	g/dL	144	mEq/L	4.8	mEq/L	111	mEq/L	7.7	mg/dL	127	mg/dL	0.7	mg/dL			12	IU/L	25	IU/L	117	mg/dL	1.6	mg/dL	9.5	mg/dL
10939299	36173365	26422493	14.8	K/uL	4.92	m/uL	81.9	%	8	%	7.7	%	225	K/uL	13.7	g/dL					141	mEq/L	4	mEq/L	109	mEq/L	7.6	mg/dL	148	mg/dL	0.5	mg/dL			169	IU/L		IU/L	10	mg/dL	0.5	mg/dL			110	mg/dL
10947173	39605142	27700357	5.3	K/uL	3.75	m/uL							240	K/uL	10.7	g/dL			3.1	g/dL	134	mEq/L	3.7	mEq/L	102	mEq/L	8.2	mg/dL	78	mg/dL	0.8	mg/dL			27	IU/L	55	IU/L	19	mg/dL	0.8	mg/dL
10953166	36397481	20259770	13.6	K/uL	4.35	m/uL							261	K/uL	13.8	g/dL					140	mEq/L	3.6	mEq/L	106	mEq/L	8	mg/dL	128	mg/dL									10	mg/dL	0.7	mg/dL
10963917	36013444	24068553	11.6	K/uL	4.45	m/uL	84	%	3	%	8	%	181	K/uL	13.5	g/dL			3.3	g/dL	131	mEq/L	4.8	mEq/L	98	mEq/L	8.1	mg/dL	220	mg/dL	1.3	mg/dL			1405	IU/L	377	IU/L	66	mg/dL	2.1	mg/dL
11022245	31599600	29881372	13	K/uL	3.17	m/uL	81.7	%	14.7	%	3.4	%	216	K/uL	6.6	g/dL			2.6	g/dL	140	mEq/L	5.2	mEq/L	110	mEq/L	7.4	mg/dL	94	mg/dL	1.3	mg/dL			21	IU/L	54	IU/L	99	mg/dL	2.8	mg/dL
11025657	34760621	24556511	15	K/uL	2.65	m/uL	68.5	%	22.9	%	5.7	%	123	K/uL	8.2	g/dL					140	mEq/L	5.4	mEq/L	108	mEq/L	8	mg/dL	109	mg/dL									22	mg/dL	0.7	mg/dL
11058328	30856482	24489691	14.5	K/uL	5	m/uL	76.2	%	11.5	%	11.2	%	228	K/uL	14	g/dL			4.3	g/dL	137	mEq/L	4	mEq/L	100	mEq/L	8.8	mg/dL	83	mg/dL	0.8	mg/dL			73	IU/L	431	IU/L	17	mg/dL	1	mg/dL			125	mg/dL	171	mg/dL	36
11075865	37475623	28595464	18.2	K/uL	4.57	m/uL	67	%	17	%	10	%	190	K/uL	13.8	g/dL			3.4	g/dL	140	mEq/L	4	mEq/L	107	mEq/L	7.4	mg/dL	159	mg/dL	0.6	mg/dL			232	IU/L	396	IU/L	20	mg/dL	1.2	mg/dL			135	mg/dL	184	mg/dL	48
11089729	37395251	27021321	8.7	K/uL	3.06	m/uL	66.2	%	16.4	%	10.4	%	184	K/uL	8.5	g/dL			2.7	g/dL	149	mEq/L	3.5	mEq/L	108	mEq/L	8	mg/dL	109	mg/dL	0.3	mg/dL		mg/dL	22	IU/L	16	IU/L	58	mg/dL	1.7	mg/dL			124	mg/dL
11099902	33627324	27305289	21.5	K/uL	4.42	m/uL	84.6	%	9.8	%	4.9	%	336	K/uL	11.4	g/dL			3.2	g/dL	136	mEq/L	3.9	mEq/L	104	mEq/L	8.2	mg/dL	125	mg/dL	0.3	mg/dL			24	IU/L	67	IU/L	24	mg/dL	1.4	mg/dL
11128013	36766215	22129205	25.3	K/uL	2.79	m/uL	94	%	3	%	3	%	424	K/uL	7.5	g/dL					132	mEq/L	3.7	mEq/L	99	mEq/L	8.1	mg/dL	217	mg/dL	1.1	mg/dL			71	IU/L	79	IU/L	20	mg/dL	0.7	mg/dL
11128977	33948720	23856904	25.2	K/uL	4.86	m/uL	84.9	%	8.8	%	5.4	%	178	K/uL	15.4	g/dL					139	mEq/L	4.3	mEq/L	103	mEq/L	9.6	mg/dL	131	mg/dL	0.5	mg/dL			191	IU/L	956	IU/L	20	mg/dL	1	mg/dL
11129835	36471889	25447858	13.8	K/uL	4.33	m/uL	92	%	6.1	%	1.8	%	322	K/uL	12.7	g/dL	5.9	g/dL	3.5	g/dL	144	mEq/L	4.5	mEq/L	108	mEq/L	7.6	mg/dL	181	mg/dL	0.5	mg/dL	1	mg/dL	54	IU/L	375	IU/L	18	mg/dL	1.7	mg/dL			283	mg/dL	150	mg/dL	57
11132535	39485928	21336112	11	K/uL	5.35	m/uL	92.6	%	1.8	%	4.9	%	370	K/uL	9.9	g/dL					129	mEq/L	6.9	mEq/L	92	mEq/L	9	mg/dL	180	mg/dL	1.7	mg/dL			195	IU/L	179	IU/L	82	mg/dL	2.4	mg/dL	7.2	mg/dL			69	mg/dL	17
11144354	34096140	22709440	9.8	K/uL	2.35	m/uL	87.5	%	6.4	%	6	%	101	K/uL	7.5	g/dL			3	g/dL	146	mEq/L	3.8	mEq/L	111	mEq/L	8.4	mg/dL	140	mg/dL	0.7	mg/dL	1	mg/dL	3259	IU/L	4504	IU/L	47	mg/dL	2.6	mg/dL
11144600	38462481	27666624	3.6	K/uL	3.89	m/uL	42	%	1	%	1	%	275	K/uL	10.8	g/dL					146	mEq/L	3.4	mEq/L	100	mEq/L	7.3	mg/dL	99	mg/dL	0.3	mg/dL			3798	IU/L	7786	IU/L	53	mg/dL	2.1	mg/dL
11165060	36423523	29991539	11.3	K/uL	3.38	m/uL	87.3	%	6.8	%	5.6	%	183	K/uL	10.1	g/dL	6	g/dL	3.9	g/dL	133	mEq/L	4.9	mEq/L	91	mEq/L	8.9	mg/dL	325	mg/dL	0.5	mg/dL	1.1	mg/dL	30	IU/L	237	IU/L	46	mg/dL	2.5	mg/dL			103	mg/dL	113	mg/dL	36
11182822	32744241	22951112	17.8	K/uL	3.48	m/uL	87.1	%	9.1	%	3.6	%	324	K/uL	11.1	g/dL			3	g/dL	137	mEq/L	4.1	mEq/L	105	mEq/L	7	mg/dL	195	mg/dL	0.7	mg/dL			141	IU/L	313	IU/L	26	mg/dL	0.8	mg/dL
11209237	37832875	22106798	9.8	K/uL	3.12	m/uL	65.9	%	21.2	%	6	%	237	K/uL	10.2	g/dL					143	mEq/L	4	mEq/L	115	mEq/L	7.9	mg/dL	104	mg/dL					16	IU/L	67	IU/L	13	mg/dL	0.6	mg/dL
11231966	32176417	22679034	13.1	K/uL	3.94	m/uL							188	K/uL	12.5	g/dL			3.4	g/dL	139	mEq/L	4.8	mEq/L	110	mEq/L	7.7	mg/dL	116	mg/dL	0.6	mg/dL			135	IU/L	309	IU/L	12	mg/dL	1.1	mg/dL			215	mg/dL	235	mg/dL	28
11233081	30162054	20055820	13.8	K/uL	4.35	m/uL	82.9	%	7.8	%	8.8	%	239	K/uL	13.7	g/dL			3.2	g/dL	137	mEq/L	4	mEq/L	105	mEq/L	7.3	mg/dL	238	mg/dL	0.5	mg/dL			115	IU/L	189	IU/L	19	mg/dL	0.8	mg/dL			86	mg/dL	163	mg/dL	63
11304253	34543082	23346584	8.2	K/uL	3.26	m/uL	84	%	8.7	%	6.7	%	178	K/uL	10.8	g/dL			3.8	g/dL	132	mEq/L	4.7	mEq/L	99	mEq/L	8.6	mg/dL	116	mg/dL	0.4	mg/dL	2.3	mg/dL	20	IU/L	45	IU/L	47	mg/dL	2.9	mg/dL			98	mg/dL	166	mg/dL	82
11320011	34962562	27172472	28.4	K/uL	3.14	m/uL	85	%	6	%	3	%	176	K/uL	9.3	g/dL			1.7	g/dL	143	mEq/L	3.4	mEq/L	113	mEq/L	5.7	mg/dL	393	mg/dL	1	mg/dL	1.9	mg/dL	126	IU/L	186	IU/L	16	mg/dL	0.8	mg/dL			175	mg/dL	73	mg/dL
11321257	35860455	21322793	19.8	K/uL	5.25	m/uL	85.2	%	12.1	%	2.2	%	323	K/uL	11.3	g/dL			3.2	g/dL	137	mEq/L	3.5	mEq/L	103	mEq/L	7.9	mg/dL	284	mg/dL	1.1	mg/dL	3.6	mg/dL	16	IU/L	51	IU/L	22	mg/dL	1.1	mg/dL	5.5	mg/dL	197	mg/dL	222	mg/dL	38
11331917	36909182	23456409	12	K/uL	4.4	m/uL							188	K/uL	13.8	g/dL					137	mEq/L	4	mEq/L	102	mEq/L	9.8	mg/dL	418	mg/dL	1	mg/dL			24	IU/L	70	IU/L	33	mg/dL	1.3	mg/dL
11340067	31598874	24158629	12.4	K/uL	4.18	m/uL	63.3	%	15	%	8.1	%	250	K/uL	13.5	g/dL			2.8	g/dL	137	mEq/L	4.5	mEq/L	107	mEq/L	8.3	mg/dL	113	mg/dL	0.5	mg/dL			83	IU/L	147	IU/L	32	mg/dL	1.4	mg/dL			157	mg/dL	147	mg/dL	28
11357684	38929622	28158383	11.5	K/uL	2.81	m/uL	51.1	%	41.6	%	4.1	%	118	K/uL	8.9	g/dL					143	mEq/L	3.9	mEq/L	107	mEq/L	8.6	mg/dL	213	mg/dL									20	mg/dL	1.1	mg/dL
11371466	34482432	21270943	8.9	K/uL	3.15	m/uL	85.9	%	5.8	%	8.1	%	230	K/uL	9	g/dL			3.5	g/dL	140	mEq/L	5.5	mEq/L	107	mEq/L	8	mg/dL	157	mg/dL	2.1	mg/dL	2.6	mg/dL	1637	IU/L	2624	IU/L	63	mg/dL	2.9	mg/dL
11374486	35647824	23112869	22.5	K/uL	4.43	m/uL	86.7	%	6.6	%	6.6	%	226	K/uL	14.4	g/dL			2.8	g/dL	131	mEq/L	6.5	mEq/L	98	mEq/L	9.3	mg/dL	383	mg/dL	1.2	mg/dL			50	IU/L	69	IU/L	27	mg/dL	1.3	mg/dL			173	mg/dL	143	mg/dL	27
11378305	31110382	28239688	9.1	K/uL	4.41	m/uL							429	K/uL	13.4	g/dL					137	mEq/L	4.1	mEq/L	98	mEq/L	9.3	mg/dL	136	mg/dL	0.8	mg/dL			28	IU/L	29	IU/L	13	mg/dL	0.7	mg/dL
11387260	35840639	21213731	14.1	K/uL	3.89	m/uL	91	%	4	%	4.4	%	285	K/uL	11.1	g/dL			3.5	g/dL	143	mEq/L	4.4	mEq/L	110	mEq/L	7.5	mg/dL	171	mg/dL	2.2	mg/dL			285	IU/L	591	IU/L	26	mg/dL	1	mg/dL			68	mg/dL
11389801	33132370	28171818	25.9	K/uL	3.99	m/uL	82.3	%	8.9	%	7.1	%	254	K/uL	13.4	g/dL	6.5	g/dL	3.2	g/dL	142	mEq/L	4.7	mEq/L	107	mEq/L	8.7	mg/dL	258	mg/dL	0.9	mg/dL			270	IU/L	870	IU/L	15	mg/dL	1.1	mg/dL	3.7	mg/dL
11390252	32716634	21331972	22.8	K/uL	4.47	m/uL	72.3	%	10.7	%	13.2	%	431	K/uL	12.9	g/dL			3.3	g/dL	137	mEq/L	4.1	mEq/L	105	mEq/L	9.5	mg/dL	387	mg/dL	0.4	mg/dL			18	IU/L	21	IU/L	13	mg/dL	1	mg/dL
11402910	32560705	23375177	7.2	K/uL	3.6	m/uL	83	%	11	%	2	%	236	K/uL	11.4	g/dL			2.6	g/dL	144	mEq/L	3	mEq/L	109	mEq/L	8.3	mg/dL	146	mg/dL	0.7	mg/dL	3.3	mg/dL	20	IU/L	52	IU/L	17	mg/dL	1	mg/dL			350	mg/dL
11415544	30351057	29979687	12.9	K/uL	4.35	m/uL							171	K/uL	14	g/dL			2.8	g/dL	149	mEq/L	2.9	mEq/L	108	mEq/L	8.2	mg/dL	464	mg/dL	0.7	mg/dL			294	IU/L	528	IU/L	24	mg/dL	1	mg/dL
11458288	35541349	25687779	25.9	K/uL	5.19	m/uL	81.9	%	15.4	%	2.3	%	309	K/uL	15.6	g/dL			3	g/dL	138	mEq/L	6.2	mEq/L	104	mEq/L	7.9	mg/dL	159	mg/dL	0.8	mg/dL			121	IU/L	749	IU/L	23	mg/dL	1.6	mg/dL	8.3	mg/dL
11501869	35623139	24501476	11.9	K/uL	4.07	m/uL	83.3	%	13.1	%	3.5	%	104	K/uL	12.6	g/dL			2.9	g/dL	137	mEq/L	4.5	mEq/L	106	mEq/L	7.9	mg/dL	365	mg/dL	0.8	mg/dL			52	IU/L	189	IU/L	36	mg/dL	1.7	mg/dL
11567529	30980027	21232911	17.9	K/uL	3.79	m/uL	82.4	%	9.6	%	7.2	%	196	K/uL	12.2	g/dL			3.1	g/dL	141	mEq/L	3.9	mEq/L	102	mEq/L	8.4	mg/dL	118	mg/dL	1	mg/dL			45	IU/L	139	IU/L	30	mg/dL	1.2	mg/dL
11573149	38995783	28752337	9	K/uL	3.24	m/uL	90.2	%	5.6	%	3.9	%	263	K/uL	8.8	g/dL			2.7	g/dL	138	mEq/L	4.6	mEq/L	103	mEq/L	8.2	mg/dL	452	mg/dL	0.7	mg/dL			39	IU/L	36	IU/L	57	mg/dL	1.4	mg/dL
11579913	36202012	28453882	16.5	K/uL	3.16	m/uL	81	%	8	%	7	%	209	K/uL	8.9	g/dL			3	g/dL	139	mEq/L	3.9	mEq/L	108	mEq/L	8.5	mg/dL	135	mg/dL	0.6	mg/dL			21	IU/L	47	IU/L	22	mg/dL	2.1	mg/dL
11581298	30675859	27683447	7.5	K/uL	2.54	m/uL							161	K/uL	7.7	g/dL					136	mEq/L	4.1	mEq/L	104	mEq/L	8.1	mg/dL	234	mg/dL									18	mg/dL	1	mg/dL
11589465	38790981	23838325	6.8	K/uL	3.51	m/uL	39	%	36	%	10	%	150	K/uL	11.1	g/dL			2.1	g/dL	142	mEq/L	3.9	mEq/L	104	mEq/L	12.3	mg/dL	302	mg/dL	0.7	mg/dL			47	IU/L	88	IU/L	23	mg/dL	1.2	mg/dL
11592298	31780966	21758109	9	K/uL	4.38	m/uL	87.2	%	4	%	8.1	%	214	K/uL	12.5	g/dL			3.6	g/dL	138	mEq/L	3.4	mEq/L	98	mEq/L	8.4	mg/dL	131	mg/dL	1.2	mg/dL	0.5	mg/dL	64	IU/L	27	IU/L	27	mg/dL	1.4	mg/dL
11592373	36227721	23933003	18.5	K/uL	3.37	m/uL	80.1	%	5.1	%	13.7	%	221	K/uL	10.5	g/dL			3	g/dL	130	mEq/L	5.3	mEq/L	93	mEq/L	8.9	mg/dL	239	mg/dL	0.9	mg/dL			32	IU/L	103	IU/L	67	mg/dL	3.7	mg/dL			62	mg/dL
11594544	30782638	20431911	10.8	K/uL	2.81	m/uL	78.4	%	17.6	%	3.1	%	434	K/uL	8.5	g/dL					139	mEq/L	3.7	mEq/L	102	mEq/L	8.9	mg/dL	256	mg/dL	0.2	mg/dL			23	IU/L	39	IU/L	11	mg/dL	1	mg/dL
11605027	31438123	28735920	3.6	K/uL	3.38	m/uL	93	%	3	%	3	%	66	K/uL	10.6	g/dL			2.8	g/dL	142	mEq/L	4.7	mEq/L	104	mEq/L	8.3	mg/dL	197	mg/dL	0.9	mg/dL			16	IU/L	31	IU/L	51	mg/dL	4.6	mg/dL
11607541	32003885	28364206	18	K/uL	3.4	m/uL							233	K/uL	10	g/dL					126	mEq/L	5.1	mEq/L	93	mEq/L	8.9	mg/dL	384	mg/dL									59	mg/dL	1.5	mg/dL
11617629	30946989	27409048	7.3	K/uL	3.4	m/uL	76	%	19	%	3	%	173	K/uL	10.7	g/dL			3.4	g/dL	138	mEq/L	3.9	mEq/L	108	mEq/L	8.7	mg/dL	113	mg/dL	0.5	mg/dL			53	IU/L	28	IU/L	23	mg/dL	1.1	mg/dL	7	mg/dL	201	mg/dL	110	mg/dL	29
11634237	37249783	22525982	8.9	K/uL	3.88	m/uL							122	K/uL	11.6	g/dL			3.8	g/dL	136	mEq/L	4.7	mEq/L	109	mEq/L	7.5	mg/dL	224	mg/dL	0.4	mg/dL			61	IU/L	72	IU/L	49	mg/dL	2	mg/dL
11708108	37904710	20935519	18.9	K/uL	5.01	m/uL	85.2	%	7.3	%	6.8	%	178	K/uL	15.8	g/dL					139	mEq/L	3.1	mEq/L	102	mEq/L	8.2	mg/dL	184	mg/dL	0.8	mg/dL			134	IU/L	159	IU/L	23	mg/dL	1.1	mg/dL			146	mg/dL	149	mg/dL	43
11713060	30562036	21986375	17.5	K/uL	4.58	m/uL	83	%	9	%	8	%	154	K/uL	13.7	g/dL			3.2	g/dL	140	mEq/L	4	mEq/L	112	mEq/L	7.9	mg/dL	114	mg/dL	0.4	mg/dL	1.9	mg/dL	107	IU/L	248	IU/L	25	mg/dL	2.5	mg/dL			134	mg/dL
11722400	31632311	27834147	12.1	K/uL	4.6	m/uL	89.6	%	6.9	%	2.9	%	187	K/uL	14	g/dL			3.7	g/dL	128	mEq/L	4.6	mEq/L	83	mEq/L	8.3	mg/dL	106	mg/dL	2.3	mg/dL	1.7	mg/dL	6670	IU/L	8325	IU/L	76	mg/dL	4.2	mg/dL
11745291	38121875	22270906	12.2	K/uL	2.69	m/uL	79.9	%	6.9	%	8.9	%	174	K/uL	8.2	g/dL	5.6	g/dL	2.7	g/dL	133	mEq/L	3.9	mEq/L	98	mEq/L	8.2	mg/dL	124	mg/dL	0.6	mg/dL			10	IU/L	17	IU/L	31	mg/dL	3.5	mg/dL
11751250	30455080	27954417	19.6	K/uL	3.77	m/uL	83.5	%	10.9	%	4	%	126	K/uL	11.2	g/dL			2.5	g/dL	139	mEq/L	4.8	mEq/L	97	mEq/L	7.2	mg/dL	177	mg/dL	0.6	mg/dL	1.8	mg/dL	87	IU/L	200	IU/L	18	mg/dL	1	mg/dL	3.3	mg/dL	77	mg/dL
11792935	34702452	23596402	13.7	K/uL	4.73	m/uL	81.9	%	7.9	%	9.5	%	201	K/uL	14.6	g/dL			3.8	g/dL	139	mEq/L	4.2	mEq/L	103	mEq/L	8.5	mg/dL	156	mg/dL	0.7	mg/dL			39	IU/L	241	IU/L	17	mg/dL	1	mg/dL
11798951	33915658	27442617	13.2	K/uL	2.73	m/uL							98	K/uL	8.7	g/dL			2.1	g/dL	127	mEq/L	5.4	mEq/L	89	mEq/L	7.4	mg/dL	545	mg/dL	1.1	mg/dL			5060	IU/L	11900	IU/L	36	mg/dL	1.9	mg/dL			79	mg/dL	74	mg/dL	20
11843475	32821521	29756945	9	K/uL	4.06	m/uL							182	K/uL	12.7	g/dL			3.5	g/dL	143	mEq/L	4.4	mEq/L	108	mEq/L	8.2	mg/dL	152	mg/dL	0.4	mg/dL			967	IU/L	1326	IU/L	33	mg/dL	2	mg/dL			123	mg/dL
11848597	31471562	23921396	17.2	K/uL	3.88	m/uL	82.8	%	10.3	%	5.7	%	244	K/uL	11.6	g/dL			3.1	g/dL	134	mEq/L	5.8	mEq/L	104	mEq/L	8.8	mg/dL	130	mg/dL	1.8	mg/dL			18	IU/L	36	IU/L	64	mg/dL	4.1	mg/dL
11858497	36980734	24644178	11.7	K/uL	2.66	m/uL	83.1	%	9.1	%	4.6	%	213	K/uL	8.7	g/dL			2.6	g/dL	140	mEq/L	4.7	mEq/L	110	mEq/L	8	mg/dL	181	mg/dL	0.7	mg/dL			86	IU/L	133	IU/L	16	mg/dL	0.7	mg/dL			130	mg/dL
11861582	35689140	27370071	15.4	K/uL	3.85	m/uL	73.2	%	21	%	3.9	%	156	K/uL	13.4	g/dL					139	mEq/L	4.2	mEq/L	105	mEq/L	8.7	mg/dL	92	mg/dL	0.2	mg/dL			38	IU/L	105	IU/L	8	mg/dL	0.7	mg/dL			230	mg/dL	135	mg/dL	37
11862124	38044131	26109774	12.7	K/uL	5.68	m/uL	79	%	7	%	7	%	108	K/uL	16.4	g/dL	4	g/dL	2.2	g/dL	127	mEq/L	4.9	mEq/L	88	mEq/L	8.1	mg/dL	179	mg/dL	0.7	mg/dL	1	mg/dL	463	IU/L	839	IU/L	30	mg/dL	1.2	mg/dL			1401	mg/dL
11862758	33825848	26654098	25.4	K/uL	4.76	m/uL							323	K/uL	15.7	g/dL			3.5	g/dL	138	mEq/L	3.3	mEq/L	97	mEq/L	9	mg/dL	215	mg/dL	0.7	mg/dL			170	IU/L	450	IU/L	9	mg/dL	0.8	mg/dL	6.7	mg/dL	248	mg/dL	157	mg/dL	48
11874424	38461395	25574892	19.6	K/uL	4.11	m/uL							225	K/uL	13	g/dL					138	mEq/L	6.7	mEq/L	105	mEq/L	8.5	mg/dL	167	mg/dL	1.8	mg/dL			536	IU/L	1623	IU/L	30	mg/dL	2.2	mg/dL			81	mg/dL	140	mg/dL
11882307	32098871	27570239	25.8	K/uL	3.73	m/uL							132	K/uL	9.5	g/dL			3	g/dL	138	mEq/L	5.8	mEq/L	91	mEq/L	7.8	mg/dL	178	mg/dL	2.1	mg/dL	1.7	mg/dL	2403	IU/L	3097	IU/L	69	mg/dL	3.1	mg/dL
11901952	34765614	25514083	21.2	K/uL	3.87	m/uL	91.8	%	5.4	%	2.6	%	229	K/uL	11.8	g/dL			3.4	g/dL	135	mEq/L	3.5	mEq/L	100	mEq/L	8.1	mg/dL	165	mg/dL	0.4	mg/dL	1.2	mg/dL	18	IU/L	93	IU/L	12	mg/dL	0.8	mg/dL
11911589	31890533	27293317	15.9	K/uL	2.53	m/uL							282	K/uL	7.8	g/dL					124	mEq/L	7.3	mEq/L	82	mEq/L	9.6	mg/dL	368	mg/dL	0.4	mg/dL			1209	IU/L	939	IU/L	42	mg/dL	7.8	mg/dL
11922884	35352413	23550831	14	K/uL	3.2	m/uL	79.2	%	8.8	%	9.6	%	159	K/uL	9.9	g/dL			3.4	g/dL	151	mEq/L	4.3	mEq/L	113	mEq/L	9.5	mg/dL	121	mg/dL	0.5	mg/dL			81	IU/L	83	IU/L	81	mg/dL	2.4	mg/dL
11928413	38709217	23026285	19.3	K/uL	5.11	m/uL	90.3	%	5.4	%	3.8	%	258	K/uL	13.9	g/dL					137	mEq/L	4.1	mEq/L	99	mEq/L	8.5	mg/dL	214	mg/dL	0.9	mg/dL			33	IU/L	65	IU/L	53	mg/dL	2	mg/dL					106	mg/dL
11928692	34070963	22384987	16	K/uL	4.32	m/uL	88.8	%	2.9	%	7.1	%	312	K/uL	11.8	g/dL			2.9	g/dL	139	mEq/L	4.5	mEq/L	103	mEq/L	8.7	mg/dL	192	mg/dL	0.5	mg/dL			57	IU/L	117	IU/L	28	mg/dL	1.6	mg/dL
11939591	35983563	27853033	20.6	K/uL	3.77	m/uL	90.3	%	5.4	%	4	%	164	K/uL	13	g/dL			3.1	g/dL	141	mEq/L	4.5	mEq/L	107	mEq/L	8.1	mg/dL	200	mg/dL	0.7	mg/dL	0.3	mg/dL	100	IU/L	378	IU/L	23	mg/dL	1	mg/dL					101	mg/dL
11942193	31707457	21139779	5.5	K/uL	3.17	m/uL	34	%	52	%	4	%	130	K/uL	11.4	g/dL			3.5	g/dL	142	mEq/L	4.2	mEq/L	105	mEq/L	8.3	mg/dL	108	mg/dL	0.6	mg/dL	1	mg/dL	19	IU/L	29	IU/L	18	mg/dL	1.1	mg/dL
11972365	32389159	24962721	9.4	K/uL	2.65	m/uL	83.4	%	7.9	%	7.6	%	166	K/uL	8	g/dL					147	mEq/L	4.8	mEq/L	108	mEq/L	7.1	mg/dL	130	mg/dL	0.6	mg/dL			10	IU/L	29	IU/L	73	mg/dL	5.9	mg/dL
11984647	36560987	25146721	22.7	K/uL	4.71	m/uL	84.4	%	4.8	%	9.8	%	239	K/uL	14.4	g/dL	5.2	g/dL	4.2	g/dL	138	mEq/L	4.5	mEq/L	97	mEq/L	9.6	mg/dL	133	mg/dL	0.8	mg/dL	3.5	mg/dL	269	IU/L	1713	IU/L	42	mg/dL	1.7	mg/dL	5.8	mg/dL	113	mg/dL	170	mg/dL	62
12017739	31840083	20025344	11	K/uL	3.75	m/uL							134	K/uL	9.8	g/dL					134	mEq/L	4.6	mEq/L	94	mEq/L	8.8	mg/dL	365	mg/dL	0.6	mg/dL			80	IU/L	91	IU/L	112	mg/dL	3.2	mg/dL
12026338	38194201	28548230	2	K/uL	3.45	m/uL	63.6	%	25.1	%	10.8	%	115	K/uL	11	g/dL			2.6	g/dL	140	mEq/L	3.2	mEq/L	103	mEq/L	6.6	mg/dL	196	mg/dL	0.5	mg/dL			123	IU/L	197	IU/L	16	mg/dL	1.6	mg/dL
12036721	34269559	24443695	27.6	K/uL	3.95	m/uL	91	%	5	%	0	%	268	K/uL	10.1	g/dL					141	mEq/L	5.2	mEq/L	101	mEq/L	8.1	mg/dL	207	mg/dL	0.7	mg/dL			26	IU/L	21	IU/L	50	mg/dL	2.2	mg/dL	9	mg/dL	155	mg/dL
12042044	36281872	25549760	16.5	K/uL	2.84	m/uL	86	%	6	%	7	%	195	K/uL	8.5	g/dL			2.8	g/dL	149	mEq/L	4.6	mEq/L	114	mEq/L	7.7	mg/dL	115	mg/dL	0.9	mg/dL			19	IU/L	21	IU/L	56	mg/dL	1.1	mg/dL
12085783	35823221	29924941	22.8	K/uL	3.83	m/uL	93	%	3	%	3	%	294	K/uL	12	g/dL			3.3	g/dL	137	mEq/L	5.3	mEq/L	103	mEq/L	8.2	mg/dL	345	mg/dL	0.6	mg/dL			109	IU/L	165	IU/L	17	mg/dL	1.2	mg/dL			119	mg/dL	174	mg/dL	46
12118363	39250219	23198189	13.2	K/uL	4.51	m/uL	89.6	%	3.9	%	5.4	%	133	K/uL	14.4	g/dL			3.8	g/dL	136	mEq/L	5	mEq/L	100	mEq/L	8.1	mg/dL	493	mg/dL	0.9	mg/dL			23	IU/L	47	IU/L	23	mg/dL	1.6	mg/dL
12218519	33596143	21628838	26.3	K/uL	4.99	m/uL	90.7	%	3.6	%	3.6	%	339	K/uL	14.6	g/dL			4	g/dL	141	mEq/L	3.9	mEq/L	102	mEq/L	10.5	mg/dL	176	mg/dL	0.2	mg/dL			48	IU/L	32	IU/L	19	mg/dL	0.8	mg/dL
12219559	34375944	28621241	10.8	K/uL	3.93	m/uL	77.2	%	9	%	10.7	%	132	K/uL	12.7	g/dL			4	g/dL	133	mEq/L	4	mEq/L	87	mEq/L	9.3	mg/dL	128	mg/dL	0.8	mg/dL		mg/dL	182	IU/L	109	IU/L	106	mg/dL	4.9	mg/dL
12239834	39056251	25526864	11.4	K/uL	4.17	m/uL	76.2	%	10.1	%	9.9	%	288	K/uL	9.1	g/dL					137	mEq/L	4.3	mEq/L	93	mEq/L	8.8	mg/dL	138	mg/dL									57	mg/dL	1.6	mg/dL
12246387	37352046	26489510	18.1	K/uL	2.87	m/uL	57	%	11	%	11	%	247	K/uL	8.2	g/dL			3.3	g/dL	142	mEq/L	4.6	mEq/L	105	mEq/L	8	mg/dL	165	mg/dL	0.5	mg/dL			133	IU/L	126	IU/L	22	mg/dL	1.4	mg/dL			197	mg/dL
12287332	38532085	23408562	13.6	K/uL	4.89	m/uL	81	%	11.7	%	5.5	%	184	K/uL	15	g/dL			4	g/dL	141	mEq/L	4.4	mEq/L	102	mEq/L	9.3	mg/dL	151	mg/dL	0.7	mg/dL			16	IU/L	46	IU/L	37	mg/dL	2	mg/dL
12297844	38949081	22398596	16.7	K/uL	4.22	m/uL	81	%	13	%	2	%	297	K/uL	15.4	g/dL			3.6	g/dL	134	mEq/L	5.3	mEq/L	102	mEq/L	6.5	mg/dL	337	mg/dL	0.3	mg/dL			210	IU/L	400	IU/L	19	mg/dL	1.6	mg/dL
12314229	39181166	23527594	7	K/uL	3.47	m/uL	77.8	%	17.7	%	4.1	%	281	K/uL	9.3	g/dL			3.4	g/dL	143	mEq/L	3.8	mEq/L	106	mEq/L	8.8	mg/dL	113	mg/dL	0.4	mg/dL			87	IU/L	97	IU/L	16	mg/dL	1.3	mg/dL
12323950	32907994	23735700	10.8	K/uL	3.18	m/uL	85.1	%	9.8	%	4.8	%	125	K/uL	9.7	g/dL			1.7	g/dL	138	mEq/L	3.5	mEq/L	110	mEq/L	6.4	mg/dL	281	mg/dL	0.8	mg/dL	7	mg/dL	2424	IU/L	2353	IU/L	24	mg/dL	1.8	mg/dL
12327429	37161595	28630214	1.2	K/uL	2.31	m/uL	84	%	12	%	4	%	27	K/uL	6.1	g/dL			3.4	g/dL	140	mEq/L	7.7	mEq/L	104	mEq/L	8.2	mg/dL	259	mg/dL	1.8	mg/dL	1.3	mg/dL	2473	IU/L	3776	IU/L	61	mg/dL	2.5	mg/dL	10.9	mg/dL
12347941	33849924	24546050	16.7	K/uL	5.59	m/uL	85.4	%	6.1	%	7.9	%	197	K/uL	17.5	g/dL			3.3	g/dL	139	mEq/L	4.5	mEq/L	103	mEq/L	8.7	mg/dL	99	mg/dL	0.7	mg/dL			132	IU/L	791	IU/L	15	mg/dL	0.9	mg/dL			191	mg/dL	185	mg/dL	45
12371641	34200986	28803063	19.2	K/uL	4.5	m/uL							135	K/uL	13.4	g/dL			3	g/dL	138	mEq/L	5	mEq/L	101	mEq/L	8.4	mg/dL	355	mg/dL	3.6	mg/dL	0.6	mg/dL	1345	IU/L	1952	IU/L	54	mg/dL	1.2	mg/dL
12382393	36200772	21572034	11.3	K/uL	4.02	m/uL	86.3	%	4.2	%	8.2	%	190	K/uL	13	g/dL	4.4	g/dL	3	g/dL	130	mEq/L	7	mEq/L	102	mEq/L	7.6	mg/dL	186	mg/dL	0.4	mg/dL			127	IU/L	254	IU/L	38	mg/dL	2.7	mg/dL
12440182	32338401	22775253	21.1	K/uL	4.31	m/uL	73	%	7	%	3	%	171	K/uL	13	g/dL			2.1	g/dL	129	mEq/L	7.1	mEq/L	94	mEq/L	8.2	mg/dL	397	mg/dL	2.6	mg/dL			1496	IU/L	1493	IU/L	35	mg/dL	1.3	mg/dL
12442684	34678414	20791333	10.3	K/uL	3.53	m/uL	76.7	%	20.8	%	1.3	%	357	K/uL	8.2	g/dL	7.1	g/dL	3.8	g/dL	134	mEq/L	4.2	mEq/L	99	mEq/L	8.1	mg/dL	280	mg/dL	0.4	mg/dL			60	IU/L	638	IU/L	15	mg/dL	0.9	mg/dL
12492193	38686700	27100971	15	K/uL	3.34	m/uL							206	K/uL	9.8	g/dL			2.7	g/dL	152	mEq/L	2.6	mEq/L	118	mEq/L	5.8	mg/dL	199	mg/dL	0.2	mg/dL			110	IU/L	270	IU/L	17	mg/dL	0.8	mg/dL
12492737	37934458	27261448	14.7	K/uL	4.49	m/uL	83	%	8	%	5	%	228	K/uL	13	g/dL	5.6	g/dL	3.5	g/dL	132	mEq/L	3.6	mEq/L	101	mEq/L	7.4	mg/dL	463	mg/dL	0.7	mg/dL			362	IU/L	1564	IU/L	20	mg/dL	1.2	mg/dL			105	mg/dL
12504186	36520176	23874583	7.7	K/uL	2.86	m/uL	69.9	%	21.1	%	6	%	118	K/uL	8.5	g/dL			3	g/dL	132	mEq/L	3.7	mEq/L	92	mEq/L	8	mg/dL	151	mg/dL	0.8	mg/dL			611	IU/L	1102	IU/L	49	mg/dL	5.8	mg/dL
12504886	37145613	28508247	13.2	K/uL	3.43	m/uL	85.5	%	9.9	%	4.1	%	270	K/uL	10.4	g/dL			2.8	g/dL	138	mEq/L	4.9	mEq/L	108	mEq/L	8.2	mg/dL	128	mg/dL	0.4	mg/dL			97	IU/L	97	IU/L	30	mg/dL	1.5	mg/dL
12513827	35216839	20812909	4.5	K/uL	3.61	m/uL	56.9	%	29.9	%	11.7	%	73	K/uL	8.5	g/dL			3.3	g/dL	135	mEq/L	4.7	mEq/L	102	mEq/L	9.3	mg/dL	232	mg/dL	0.9	mg/dL			65	IU/L	130	IU/L	56	mg/dL	1.3	mg/dL
12515381	33358048	28178107	12.1	K/uL	5.38	m/uL	85.3	%	6.2	%	7.6	%	249	K/uL	15.5	g/dL					132	mEq/L	5.2	mEq/L	93	mEq/L	8.4	mg/dL	206	mg/dL	2.1	mg/dL	1.4	mg/dL	358	IU/L	235	IU/L	67	mg/dL	1.7	mg/dL			86	mg/dL	121	mg/dL	18
12519699	33321724	28579091	11.3	K/uL	3.36	m/uL	89	%	4.9	%	5.2	%	243	K/uL	9.6	g/dL			2.6	g/dL	131	mEq/L	3.9	mEq/L	95	mEq/L	7.5	mg/dL	309	mg/dL	0.3	mg/dL	0.4	mg/dL	102	IU/L	100	IU/L	79	mg/dL	3.9	mg/dL			197	mg/dL	112	mg/dL	19
12529718	32779096	21246172	12.2	K/uL	4.16	m/uL	75.1	%	16.9	%	7.2	%	238	K/uL	13.7	g/dL			3.9	g/dL	137	mEq/L	4.7	mEq/L	107	mEq/L	7.8	mg/dL	150	mg/dL	0.4	mg/dL			34	IU/L	62	IU/L	15	mg/dL	0.9	mg/dL
12588030	33086610	28335223	19.6	K/uL	4.12	m/uL	80.9	%	14.4	%	4.4	%	273	K/uL	12.4	g/dL			3.5	g/dL	136	mEq/L	4.1	mEq/L	103	mEq/L	8.1	mg/dL	107	mg/dL	0.8	mg/dL			72	IU/L	270	IU/L	14	mg/dL	0.8	mg/dL
12604038	34317327	26390813	18.9	K/uL	2.35	m/uL							216	K/uL	7.4	g/dL			4	g/dL	137	mEq/L	5	mEq/L	98	mEq/L	9.4	mg/dL	508	mg/dL	7.7	mg/dL	1.7	mg/dL	39	IU/L	119	IU/L	47	mg/dL	1.3	mg/dL
12605065	39348213	21150019	11.3	K/uL	3.91	m/uL	76	%	8	%	15	%	225	K/uL	11.9	g/dL			3.3	g/dL	144	mEq/L	4	mEq/L	106	mEq/L	8.2	mg/dL	124	mg/dL	3.6	mg/dL			132	IU/L	333	IU/L	24	mg/dL	1	mg/dL			155	mg/dL	146	mg/dL	46
12623620	38927634	25039922	28.6	K/uL	4.26	m/uL	85	%	3	%	6	%	470	K/uL	11.9	g/dL			2.5	g/dL	127	mEq/L	4.5	mEq/L	90	mEq/L	7.9	mg/dL	190	mg/dL	3.6	mg/dL			189	IU/L	265	IU/L	53	mg/dL	2.4	mg/dL
12637511	37698371	27315786	8.7	K/uL	3.81	m/uL	74.7	%	14.4	%	10.3	%	218	K/uL	10.3	g/dL			2.7	g/dL	137	mEq/L	4.6	mEq/L	96	mEq/L	8.6	mg/dL	99	mg/dL	0.3	mg/dL			62	IU/L	65	IU/L	55	mg/dL	2.8	mg/dL			124	mg/dL	117	mg/dL	18
12652467	32892353	22304862	8.7	K/uL	4.15	m/uL							161	K/uL	12	g/dL					138	mEq/L	4.2	mEq/L	106	mEq/L	9.4	mg/dL	112	mg/dL	0.9	mg/dL							25	mg/dL	0.9	mg/dL			150	mg/dL	201	mg/dL	55
12654170	32028553	24301961	116.5	K/uL	2.84	m/uL	10	%	90	%	0	%	150	K/uL	9	g/dL			3.7	g/dL	127	mEq/L	3.4	mEq/L	91	mEq/L	7.9	mg/dL	273	mg/dL	0.7	mg/dL			51	IU/L	48	IU/L	75	mg/dL	3.5	mg/dL	10.3	mg/dL
12673141	39921830	21284928	22.2	K/uL	5.25	m/uL	87.7	%	7.1	%	4.9	%	278	K/uL	16.2	g/dL					138	mEq/L	4	mEq/L	107	mEq/L	7.4	mg/dL	248	mg/dL									26	mg/dL	1.8	mg/dL			120	mg/dL	171	mg/dL	54
12676035	34452956	20319254	4.2	K/uL	2.37	m/uL	83	%	2	%	13	%	30	K/uL	7.7	g/dL			2.4	g/dL	142	mEq/L	3.9	mEq/L	100	mEq/L	7.9	mg/dL	139	mg/dL	0.7	mg/dL			18	IU/L	43	IU/L	91	mg/dL	4	mg/dL
12710966	38426371	28618361	14.1	K/uL	3.67	m/uL	90.1	%	1.8	%	6.3	%	273	K/uL	9.8	g/dL			3.3	g/dL	132	mEq/L	5	mEq/L	92	mEq/L	8.4	mg/dL	79	mg/dL	1.7	mg/dL	1.3	mg/dL	371	IU/L	1120	IU/L	45	mg/dL	4.5	mg/dL
12721568	35860971	28478102	8.3	K/uL	4.8	m/uL	79.7	%	10.3	%	8.4	%	128	K/uL	14.4	g/dL			3	g/dL	138	mEq/L	3.8	mEq/L	105	mEq/L	8.8	mg/dL	241	mg/dL	1.1	mg/dL			26	IU/L	18	IU/L	20	mg/dL	0.9	mg/dL			155	mg/dL	81	mg/dL	23
12749650	35688748	23377836	2.7	K/uL	2.78	m/uL	92	%	6	%	2	%	179	K/uL	9.2	g/dL					147	mEq/L	2.8	mEq/L	116	mEq/L	7.5	mg/dL	119	mg/dL	0.4	mg/dL			7	IU/L	26	IU/L	44	mg/dL	1	mg/dL			136	mg/dL
12752572	31901798	27674406	7	K/uL	2.86	m/uL	76.9	%	4.7	%	16.3	%	398	K/uL	10	g/dL			3	g/dL	139	mEq/L	3.9	mEq/L	97	mEq/L	9.4	mg/dL	134	mg/dL	0.7	mg/dL			19	IU/L	53	IU/L	16	mg/dL	1.3	mg/dL			100	mg/dL	168	mg/dL	40
12765712	32833059	26890833	13.3	K/uL	5.7	m/uL							342	K/uL	16	g/dL			2.7	g/dL	141	mEq/L	3.9	mEq/L	102	mEq/L	9.3	mg/dL	81	mg/dL	0.6	mg/dL			20	IU/L	31	IU/L	17	mg/dL	1.2	mg/dL
12769611	39151937	21883025	16	K/uL	5.12	m/uL	85.9	%	6.8	%	6	%	199	K/uL	16	g/dL			3.6	g/dL	139	mEq/L	4.4	mEq/L	105	mEq/L	8.4	mg/dL	151	mg/dL	0.7	mg/dL			32	IU/L	41	IU/L	19	mg/dL	1.1	mg/dL			165	mg/dL	213	mg/dL	51
12793412	32651382	24077990	9.6	K/uL	2.77	m/uL	87.8	%	7.2	%	4.9	%	103	K/uL	8.5	g/dL			2	g/dL	131	mEq/L	5.2	mEq/L	104	mEq/L	7	mg/dL	133	mg/dL	1.6	mg/dL	5.4	mg/dL	23	IU/L	22	IU/L	59	mg/dL	4.5	mg/dL			134	mg/dL
12799272	39931237	23669294	5	K/uL	2.3	m/uL	74.7	%	17.3	%	4	%	117	K/uL	7	g/dL			4.3	g/dL	141	mEq/L	3.6	mEq/L	107	mEq/L	8.3	mg/dL	126	mg/dL	1	mg/dL			106	IU/L	271	IU/L	30	mg/dL	1.8	mg/dL
12826995	32803587	22389954	10.1	K/uL	3.08	m/uL							235	K/uL	9.5	g/dL					151	mEq/L	4.1	mEq/L	110	mEq/L	8.5	mg/dL	187	mg/dL	1.3	mg/dL			25	IU/L	72	IU/L	30	mg/dL	1.1	mg/dL
12835204	36742211	29939761	19.2	K/uL	3.84	m/uL	88.3	%	5.3	%	5.4	%	286	K/uL	11.4	g/dL			3.5	g/dL	144	mEq/L	3.3	mEq/L	93	mEq/L	10.1	mg/dL	256	mg/dL	0.7	mg/dL			37	IU/L	54	IU/L	57	mg/dL	8.1	mg/dL			176	mg/dL	116	mg/dL	30
12837527	34288426	24711461	13.5	K/uL	4.63	m/uL							376	K/uL	13.5	g/dL					140	mEq/L	4.2	mEq/L	107	mEq/L	8.1	mg/dL	148	mg/dL									17	mg/dL	1.1	mg/dL
12847817	38442730	23048103	11.9	K/uL	2.74	m/uL	88.4	%	5.3	%	5.1	%	221	K/uL	7.7	g/dL			2.9	g/dL	137	mEq/L	5.1	mEq/L	105	mEq/L	7.6	mg/dL	178	mg/dL	0.3	mg/dL	0.3	mg/dL	451	IU/L	111	IU/L	56	mg/dL	2.5	mg/dL
12860657	32740162	26425266	26.3	K/uL	3.76	m/uL							335	K/uL	7.9	g/dL					132	mEq/L	4.4	mEq/L	102	mEq/L	8.4	mg/dL	155	mg/dL									15	mg/dL	0.9	mg/dL
12897194	33473720	22086492	15.8	K/uL	3.43	m/uL	77	%	3	%	3	%	226	K/uL	10.6	g/dL	5.4	g/dL	3.4	g/dL	139	mEq/L	4.8	mEq/L	108	mEq/L	8.6	mg/dL	151	mg/dL	0.9	mg/dL			91	IU/L	101	IU/L	93	mg/dL	5	mg/dL
12947315	35189954	23860882	12.1	K/uL	4.79	m/uL							172	K/uL	15	g/dL					139	mEq/L	5.1	mEq/L	99	mEq/L	9.9	mg/dL	116	mg/dL									103	mg/dL	2.1	mg/dL
12967352	34566815	27777702	11.7	K/uL	3.45	m/uL							171	K/uL	10.5	g/dL					138	mEq/L	4.7	mEq/L	106	mEq/L	8.3	mg/dL	148	mg/dL	1.3	mg/dL			57	IU/L	87	IU/L	14	mg/dL	1.4	mg/dL
12986731	30157987	24524547	11.8	K/uL	2.8	m/uL	92.4	%	6	%	1.5	%	163	K/uL	8.3	g/dL			2.9	g/dL	130	mEq/L	4.2	mEq/L	101	mEq/L	7.2	mg/dL	456	mg/dL	0.4	mg/dL			2302	IU/L	8006	IU/L	45	mg/dL	3	mg/dL
12987194	35126800	27382119	14.5	K/uL	4.03	m/uL	89.1	%	5.1	%	5.4	%	342	K/uL	11.7	g/dL					133	mEq/L	4.4	mEq/L	101	mEq/L	9.4	mg/dL	319	mg/dL	0.4	mg/dL			73	IU/L	324	IU/L	29	mg/dL	1.2	mg/dL			220	mg/dL	197	mg/dL	41
12993331	33243115	24909104	14.5	K/uL	2.84	m/uL	81.9	%	8.4	%	8.3	%	390	K/uL	9.1	g/dL			3.8	g/dL	137	mEq/L	5.1	mEq/L	90	mEq/L	8.3	mg/dL	142	mg/dL	0.3	mg/dL	0.3	mg/dL	22	IU/L	96	IU/L	54	mg/dL	5.8	mg/dL
13024789	32115271	22271149	10.2	K/uL	5.72	m/uL							227	K/uL	18.4	g/dL	6.8	g/dL			141	mEq/L	3.7	mEq/L	103	mEq/L	9.8	mg/dL	125	mg/dL									17	mg/dL	1.5	mg/dL
13053623	33220556	21981457	22.3	K/uL	4.4	m/uL	86.1	%	11.1	%	1.5	%	439	K/uL	11.9	g/dL			3.3	g/dL	140	mEq/L	4.8	mEq/L	103	mEq/L	7.7	mg/dL	434	mg/dL	0.5	mg/dL			230	IU/L	398	IU/L	26	mg/dL	2	mg/dL
13060513	32211192	23186507	9.1	K/uL	2.88	m/uL	87	%	4.8	%	6.1	%	187	K/uL	9	g/dL			2.4	g/dL	134	mEq/L	3.8	mEq/L	105	mEq/L	8.3	mg/dL	160	mg/dL	1.6	mg/dL	2	mg/dL	13	IU/L	43	IU/L	19	mg/dL	0.9	mg/dL
13155224	33571695	21270587	40.6	K/uL	3.97	m/uL	86.8	%	5.9	%	5.6	%	207	K/uL	13.5	g/dL			3.1	g/dL	142	mEq/L	3.4	mEq/L	98	mEq/L	9.4	mg/dL	290	mg/dL	1.3	mg/dL			137	IU/L	567	IU/L	21	mg/dL	2.1	mg/dL			143	mg/dL	65	mg/dL	44
13155358	34743374	26580141	22.8	K/uL	5.5	m/uL	83.5	%	5.7	%	9.5	%	275	K/uL	15.6	g/dL					141	mEq/L	2.7	mEq/L	96	mEq/L	8.2	mg/dL	852	mg/dL	0.4	mg/dL			447	IU/L	679	IU/L	17	mg/dL	1.1	mg/dL			281	mg/dL	166	mg/dL	43
13171410	35379061	20519729	19.7	K/uL	3.54	m/uL	87	%	8.4	%	4.1	%	207	K/uL	10.7	g/dL					135	mEq/L	4.3	mEq/L	105	mEq/L	7.3	mg/dL	146	mg/dL									15	mg/dL	1	mg/dL
13174926	31325497	29830193	12.4	K/uL	3.97	m/uL							207	K/uL	13.5	g/dL			2.7	g/dL	144	mEq/L	4	mEq/L	110	mEq/L	7.3	mg/dL	360	mg/dL	0.6	mg/dL			31	IU/L	150	IU/L	18	mg/dL	1.2	mg/dL			127	mg/dL	92	mg/dL	41
13178765	32829981	28749633	15.6	K/uL	4.72	m/uL	92.9	%	4.7	%	1.9	%	203	K/uL	13.2	g/dL					126	mEq/L	5.9	mEq/L	93	mEq/L	7.4	mg/dL	578	mg/dL									46	mg/dL	2.4	mg/dL
13181161	34434736	26569434	39.8	K/uL	3.54	m/uL	91.2	%	4.3	%	4.4	%	224	K/uL	11.3	g/dL			2.7	g/dL	132	mEq/L	4.2	mEq/L	106	mEq/L	7.1	mg/dL	358	mg/dL	0.4	mg/dL			713	IU/L	983	IU/L	19	mg/dL	1.3	mg/dL			142	mg/dL	167	mg/dL	32
13194394	32951608	22991415	45.8	K/uL	6.82	m/uL	90.9	%	1.5	%	3.5	%	693	K/uL	15.7	g/dL			3	g/dL	134	mEq/L	4.9	mEq/L	91	mEq/L	9.1	mg/dL	258	mg/dL	1.3	mg/dL			18	IU/L	75	IU/L	21	mg/dL	1.2	mg/dL			131	mg/dL	109	mg/dL	19
13200139	34190051	24197685	21	K/uL	4.93	m/uL	85.9	%	3.5	%	9.4	%	281	K/uL	15.5	g/dL			3.6	g/dL	144	mEq/L	3.6	mEq/L	105	mEq/L	8.2	mg/dL	218	mg/dL	0.9	mg/dL			195	IU/L	412	IU/L	20	mg/dL	2	mg/dL
13201095	39953418	28453791	18.8	K/uL	4.32	m/uL	89.2	%	7.3	%	3	%	214	K/uL	15	g/dL			3.1	g/dL	142	mEq/L	3.8	mEq/L	99	mEq/L	8.5	mg/dL	142	mg/dL	1	mg/dL			39	IU/L	175	IU/L	46	mg/dL	2.1	mg/dL
13224283	39375310	20995778	14.4	K/uL	3.12	m/uL	84.7	%	10.6	%	4.4	%	109	K/uL	10.1	g/dL	5.4	g/dL	2.6	g/dL	133	mEq/L	4.2	mEq/L	106	mEq/L	8.3	mg/dL	269	mg/dL	0.9	mg/dL	0.8	mg/dL	51	IU/L	418	IU/L	35	mg/dL	1.1	mg/dL
13229117	34649270	20252271	14.7	K/uL	4.62	m/uL							191	K/uL	11.7	g/dL			2.8	g/dL	126	mEq/L	7	mEq/L	95	mEq/L	7.1	mg/dL	211	mg/dL	0.3	mg/dL			214	IU/L	301	IU/L	36	mg/dL	2.4	mg/dL
13251216	39604350	28567426	7.3	K/uL	4.97	m/uL	65	%	14	%	5	%	109	K/uL	15.3	g/dL			3.7	g/dL	136	mEq/L	3.7	mEq/L	109	mEq/L	8.1	mg/dL	121	mg/dL	0.7	mg/dL			103	IU/L	388	IU/L	36	mg/dL	1.2	mg/dL
13257593	30030289	21537254	11.4	K/uL	3.78	m/uL	90.6	%	5.6	%	3.2	%	380	K/uL	9.6	g/dL			3.1	g/dL	133	mEq/L	4.1	mEq/L	103	mEq/L	8.6	mg/dL	200	mg/dL	0.6	mg/dL			23	IU/L	46	IU/L	9	mg/dL	0.9	mg/dL	3.9	mg/dL
13294307	34461495	27068378	15.7	K/uL	3.82	m/uL	88.9	%	7.7	%	3.2	%	188	K/uL	12.7	g/dL			2.4	g/dL	139	mEq/L	4.5	mEq/L	111	mEq/L	8.1	mg/dL	210	mg/dL	2.5	mg/dL	2.8	mg/dL	376	IU/L	765	IU/L	33	mg/dL	1.7	mg/dL
13313918	32385234	21671254	16.1	K/uL	3.79	m/uL	92.1	%	5.4	%	1.9	%	276	K/uL	11.9	g/dL			3.6	g/dL	136	mEq/L	4.8	mEq/L	101	mEq/L	7.5	mg/dL	218	mg/dL	0.4	mg/dL			55	IU/L	121	IU/L	16	mg/dL	1.1	mg/dL			111	mg/dL
13334510	37284889	22997385	21.3	K/uL	3.31	m/uL	78.7	%	10.5	%	9.4	%	128	K/uL	8.6	g/dL			3.5	g/dL	134	mEq/L	5.8	mEq/L	104	mEq/L	9.5	mg/dL	120	mg/dL	0.6	mg/dL			311	IU/L	505	IU/L	45	mg/dL	3.1	mg/dL
13341849	35896032	27774546	35.8	K/uL	4.84	m/uL	88.6	%	5.7	%	3.4	%	780	K/uL	13.2	g/dL					133	mEq/L	5.5	mEq/L	101	mEq/L	8.7	mg/dL	116	mg/dL	0.4	mg/dL			29	IU/L	36	IU/L	63	mg/dL	8.3	mg/dL
13352605	33268596	24335090	25.1	K/uL	4.99	m/uL	78.6	%	17.2	%	4	%	272	K/uL	10.8	g/dL					134	mEq/L	3.9	mEq/L	101	mEq/L	8.2	mg/dL	571	mg/dL	0.9	mg/dL			2241	IU/L	3814	IU/L	27	mg/dL	1.3	mg/dL
13376814	33328533	22625448	18.5	K/uL	5.13	m/uL							222	K/uL	15.6	g/dL					141	mEq/L	5.1	mEq/L	109	mEq/L	7.9	mg/dL	172	mg/dL									17	mg/dL	0.9	mg/dL
13381135	38494776	21060863	11.8	K/uL	1.82	m/uL	87	%	9	%	2	%	149	K/uL	5.5	g/dL			2.5	g/dL	145	mEq/L	4.3	mEq/L	109	mEq/L	6.9	mg/dL	180	mg/dL	1	mg/dL			54	IU/L	40	IU/L	94	mg/dL	1.9	mg/dL
13408370	30547595	27107260	19.3	K/uL	4.87	m/uL	85	%	10	%	4.6	%	295	K/uL	13.3	g/dL	5.1	g/dL	3.4	g/dL	139	mEq/L	3.5	mEq/L	103	mEq/L	9	mg/dL	188	mg/dL	0.8	mg/dL			22	IU/L	35	IU/L	15	mg/dL	1.1	mg/dL					157	mg/dL	31
13408774	30105012	21453234	12.4	K/uL	3.9	m/uL	85.6	%	1.9	%	11	%	186	K/uL	10	g/dL			2.8	g/dL	141	mEq/L	4.9	mEq/L	107	mEq/L	8.1	mg/dL	157	mg/dL	2	mg/dL	1.1	mg/dL	19	IU/L	36	IU/L	44	mg/dL	1	mg/dL
13421733	30009753	21677190	18.3	K/uL	2.89	m/uL							161	K/uL	10.2	g/dL					141	mEq/L	4.2	mEq/L	108	mEq/L	8.1	mg/dL	91	mg/dL									44	mg/dL	1.7	mg/dL
13423792	37845737	22878779	18.2	K/uL	5.9	m/uL	80.1	%	12.8	%	6.5	%	219	K/uL	16.1	g/dL					139	mEq/L	3.5	mEq/L	98	mEq/L	8.3	mg/dL	170	mg/dL	0.6	mg/dL			22	IU/L	53	IU/L	25	mg/dL	0.9	mg/dL			156	mg/dL	108	mg/dL	38
13445589	32777036	20022423	9.9	K/uL	3.04	m/uL							89	K/uL	9.8	g/dL	7.3	g/dL			136	mEq/L	5.5	mEq/L	90	mEq/L	9	mg/dL	94	mg/dL	0.8	mg/dL			22	IU/L	29	IU/L	139	mg/dL	3.2	mg/dL
13466375	34714964	21011631	20.9	K/uL	4.87	m/uL	73	%	19	%	4	%	298	K/uL	14.7	g/dL			3.8	g/dL	138	mEq/L	4.3	mEq/L	99	mEq/L	8.9	mg/dL	321	mg/dL	0.6	mg/dL			85	IU/L	450	IU/L	26	mg/dL	1.2	mg/dL
13471588	33405867	29345598	7.2	K/uL	5.36	m/uL							228	K/uL	16.3	g/dL	6.3	g/dL	3.3	g/dL	138	mEq/L	5.1	mEq/L	98	mEq/L	9.4	mg/dL	75	mg/dL	1.4	mg/dL			96	IU/L	116	IU/L	79	mg/dL	2.9	mg/dL			94	mg/dL	130	mg/dL	22
13474359	38063480	22461878	11.2	K/uL	3.43	m/uL							289	K/uL	10.3	g/dL			3.4	g/dL	137	mEq/L	5	mEq/L	100	mEq/L	8.3	mg/dL	138	mg/dL	1	mg/dL			43	IU/L	221	IU/L	21	mg/dL	0.9	mg/dL
13499005	31998189	20317279	27.6	K/uL	3.2	m/uL							482	K/uL	9.2	g/dL					136	mEq/L	4.8	mEq/L	104	mEq/L	7.1	mg/dL	380	mg/dL	0.5	mg/dL			89	IU/L	101	IU/L	38	mg/dL	2.6	mg/dL			360	mg/dL	245	mg/dL	20
13607095	30826720	22736374	9.9	K/uL	2.63	m/uL	73	%	16	%	4	%	79	K/uL	8.5	g/dL	6.1	g/dL	2.7	g/dL	137	mEq/L	4.1	mEq/L	105	mEq/L	8.1	mg/dL	88	mg/dL	4.5	mg/dL	1.7	mg/dL	127	IU/L	105	IU/L	73	mg/dL	1.8	mg/dL	8.6	mg/dL
13609136	35015669	23475520	20.4	K/uL	5.26	m/uL	77.5	%	16.5	%	3.9	%	298	K/uL	16.2	g/dL			4.4	g/dL	138	mEq/L	4.7	mEq/L	102	mEq/L	8.4	mg/dL	161	mg/dL	0.7	mg/dL			87	IU/L	149	IU/L	17	mg/dL	1	mg/dL			108	mg/dL
13610194	39751100	25253936	10.4	K/uL	3.33	m/uL	82.2	%	8.8	%	7.8	%	194	K/uL	10	g/dL			2.9	g/dL	138	mEq/L	3.4	mEq/L	103	mEq/L	9.4	mg/dL	100	mg/dL	0.5	mg/dL			24	IU/L	43	IU/L	31	mg/dL	0.7	mg/dL
13619744	30084761	24575767	9.2	K/uL	4.34	m/uL	78.4	%	11.6	%	8.5	%	303	K/uL	13.5	g/dL			3.4	g/dL	137	mEq/L	5.2	mEq/L	104	mEq/L	9.4	mg/dL	102	mg/dL	0.4	mg/dL			12	IU/L	26	IU/L	20	mg/dL	0.8	mg/dL
13632970	37564059	26843412	25	K/uL	2.85	m/uL	84.8	%	7.6	%	6	%	162	K/uL	8	g/dL			2.1	g/dL	144	mEq/L	4.1	mEq/L	114	mEq/L	8	mg/dL	112	mg/dL	0.2	mg/dL			57	IU/L	250	IU/L	29	mg/dL	2.6	mg/dL			439	mg/dL
13643894	35381559	26139456	8.8	K/uL	4.09	m/uL							107	K/uL	12.3	g/dL					140	mEq/L	4.8	mEq/L	105	mEq/L	9.2	mg/dL	113	mg/dL	1.8	mg/dL			34	IU/L	118	IU/L	47	mg/dL	2.4	mg/dL
13676058	32139951	21558408	22.7	K/uL	3.8	m/uL							335	K/uL	11.7	g/dL			3.5	g/dL	142	mEq/L	4.2	mEq/L	102	mEq/L	8.6	mg/dL	367	mg/dL	0.7	mg/dL			162	IU/L	333	IU/L	17	mg/dL	0.8	mg/dL
13713539	39677468	21997327	14.7	K/uL	5.43	m/uL	87.6	%	3.8	%	7.4	%	244	K/uL	14.2	g/dL			3.6	g/dL	135	mEq/L	4.1	mEq/L	90	mEq/L	9.4	mg/dL	182	mg/dL	3.2	mg/dL			89	IU/L	120	IU/L	61	mg/dL	1.7	mg/dL
13807411	37358721	27935225	8.1	K/uL	2.85	m/uL	85.6	%	11.8	%	2.4	%	103	K/uL	10.4	g/dL					138	mEq/L	4.7	mEq/L	93	mEq/L	8.5	mg/dL	121	mg/dL									61	mg/dL	5.2	mg/dL
13819797	30282193	22609279	16.5	K/uL	3.9	m/uL							95	K/uL	13.2	g/dL			3.6	g/dL	140	mEq/L	3.6	mEq/L	103	mEq/L	7.6	mg/dL	251	mg/dL	0.3	mg/dL			44	IU/L	60	IU/L	25	mg/dL	1.2	mg/dL			103	mg/dL
13824421	37622984	29778924	10.7	K/uL	4.08	m/uL	71.5	%	9.8	%	8.3	%	169	K/uL	11.2	g/dL					133	mEq/L	4.7	mEq/L	96	mEq/L	9.4	mg/dL	200	mg/dL	0.2	mg/dL			22	IU/L	40	IU/L	53	mg/dL	1.7	mg/dL
13881772	35707301	27710348	4.1	K/uL	2.46	m/uL	88.2	%	5	%	6.4	%	77	K/uL	7.9	g/dL	4.9	g/dL	3.2	g/dL	138	mEq/L	5.8	mEq/L	105	mEq/L	9.1	mg/dL	192	mg/dL	0.3	mg/dL			21	IU/L	23	IU/L	64	mg/dL	2.2	mg/dL
13918205	39298593	25378514	11.2	K/uL	4.69	m/uL							334	K/uL	14.2	g/dL			3.5	g/dL	140	mEq/L	4.8	mEq/L	110	mEq/L	7.4	mg/dL	127	mg/dL	0.3	mg/dL			18	IU/L	32	IU/L	12	mg/dL	0.9	mg/dL			452	mg/dL	149	mg/dL	21
13935486	37567036	24533185	10.5	K/uL	2.53	m/uL	68.8	%	12.1	%	15.5	%	159	K/uL	8.4	g/dL			3.3	g/dL	134	mEq/L	5.1	mEq/L	97	mEq/L	9.2	mg/dL	101	mg/dL	0.6	mg/dL	0.3	mg/dL	39	IU/L	47	IU/L	47	mg/dL	1.5	mg/dL
13945948	30945107	24549265	9.9	K/uL	4.47	m/uL	67.6	%	25.7	%	5.8	%	199	K/uL	12.3	g/dL					138	mEq/L	3.5	mEq/L	106	mEq/L	7.8	mg/dL	191	mg/dL	1.1	mg/dL			37	IU/L	48	IU/L	21	mg/dL	0.8	mg/dL
13961079	37445744	25908574	29.6	K/uL	4.14	m/uL	93.2	%	4.2	%	2.4	%	181	K/uL	11.6	g/dL					145	mEq/L	4.1	mEq/L	114	mEq/L	6.4	mg/dL	123	mg/dL	2.6	mg/dL			938	IU/L	1963	IU/L	19	mg/dL	0.7	mg/dL
13965623	32975129	28777141	12.1	K/uL	4.87	m/uL	62.4	%	24.7	%	10.3	%	199	K/uL	13	g/dL	6.9	g/dL			135	mEq/L	4.4	mEq/L	96	mEq/L	9.5	mg/dL	262	mg/dL	0.2	mg/dL			22	IU/L	18	IU/L	21	mg/dL	1	mg/dL
13970072	39418586	29116286	5.7	K/uL	2.6	m/uL	65.8	%	17.6	%	13.4	%	395	K/uL	7.3	g/dL			2.9	g/dL	137	mEq/L	4.2	mEq/L	98	mEq/L	8.4	mg/dL	127	mg/dL	0.5	mg/dL		mg/dL	5	IU/L	8	IU/L	14	mg/dL	0.7	mg/dL
13973768	31482860	21412762	12.7	K/uL	3.22	m/uL							120	K/uL	10.1	g/dL			3.4	g/dL	139	mEq/L	3.2	mEq/L	107	mEq/L	8.3	mg/dL	263	mg/dL	0.6	mg/dL			164	IU/L	300	IU/L	68	mg/dL	1.4	mg/dL
13990024	34182504	25987120	10.4	K/uL	3.12	m/uL	86	%	6.6	%	6.5	%	174	K/uL	9.6	g/dL			3.5	g/dL	139	mEq/L	4.4	mEq/L	108	mEq/L	8.3	mg/dL	124	mg/dL	1.3	mg/dL			50	IU/L	58	IU/L	31	mg/dL	2.5	mg/dL
13994398	31167267	28591150	14.6	K/uL	5.2	m/uL	75.8	%	21.9	%	1.4	%	171	K/uL	15.9	g/dL			3.5	g/dL	136	mEq/L	3.9	mEq/L	99	mEq/L	9.1	mg/dL	287	mg/dL	2	mg/dL			100	IU/L	241	IU/L	28	mg/dL	1.9	mg/dL
14017043	39759326	26525564	31.8	K/uL	3.6	m/uL	93	%	3.6	%	3.1	%	369	K/uL	9.3	g/dL			3.6	g/dL	140	mEq/L	4.6	mEq/L	113	mEq/L	8	mg/dL	198	mg/dL	0.2	mg/dL	0.2	mg/dL	81	IU/L	490	IU/L	25	mg/dL	0.7	mg/dL
14050349	36339938	28565011	8.9	K/uL	2.9	m/uL	78.2	%	11	%	9.8	%	166	K/uL	9.9	g/dL			3.6	g/dL	133	mEq/L	6.4	mEq/L	97	mEq/L	10.2	mg/dL	245	mg/dL	1.5	mg/dL			87	IU/L	83	IU/L	71	mg/dL	3.4	mg/dL
14055524	35953833	22694726	6.9	K/uL	3.28	m/uL	85	%	12	%	2	%	108	K/uL	11	g/dL			4.2	g/dL	137	mEq/L	3.5	mEq/L	103	mEq/L	8.1	mg/dL	255	mg/dL	1.9	mg/dL			41	IU/L	152	IU/L	31	mg/dL	1	mg/dL
14131135	39960700	26851763	5	K/uL	2.95	m/uL							236	K/uL	10.3	g/dL					137	mEq/L	4.7	mEq/L	101	mEq/L	9.1	mg/dL	92	mg/dL	1	mg/dL			16	IU/L	31	IU/L	35	mg/dL	1.4	mg/dL
14143731	32654256	27230877	18.2	K/uL	2.83	m/uL	81	%	13.5	%	3.5	%	134	K/uL	8.3	g/dL			3.6	g/dL	137	mEq/L	4.8	mEq/L	113	mEq/L	8.3	mg/dL	159	mg/dL	0.9	mg/dL			13	IU/L	37	IU/L	25	mg/dL	1.2	mg/dL
14151718	39068422	25793198	7.9	K/uL	3.33	m/uL	95.6	%	2.8	%	0.8	%	248	K/uL	10.2	g/dL			3.8	g/dL	141	mEq/L	4.1	mEq/L	99	mEq/L	9.5	mg/dL	149	mg/dL	0.6	mg/dL			41	IU/L	43	IU/L	42	mg/dL	0.9	mg/dL
14164034	31588044	24563742	18.2	K/uL	4.87	m/uL	82.1	%	6.2	%	9.7	%	172	K/uL	16.6	g/dL					137	mEq/L	4.7	mEq/L	101	mEq/L	8.3	mg/dL	223	mg/dL	0.5	mg/dL			110	IU/L	191	IU/L	21	mg/dL	1.5	mg/dL			207	mg/dL	180	mg/dL	34
14195695	32314932	23671820	16.7	K/uL	3.57	m/uL	79.4	%	14.6	%	5.2	%	370	K/uL	11.6	g/dL			3.4	g/dL	141	mEq/L	4.6	mEq/L	100	mEq/L	8.9	mg/dL	249	mg/dL	0.6	mg/dL			235	IU/L	247	IU/L	25	mg/dL	0.9	mg/dL
14201182	38036087	24827742	7.6	K/uL	3.9	m/uL							163	K/uL	12.9	g/dL					140	mEq/L	4.1	mEq/L	106	mEq/L	8.5	mg/dL	130	mg/dL									15	mg/dL	0.7	mg/dL
14212075	38990028	21776214	23.9	K/uL	2.93	m/uL	87	%	1	%	3	%	121	K/uL	8.8	g/dL			2.3	g/dL	142	mEq/L	3.9	mEq/L	106	mEq/L	7.1	mg/dL	458	mg/dL	0.3	mg/dL		mg/dL	405	IU/L	994	IU/L	27	mg/dL	1.8	mg/dL
14220470	33601413	27285325	15.9	K/uL	4.12	m/uL							396	K/uL	12.3	g/dL					135	mEq/L	3.8	mEq/L	100	mEq/L	7.8	mg/dL	196	mg/dL									21	mg/dL	0.9	mg/dL			85	mg/dL	185	mg/dL	60
14228169	33551009	29566561	17.7	K/uL	3.17	m/uL	91.1	%	6	%	2.7	%	262	K/uL	10.9	g/dL			3.2	g/dL	136	mEq/L	5.8	mEq/L	97	mEq/L	9.2	mg/dL	185	mg/dL	0.3	mg/dL			47	IU/L	155	IU/L	26	mg/dL	4.8	mg/dL			166	mg/dL	135	mg/dL	44
14280192	34403759	22405648	22.6	K/uL	3.32	m/uL	89.3	%	5.4	%	3.7	%	122	K/uL	10.7	g/dL			3.4	g/dL	136	mEq/L	3.8	mEq/L	106	mEq/L	8.8	mg/dL	184	mg/dL	0.8	mg/dL			25	IU/L	91	IU/L	29	mg/dL	1.5	mg/dL
14331151	31270386	24487999	20.2	K/uL	3.95	m/uL	70.1	%	18.8	%	10.2	%	242	K/uL	12.4	g/dL			2.8	g/dL	133	mEq/L	4.3	mEq/L	95	mEq/L	7.7	mg/dL	172	mg/dL	1.7	mg/dL	0.8	mg/dL	56	IU/L	87	IU/L	49	mg/dL	2.7	mg/dL			138	mg/dL	127	mg/dL	10
14350104	38866837	23686056	8.9	K/uL	3.62	m/uL	77.2	%	9	%	13.3	%	70	K/uL	10.1	g/dL			3.7	g/dL	141	mEq/L	4.5	mEq/L	98	mEq/L	8.7	mg/dL	105	mg/dL	1.3	mg/dL		mg/dL	173	IU/L	199	IU/L	72	mg/dL	1.6	mg/dL	9	mg/dL
14350175	37784666	27088296	13.4	K/uL	2.46	m/uL							415	K/uL	6.8	g/dL			3.2	g/dL	132	mEq/L	6.1	mEq/L	102	mEq/L	8.1	mg/dL	402	mg/dL	0.6	mg/dL			234	IU/L	362	IU/L	31	mg/dL	1.6	mg/dL
14358282	35764121	29566299	19	K/uL	4.49	m/uL	90	%	7.2	%	2.5	%	272	K/uL	13.7	g/dL			4.1	g/dL	141	mEq/L	4.2	mEq/L	107	mEq/L	8.2	mg/dL	124	mg/dL	1.4	mg/dL			128	IU/L	811	IU/L	14	mg/dL	1.2	mg/dL			61	mg/dL	153	mg/dL	31
14375041	36393360	26322145	14.7	K/uL	4.47	m/uL	65.7	%	23.6	%	9.5	%	258	K/uL	11.5	g/dL			2.8	g/dL	145	mEq/L	4.1	mEq/L	114	mEq/L	7.1	mg/dL	171	mg/dL	0.6	mg/dL			124	IU/L	303	IU/L	16	mg/dL	0.7	mg/dL			140	mg/dL	149	mg/dL	30
14385035	39838991	20480421	14.9	K/uL	1.94	m/uL	79.9	%	11.4	%	6.9	%	304	K/uL	5.8	g/dL					149	mEq/L	4.4	mEq/L	120	mEq/L	9	mg/dL	160	mg/dL	0.7	mg/dL			25	IU/L	119	IU/L	132	mg/dL	3	mg/dL	8.4	mg/dL	90	mg/dL	42	mg/dL
14404098	31444194	21051894	23.1	K/uL	3.86	m/uL	95	%	2	%	2	%	281	K/uL	9.9	g/dL			3	g/dL	141	mEq/L	4.2	mEq/L	108	mEq/L	7.5	mg/dL	224	mg/dL	0.6	mg/dL			31	IU/L	52	IU/L	35	mg/dL	1.7	mg/dL
14492553	31776534	21655719	13.4	K/uL	3.39	m/uL							372	K/uL	9.9	g/dL					130	mEq/L	3.7	mEq/L	95	mEq/L	7.8	mg/dL	229	mg/dL	1.7	mg/dL			42	IU/L	67	IU/L	48	mg/dL	1.4	mg/dL
14497879	30834932	24707182	12	K/uL	5.37	m/uL	74.3	%	14.9	%	9.5	%	218	K/uL	14	g/dL	5.5	g/dL	2.7	g/dL	141	mEq/L	4.9	mEq/L	104	mEq/L	8.8	mg/dL	155	mg/dL	1.1	mg/dL			37	IU/L	24	IU/L	19	mg/dL	1	mg/dL			101	mg/dL	140	mg/dL	48
14518419	31967317	20564918	38.2	K/uL	3.38	m/uL	87.7	%	6.6	%	4.6	%	437	K/uL	9.3	g/dL			2.6	g/dL	132	mEq/L	4.7	mEq/L	96	mEq/L	9.6	mg/dL	122	mg/dL	0.2	mg/dL			59	IU/L	139	IU/L	40	mg/dL	2.6	mg/dL
14529457	31238006	24637000	7.8	K/uL	3.66	m/uL	66.1	%	16.1	%	16.5	%	201	K/uL	11.7	g/dL			3.4	g/dL	135	mEq/L	4.4	mEq/L	102	mEq/L	9.6	mg/dL	92	mg/dL	0.7	mg/dL			32	IU/L	50	IU/L	22	mg/dL	1.1	mg/dL
14532362	36127475	28738594	8	K/uL	3.52	m/uL							138	K/uL	10.8	g/dL					138	mEq/L	3.4	mEq/L	108	mEq/L	7.5	mg/dL	107	mg/dL									27	mg/dL	1.5	mg/dL
14533062	39933268	26715646	11.7	K/uL	4.01	m/uL							441	K/uL	7.1	g/dL					129	mEq/L	4.3	mEq/L	95	mEq/L	9	mg/dL	102	mg/dL	0.6	mg/dL			14	IU/L	29	IU/L	48	mg/dL	2.5	mg/dL
14539351	34379501	21502552	18.5	K/uL	3.33	m/uL	88	%	5	%	4	%	229	K/uL	10.1	g/dL			1.8	g/dL	146	mEq/L	4	mEq/L	116	mEq/L	7.3	mg/dL	87	mg/dL	0.4	mg/dL			60	IU/L	465	IU/L	25	mg/dL	1	mg/dL
14567773	33494608	27494253	11.1	K/uL	2.84	m/uL	87.8	%	7.7	%	4.2	%	132	K/uL	8.8	g/dL					143	mEq/L	3.8	mEq/L	109	mEq/L	6.4	mg/dL	239	mg/dL	2.5	mg/dL			1163	IU/L	1439	IU/L	44	mg/dL	2.1	mg/dL
14663678	36777775	28005368	10.8	K/uL	4.04	m/uL							210	K/uL	13.7	g/dL			3.6	g/dL	137	mEq/L	4.7	mEq/L	100	mEq/L	9	mg/dL	178	mg/dL	1.1	mg/dL			20	IU/L	77	IU/L	44	mg/dL	1.6	mg/dL			90	mg/dL	117	mg/dL	51
14703575	34984324	21242298	8.2	K/uL	2.41	m/uL	72.2	%	20.2	%	5.5	%	95	K/uL	8.1	g/dL			3.4	g/dL	126	mEq/L	4.8	mEq/L	91	mEq/L	8.4	mg/dL	190	mg/dL	1.2	mg/dL	0.3	mg/dL	44	IU/L	53	IU/L	37	mg/dL	1.7	mg/dL
14718365	38301508	22250211	23	K/uL	5.76	m/uL	87.2	%	7.1	%	4.6	%	115	K/uL	15.4	g/dL			2.7	g/dL	134	mEq/L	5.9	mEq/L	102	mEq/L	7.8	mg/dL	400	mg/dL	0.9	mg/dL			97	IU/L	97	IU/L	26	mg/dL	1.7	mg/dL
14729124	33741168	22996466	19.5	K/uL	4.39	m/uL	91.9	%	1.6	%	5.5	%	253	K/uL	14.3	g/dL			3.6	g/dL	135	mEq/L	4.9	mEq/L	103	mEq/L	8	mg/dL	198	mg/dL	0.6	mg/dL			91	IU/L	279	IU/L	41	mg/dL	2	mg/dL			65	mg/dL	198	mg/dL	93
14755611	33075809	28551877	22.4	K/uL	4.4	m/uL	92.3	%	6	%	1.3	%	243	K/uL	13.6	g/dL			2.8	g/dL	141	mEq/L	3.9	mEq/L	102	mEq/L	7.3	mg/dL	304	mg/dL	1.2	mg/dL			255	IU/L	607	IU/L	22	mg/dL	2.3	mg/dL			487	mg/dL
14762451	35557559	26731777	24.5	K/uL	4.25	m/uL	83	%	8	%	7	%	268	K/uL	12.1	g/dL			2.3	g/dL	140	mEq/L	5.4	mEq/L	104	mEq/L	7.9	mg/dL	120	mg/dL	2.5	mg/dL			3479	IU/L	8261	IU/L	43	mg/dL	1.4	mg/dL
14870240	33911712	23250528	7.3	K/uL	3.47	m/uL							154	K/uL	10.5	g/dL					142	mEq/L	3.9	mEq/L	112	mEq/L	7.9	mg/dL	95	mg/dL									14	mg/dL	1.5	mg/dL
14885411	31585948	28934261	10.3	K/uL	4.67	m/uL	76.7	%	12.6	%	9.2	%	130	K/uL	14.5	g/dL			3.6	g/dL	141	mEq/L	5.7	mEq/L	101	mEq/L	10.4	mg/dL	126	mg/dL	1.5	mg/dL			116	IU/L	441	IU/L	40	mg/dL	2.1	mg/dL
14940057	34850027	25548782	10.9	K/uL	4.17	m/uL							150	K/uL	12.2	g/dL					139	mEq/L	3.6	mEq/L	103	mEq/L	8.4	mg/dL	179	mg/dL	0.9	mg/dL			154	IU/L	235	IU/L	21	mg/dL	1	mg/dL
14960593	35718523	29450181	36.1	K/uL	3.56	m/uL	78.7	%	9.2	%	10.5	%	250	K/uL	10.2	g/dL			2.8	g/dL	146	mEq/L	5.5	mEq/L	107	mEq/L	8.2	mg/dL	523	mg/dL	0.8	mg/dL			383	IU/L	953	IU/L	19	mg/dL	1.2	mg/dL
14965904	35725274	23551805	7.9	K/uL	2.92	m/uL							188	K/uL	9	g/dL			2.4	g/dL	136	mEq/L	4.3	mEq/L	100	mEq/L	7.7	mg/dL	142	mg/dL	0.6	mg/dL			17	IU/L	53	IU/L	19	mg/dL	0.9	mg/dL
15008298	33718307	22173611	9.3	K/uL	3.66	m/uL							176	K/uL	10.9	g/dL			2.9	g/dL	125	mEq/L	5.4	mEq/L	89	mEq/L	9.1	mg/dL	105	mg/dL	2.1	mg/dL	0.9	mg/dL	82	IU/L	103	IU/L	75	mg/dL	2.6	mg/dL
15017391	30154772	22729873	20.4	K/uL	3.35	m/uL	88.7	%	6.4	%	4.6	%	373	K/uL	9.5	g/dL			3	g/dL	142	mEq/L	3.9	mEq/L	107	mEq/L	8	mg/dL	267	mg/dL	0.3	mg/dL			19	IU/L	120	IU/L	46	mg/dL	2.2	mg/dL			113	mg/dL	101	mg/dL	47
15077817	37231956	23869912	14.3	K/uL	4.5	m/uL	87.3	%	9.8	%	2.9	%	129	K/uL	13.6	g/dL			3.4	g/dL	137	mEq/L	5.5	mEq/L	103	mEq/L	9.1	mg/dL	146	mg/dL	2.9	mg/dL			809	IU/L	733	IU/L	69	mg/dL	2.1	mg/dL
15094687	38746509	28725090	11.8	K/uL	3.2	m/uL							286	K/uL	10.1	g/dL			3.7	g/dL	128	mEq/L	5.3	mEq/L	95	mEq/L	8.7	mg/dL	126	mg/dL	2.2	mg/dL	1.8	mg/dL	57	IU/L	89	IU/L	77	mg/dL	3.1	mg/dL
15098455	32528130	26548797	22.4	K/uL	4.12	m/uL	92.6	%	4.8	%	1.9	%	174	K/uL	13.5	g/dL			3.7	g/dL	133	mEq/L	3.6	mEq/L	97	mEq/L	8.1	mg/dL	316	mg/dL	0.4	mg/dL	0.3	mg/dL	418	IU/L	579	IU/L	20	mg/dL	1	mg/dL			74	mg/dL	192	mg/dL	31
15109122	30323725	22433105	16.7	K/uL	2.47	m/uL	86	%	8.4	%	5.2	%	103	K/uL	8	g/dL			3.6	g/dL	144	mEq/L	3.5	mEq/L	108	mEq/L	8.6	mg/dL	139	mg/dL	1	mg/dL			10	IU/L	36	IU/L	19	mg/dL	0.8	mg/dL
15117669	39205396	28432017	27.1	K/uL	2.87	m/uL							749	K/uL	9.7	g/dL					153	mEq/L	4.9	mEq/L	113	mEq/L	8	mg/dL	139	mg/dL	0.5	mg/dL			29	IU/L	45	IU/L	72	mg/dL	1.9	mg/dL
15123166	38766539	29899971	17.7	K/uL	3.63	m/uL	90.5	%	6.6	%	2.5	%	231	K/uL	11.4	g/dL			3.4	g/dL	137	mEq/L	3.7	mEq/L	105	mEq/L	8.7	mg/dL	112	mg/dL	0.7	mg/dL			55	IU/L	178	IU/L	35	mg/dL	1.1	mg/dL			48	mg/dL	118	mg/dL	61
15172008	35534668	26590603	15	K/uL	3.4	m/uL	87	%	6	%	5	%	86	K/uL	10.4	g/dL					139	mEq/L	4.9	mEq/L	97	mEq/L	9	mg/dL	261	mg/dL	0.5	mg/dL			15	IU/L	33	IU/L	102	mg/dL	4.4	mg/dL
15172858	34137895	27997295	12	K/uL	2.92	m/uL	75	%	10	%	2	%	178	K/uL	9.6	g/dL					140	mEq/L	4.4	mEq/L	108	mEq/L	8.1	mg/dL	68	mg/dL									66	mg/dL	3.1	mg/dL
15205407	35357256	20383411	14.2	K/uL	3.96	m/uL	88.9	%	5.7	%	5.1	%	349	K/uL	11.5	g/dL			3.1	g/dL	126	mEq/L	4.8	mEq/L	90	mEq/L	8.9	mg/dL	98	mg/dL	0.3	mg/dL			25	IU/L	55	IU/L	14	mg/dL	0.9	mg/dL
15251187	35891112	23486795	8.9	K/uL	3.97	m/uL							128	K/uL	12.3	g/dL					137	mEq/L	4.2	mEq/L	99	mEq/L	8.4	mg/dL	157	mg/dL									27	mg/dL	1	mg/dL
15256812	30957600	27228569	18.6	K/uL	4.23	m/uL	84.9	%	6.7	%	7.7	%	259	K/uL	12.5	g/dL			2.4	g/dL	142	mEq/L	4.7	mEq/L	108	mEq/L	7.5	mg/dL	123	mg/dL	0.6	mg/dL			49	IU/L	263	IU/L	18	mg/dL	0.8	mg/dL			61	mg/dL	175	mg/dL	68
15272000	34605200	22606489	15.8	K/uL	4.91	m/uL	86.6	%	4.7	%	8	%	215	K/uL	14.2	g/dL			3.4	g/dL	138	mEq/L	4.7	mEq/L	100	mEq/L	8.5	mg/dL	135	mg/dL	1	mg/dL	0.3	mg/dL	73	IU/L	186	IU/L	59	mg/dL	2.2	mg/dL			124	mg/dL	146	mg/dL	35
15279326	36600393	27358144	8.6	K/uL	4.06	m/uL							138	K/uL	11.7	g/dL					141	mEq/L	4.4	mEq/L	105	mEq/L	9.5	mg/dL	138	mg/dL	0.9	mg/dL			28	IU/L	100	IU/L	24	mg/dL	1.1	mg/dL
15333075	32824737	29236732	24.5	K/uL	2.76	m/uL	90.6	%	6.1	%	3.1	%	271	K/uL	8	g/dL					132	mEq/L	4	mEq/L	102	mEq/L	9.9	mg/dL	199	mg/dL									21	mg/dL	1.8	mg/dL
15338454	36175095	29642380		K/uL		m/uL	75.3	%	5.8	%	12.7	%		K/uL		g/dL	5.2	g/dL	2.9	g/dL	140	mEq/L	5.5	mEq/L	106	mEq/L	9.6	mg/dL	224	mg/dL	0.2	mg/dL		mg/dL	7	IU/L	19	IU/L	93	mg/dL	4.8	mg/dL
15344483	36989845	21475641	14.6	K/uL	3.85	m/uL	89.6	%	7.6	%	2	%	470	K/uL	13.1	g/dL			2.9	g/dL	133	mEq/L	3.8	mEq/L	105	mEq/L	6.7	mg/dL	397	mg/dL	0.9	mg/dL			40	IU/L	243	IU/L	3	mg/dL	0.7	mg/dL
15385393	39572087	26947560	17.6	K/uL	3.83	m/uL							290	K/uL	11.4	g/dL					138	mEq/L	4.7	mEq/L	98	mEq/L	9.1	mg/dL	209	mg/dL	0.9	mg/dL			22	IU/L	77	IU/L	27	mg/dL	2.2	mg/dL
15393630	34315269	24663749	11	K/uL	3.79	m/uL							145	K/uL	12.8	g/dL			3.7	g/dL	138	mEq/L	5.2	mEq/L	107	mEq/L	8.4	mg/dL	107	mg/dL	3	mg/dL	0.4	mg/dL	397	IU/L	506	IU/L	34	mg/dL	1.6	mg/dL
15416363	30248317	27662447	7.8	K/uL	3.67	m/uL	74.9	%	16.3	%	7.3	%	210	K/uL	11.5	g/dL			3.8	g/dL	140	mEq/L	3.2	mEq/L	100	mEq/L	8.4	mg/dL	125	mg/dL	1	mg/dL		mg/dL	21	IU/L	59	IU/L	49	mg/dL	2	mg/dL
15430446	31036877	25931747	21.3	K/uL	3.11	m/uL							92	K/uL	7.4	g/dL					130	mEq/L	4.1	mEq/L	94	mEq/L	7.4	mg/dL	224	mg/dL					36	IU/L	59	IU/L	15	mg/dL	1	mg/dL			87	mg/dL	86	mg/dL	27
15431451	35930046	24503797	11.7	K/uL	3.24	m/uL	66.9	%	21.7	%	10.6	%	174	K/uL	9.5	g/dL			3	g/dL	140	mEq/L	3.7	mEq/L	101	mEq/L	8	mg/dL	106	mg/dL	0.8	mg/dL			163	IU/L	83	IU/L	45	mg/dL	1.5	mg/dL			112	mg/dL	123	mg/dL	45
15434166	34272263	20467639	18.1	K/uL	4.65	m/uL							230	K/uL	14.9	g/dL			3.5	g/dL	143	mEq/L	4	mEq/L	106	mEq/L	9.1	mg/dL	183	mg/dL	0.7	mg/dL			30	IU/L	56	IU/L	67	mg/dL	1.7	mg/dL	5.4	mg/dL
15452777	38862706	23098609	12.7	K/uL	2.51	m/uL	82.3	%	6.6	%	9.5	%	120	K/uL	8	g/dL			2.5	g/dL	133	mEq/L	4.4	mEq/L	87	mEq/L	8.4	mg/dL	62	mg/dL	3.1	mg/dL	1.2	mg/dL	9	IU/L	22	IU/L	77	mg/dL	1.8	mg/dL			139	mg/dL
15455515	38776907	22539271	13.8	K/uL	4.54	m/uL	86.8	%	9.9	%	3.1	%	192	K/uL	13.2	g/dL			4.2	g/dL	136	mEq/L	4.2	mEq/L	99	mEq/L	8.5	mg/dL	139	mg/dL	0.5	mg/dL			113	IU/L	480	IU/L	19	mg/dL	1	mg/dL
15513924	36342514	24280326	18.3	K/uL	3.81	m/uL	93.7	%	4.1	%	2.1	%	800	K/uL	12.6	g/dL			3.1	g/dL	139	mEq/L	5.1	mEq/L	108	mEq/L	6.9	mg/dL	123	mg/dL									36	mg/dL	3.3	mg/dL
15516997	36006454	25540889	19.4	K/uL	4.2	m/uL	83.8	%	5.9	%	8	%	159	K/uL	12.7	g/dL			3.5	g/dL	133	mEq/L	7.4	mEq/L	102	mEq/L	8.5	mg/dL	354	mg/dL	0.9	mg/dL			31	IU/L	150	IU/L	23	mg/dL	2.5	mg/dL
15521966	37592223	25944061	12.9	K/uL	2.69	m/uL							33	K/uL	7.6	g/dL			2.7	g/dL	135	mEq/L	4.5	mEq/L	104	mEq/L	7.6	mg/dL	141	mg/dL	0.9	mg/dL	0.4	mg/dL	58	IU/L	107	IU/L	20	mg/dL	1.2	mg/dL	5.4	mg/dL	86	mg/dL	99	mg/dL	40
15524826	38404395	20163350	26.8	K/uL	3.96	m/uL	83	%	8	%	1	%	311	K/uL	10.8	g/dL			1.8	g/dL	136	mEq/L	4.3	mEq/L	103	mEq/L	7.3	mg/dL	352	mg/dL	0.6	mg/dL			90	IU/L	139	IU/L	17	mg/dL	1.7	mg/dL			122	mg/dL	160	mg/dL	24
15533039	37924406	28396110	9.3	K/uL	4.98	m/uL	75.7	%	13.3	%	7.8	%	111	K/uL	15.3	g/dL					141	mEq/L	3.7	mEq/L	104	mEq/L	8.3	mg/dL	98	mg/dL	1.1	mg/dL			32	IU/L	40	IU/L	25	mg/dL	1.1	mg/dL			70	mg/dL
15537803	39568167	23263147	12.6	K/uL	3.93	m/uL	81.4	%	10.7	%	7	%	282	K/uL	12.3	g/dL			3.7	g/dL	146	mEq/L	4.2	mEq/L	104	mEq/L	8.3	mg/dL	132	mg/dL	0.6	mg/dL			156	IU/L	98	IU/L	40	mg/dL	1.7	mg/dL
15575136	30377071	22706972	21.3	K/uL	4.76	m/uL	81.3	%	5.2	%	7.9	%	328	K/uL	11.8	g/dL	5.8	g/dL	3	g/dL	153	mEq/L	3.9	mEq/L	112	mEq/L	7.7	mg/dL	119	mg/dL	0.2	mg/dL	0.2	mg/dL	19	IU/L	21	IU/L	161	mg/dL	5.3	mg/dL			226	mg/dL	173	mg/dL	42
15575672	39048038	22306366	17.4	K/uL	4.29	m/uL	89.4	%	5	%	4.8	%	370	K/uL	11.3	g/dL			3.1	g/dL	136	mEq/L	3.3	mEq/L	96	mEq/L	8.3	mg/dL	210	mg/dL	1.3	mg/dL			57	IU/L	197	IU/L	12	mg/dL	1.2	mg/dL			84	mg/dL
15578367	30711876	22901069	10.1	K/uL	3.55	m/uL	78.2	%	12.1	%	8.1	%	257	K/uL	13.4	g/dL			3.7	g/dL	136	mEq/L	4.7	mEq/L	100	mEq/L	8.9	mg/dL	102	mg/dL	0.8	mg/dL			14	IU/L	28	IU/L	29	mg/dL	1.5	mg/dL
15592846	38187839	27257904	55.1	K/uL	4.02	m/uL	94.4	%	3.7	%	1.7	%	85	K/uL	10.3	g/dL			2.4	g/dL	135	mEq/L	4.6	mEq/L	99	mEq/L	9	mg/dL	414	mg/dL	1.6	mg/dL			133	IU/L	33	IU/L	45	mg/dL	1.6	mg/dL			170	mg/dL	214	mg/dL	75
15605951	36006405	24857256	12.1	K/uL	3.48	m/uL							206	K/uL	10.4	g/dL					141	mEq/L	4.2	mEq/L	108	mEq/L	8.4	mg/dL	79	mg/dL									26	mg/dL	0.8	mg/dL
15612556	36580700	26476632	6.9	K/uL	2.71	m/uL	75.8	%	18.1	%	2.5	%	262	K/uL	8.1	g/dL			2.7	g/dL	141	mEq/L	4	mEq/L	114	mEq/L	7.8	mg/dL	99	mg/dL	0.3	mg/dL			66	IU/L	73	IU/L	9	mg/dL	0.6	mg/dL
15612570	38828250	26152435	19.7	K/uL	4.45	m/uL	82.6	%	8.6	%	7.4	%	174	K/uL	11.8	g/dL			3.6	g/dL	139	mEq/L	4.9	mEq/L	104	mEq/L	8.4	mg/dL	187	mg/dL	1.2	mg/dL			13	IU/L	25	IU/L	68	mg/dL	1.4	mg/dL
15613739	33421640	22581539	18.3	K/uL	3.66	m/uL							299	K/uL	11.1	g/dL					134	mEq/L	4.3	mEq/L	106	mEq/L	8.6	mg/dL	191	mg/dL					91	IU/L	213	IU/L	36	mg/dL	1.5	mg/dL
15623684	38533905	20486592	20.1	K/uL	4.54	m/uL							255	K/uL	15	g/dL			3.8	g/dL	139	mEq/L	4.7	mEq/L	106	mEq/L	8.1	mg/dL	159	mg/dL	0.4	mg/dL			252	IU/L	458	IU/L	12	mg/dL	1.2	mg/dL
15625307	34604492	22826841	17.9	K/uL	3.45	m/uL							144	K/uL	10.6	g/dL			3.2	g/dL	143	mEq/L	4.1	mEq/L	110	mEq/L	8.1	mg/dL	118	mg/dL	0.5	mg/dL			120	IU/L	607	IU/L	52	mg/dL	2.3	mg/dL
15632290	37181561	23950907	7	K/uL	3.04	m/uL	64.1	%	23.5	%	9.5	%	130	K/uL	9.8	g/dL			3.1	g/dL	143	mEq/L	4.2	mEq/L	104	mEq/L	8.7	mg/dL	308	mg/dL	0.8	mg/dL			15	IU/L	34	IU/L	33	mg/dL	1.1	mg/dL
15648027	34833193	28966984	9.5	K/uL	3.84	m/uL							143	K/uL	11.9	g/dL			3.5	g/dL	139	mEq/L	3.4	mEq/L	99	mEq/L	9.3	mg/dL	102	mg/dL	3	mg/dL			76	IU/L	98	IU/L	48	mg/dL	1.9	mg/dL
15693812	37165412	29380023	27.6	K/uL	3.86	m/uL							264	K/uL	12.1	g/dL					144	mEq/L	4.1	mEq/L	106	mEq/L	6.3	mg/dL	423	mg/dL	0.2	mg/dL			1489	IU/L	1614	IU/L	114	mg/dL	3	mg/dL
15723516	33930243	21480465	11.2	K/uL	4.31	m/uL	68.5	%	18.4	%	8	%	267	K/uL	13.1	g/dL					137	mEq/L	6.9	mEq/L	103	mEq/L	9.1	mg/dL	345	mg/dL									30	mg/dL	1.8	mg/dL
15743456	38772511	21322845	12.1	K/uL	3.63	m/uL	87.4	%	7.6	%	5	%	171	K/uL	12.3	g/dL			3.8	g/dL	137	mEq/L	4.2	mEq/L	101	mEq/L	8.2	mg/dL	156	mg/dL	0.5	mg/dL			37	IU/L	54	IU/L	32	mg/dL	2	mg/dL
15750321	31342132	20976975	10.7	K/uL	2.88	m/uL							150	K/uL	9.1	g/dL					140	mEq/L	3.9	mEq/L	105	mEq/L	8.9	mg/dL	273	mg/dL	0.6	mg/dL			174	IU/L	387	IU/L	54	mg/dL	1.9	mg/dL
15772179	34088548	28970007	9	K/uL	4.34	m/uL							176	K/uL	11.7	g/dL					136	mEq/L	4.3	mEq/L	106	mEq/L	7.9	mg/dL	132	mg/dL	0.7	mg/dL			30	IU/L	106	IU/L	29	mg/dL	1.9	mg/dL			178	mg/dL	123	mg/dL	27
15782813	38432543	21093941	25.7	K/uL	5.06	m/uL	82	%	10	%	7	%	403	K/uL	16	g/dL			3.8	g/dL	138	mEq/L	4.8	mEq/L	105	mEq/L	9.3	mg/dL	281	mg/dL	1.6	mg/dL			103	IU/L	291	IU/L	29	mg/dL	1.9	mg/dL			206	mg/dL	168	mg/dL	32
15784986	38578025	27825876	18.1	K/uL	2.27	m/uL	76	%	21.1	%	1.9	%	167	K/uL	8.1	g/dL	3.9	g/dL	1.6	g/dL	146	mEq/L	2.6	mEq/L	109	mEq/L	7.3	mg/dL	124	mg/dL	1.3	mg/dL	0.8	mg/dL	41	IU/L	79	IU/L	5	mg/dL	0.4	mg/dL
15785313	38608525	29065979	10.7	K/uL	2.94	m/uL	86.1	%	11	%	1.9	%	240	K/uL	8.3	g/dL			2.9	g/dL	141	mEq/L	3.9	mEq/L	97	mEq/L	9.2	mg/dL	278	mg/dL	1.5	mg/dL			2166	IU/L	3287	IU/L	61	mg/dL	3.5	mg/dL
15795343	32443930	26631591	7.3	K/uL	3.17	m/uL	74.8	%	11.4	%	11.8	%	126	K/uL	10	g/dL			3.5	g/dL	135	mEq/L	4.6	mEq/L	99	mEq/L	8.8	mg/dL	181	mg/dL	1.3	mg/dL	5.5	mg/dL	32	IU/L	29	IU/L	100	mg/dL	4.9	mg/dL
15801596	38114566	20167291	22.8	K/uL	4.02	m/uL	85	%	4	%	4	%	271	K/uL	10.7	g/dL			2.9	g/dL	137	mEq/L	4.2	mEq/L	105	mEq/L	7.3	mg/dL	216	mg/dL	0.4	mg/dL			151	IU/L	276	IU/L	32	mg/dL	1.4	mg/dL
15805208	34854758	23229516	25.3	K/uL	2.83	m/uL	80.4	%	12.6	%	3	%	276	K/uL	9.2	g/dL					140	mEq/L	4.1	mEq/L	102	mEq/L	8.3	mg/dL	192	mg/dL	0.5	mg/dL			12	IU/L	22	IU/L	19	mg/dL	1.4	mg/dL
15818607	38982733	26523448	8.9	K/uL	3.55	m/uL	65.5	%	20.8	%	12.7	%	174	K/uL	11.4	g/dL			3.6	g/dL	137	mEq/L	3.5	mEq/L	101	mEq/L	7.9	mg/dL	98	mg/dL	1.4	mg/dL			31	IU/L	30	IU/L	23	mg/dL	1.6	mg/dL
15831913	34066953	25989374	7.5	K/uL	3.93	m/uL	83.6	%	9.1	%	4.3	%	209	K/uL	12.7	g/dL			3.1	g/dL	140	mEq/L	4	mEq/L	104	mEq/L	8.8	mg/dL	105	mg/dL	0.3	mg/dL			12	IU/L	20	IU/L	22	mg/dL	1.2	mg/dL
15835176	35862237	24568067	18.7	K/uL	4.08	m/uL	91	%	2	%	1	%	78	K/uL	12.3	g/dL			3.5	g/dL	138	mEq/L	3.4	mEq/L	108	mEq/L	8.4	mg/dL	84	mg/dL	1.1	mg/dL	1.4	mg/dL	85	IU/L	129	IU/L	28	mg/dL	1.5	mg/dL
15859858	33161942	27938129	3.6	K/uL	4.49	m/uL	68.8	%	17.7	%	11.5	%	25	K/uL	12.8	g/dL	5	g/dL			137	mEq/L	4.4	mEq/L	105	mEq/L	8.7	mg/dL	333	mg/dL	0.4	mg/dL	0.3	mg/dL	116	IU/L	147	IU/L	41	mg/dL	1.6	mg/dL
15866795	39907667	24896163	16.6	K/uL	3.35	m/uL							244	K/uL	9.9	g/dL			3.3	g/dL	136	mEq/L	3.5	mEq/L	102	mEq/L	10.7	mg/dL	148	mg/dL	0.4	mg/dL	4.1	mg/dL	44	IU/L	336	IU/L	20	mg/dL	1.1	mg/dL			161	mg/dL
15866889	32495714	27003786	8.7	K/uL	4.07	m/uL	82.5	%	13.3	%	3.7	%	304	K/uL	10.7	g/dL			1.9	g/dL	135	mEq/L	4.7	mEq/L	106	mEq/L	7.6	mg/dL	209	mg/dL	0.3	mg/dL			8	IU/L	48	IU/L	26	mg/dL	1.9	mg/dL			194	mg/dL	119	mg/dL	30
15890202	38901788	22257947	7	K/uL	4.16	m/uL							105	K/uL	13	g/dL					140	mEq/L	4.1	mEq/L	106	mEq/L	9.6	mg/dL	167	mg/dL	1.2	mg/dL			35	IU/L	162	IU/L	24	mg/dL	0.9	mg/dL			69	mg/dL	159	mg/dL	53
15906662	32079780	24072687	11.7	K/uL	3.05	m/uL	85.8	%	9.3	%	4	%	214	K/uL	8.9	g/dL			3.2	g/dL	139	mEq/L	4.5	mEq/L	106	mEq/L	8.8	mg/dL	177	mg/dL	0.3	mg/dL	0.1	mg/dL	16	IU/L	27	IU/L	62	mg/dL	2	mg/dL			100	mg/dL
15936884	31582758	29677738	31.8	K/uL	3.66	m/uL							295	K/uL	10.7	g/dL					139	mEq/L	3.1	mEq/L	106	mEq/L	8	mg/dL	104	mg/dL									22	mg/dL	1.1	mg/dL
15958024	39467073	20369773	16.5	K/uL	3.31	m/uL	71.9	%	19.3	%	5.4	%	462	K/uL	9.3	g/dL			2.5	g/dL	134	mEq/L	4.5	mEq/L	103	mEq/L	9.1	mg/dL	400	mg/dL	0.1	mg/dL			14	IU/L	19	IU/L	26	mg/dL	1.2	mg/dL
15987934	35868193	21386394	18.6	K/uL	3.33	m/uL	90	%	2	%	5	%	392	K/uL	10.7	g/dL			2	g/dL	133	mEq/L	4.1	mEq/L	98	mEq/L	7	mg/dL	137	mg/dL	8	mg/dL	9.8	mg/dL	65	IU/L	458	IU/L	4	mg/dL	0.4	mg/dL			376	mg/dL
15994532	37775567	24298308	17.4	K/uL	4.05	m/uL	80.1	%	8.8	%	10.3	%	230	K/uL	12.6	g/dL			3.8	g/dL	132	mEq/L	6.6	mEq/L	96	mEq/L	8.6	mg/dL	442	mg/dL	0.8	mg/dL			56	IU/L	307	IU/L	40	mg/dL	2	mg/dL
15994818	35737170	27465888	12.6	K/uL	4.23	m/uL	79.7	%	16.3	%	2.5	%	244	K/uL	13.5	g/dL			3	g/dL	146	mEq/L	4.1	mEq/L	104	mEq/L	8.2	mg/dL	373	mg/dL	0.2	mg/dL		mg/dL	76	IU/L	267	IU/L	20	mg/dL	1.5	mg/dL
16004748	35782415	29633480	18.6	K/uL	2.9	m/uL							283	K/uL	8.9	g/dL			1.9	g/dL	132	mEq/L	4.5	mEq/L	103	mEq/L	7.7	mg/dL	187	mg/dL	0.4	mg/dL			98	IU/L	85	IU/L	64	mg/dL	1.1	mg/dL
16011666	33318942	25016707	16.7	K/uL	3.28	m/uL							320	K/uL	8.9	g/dL					135	mEq/L	5.9	mEq/L	107	mEq/L	8.3	mg/dL	175	mg/dL	0.2	mg/dL			13	IU/L	23	IU/L	53	mg/dL	2.1	mg/dL			104	mg/dL	92	mg/dL	39
16030584	38786981	21095087	16.9	K/uL	5.03	m/uL	89	%	5	%	5.7	%	157	K/uL	13.1	g/dL			3	g/dL	134	mEq/L	4.7	mEq/L	98	mEq/L	9	mg/dL	199	mg/dL	0.8	mg/dL			15	IU/L	24	IU/L	42	mg/dL	2.3	mg/dL
16047946	39353880	22254526	12.1	K/uL	3.63	m/uL	84.7	%	6.4	%	8.2	%	243	K/uL	10.6	g/dL			4.6	g/dL	136	mEq/L	4.4	mEq/L	96	mEq/L	9.8	mg/dL	183	mg/dL	0.5	mg/dL			59	IU/L	434	IU/L	27	mg/dL	1.4	mg/dL			49	mg/dL	118	mg/dL	50
16072014	34923950	26163487	11.3	K/uL	2.48	m/uL							144	K/uL	7.6	g/dL			2.9	g/dL	141	mEq/L	4	mEq/L	114	mEq/L	7.2	mg/dL	100	mg/dL	0.8	mg/dL			64	IU/L	128	IU/L	23	mg/dL	1.1	mg/dL			72	mg/dL	83	mg/dL	27
16078344	35905933	20367221	20	K/uL	4.98	m/uL	80.6	%	6.4	%	12.2	%	141	K/uL	14.8	g/dL			3.3	g/dL	142	mEq/L	3.7	mEq/L	107	mEq/L	8.3	mg/dL	151	mg/dL	0.7	mg/dL			45	IU/L	235	IU/L	15	mg/dL	1	mg/dL
16084599	36266284	29362455	21.2	K/uL	5.52	m/uL	90	%	3.2	%	5.2	%	139	K/uL	17	g/dL			1.3	g/dL	141	mEq/L	5.7	mEq/L	106	mEq/L	9	mg/dL	382	mg/dL	3.4	mg/dL	3.1	mg/dL	1991	IU/L	2831	IU/L	31	mg/dL	2.2	mg/dL			85	mg/dL	112	mg/dL	30
16145682	33317622	22454819	13.4	K/uL	4.35	m/uL							211	K/uL	11.8	g/dL					140	mEq/L	3.4	mEq/L	105	mEq/L	7.9	mg/dL	143	mg/dL									35	mg/dL	2.1	mg/dL
16182400	39852851	28399290	12.5	K/uL	4.11	m/uL	79.2	%	10	%	10.1	%	134	K/uL	12.4	g/dL			3.1	g/dL	137	mEq/L	4	mEq/L	102	mEq/L	8.8	mg/dL	177	mg/dL	1.2	mg/dL			16	IU/L	20	IU/L	27	mg/dL	0.8	mg/dL
16192578	30034693	21784851	13.4	K/uL	4.11	m/uL	90	%	6.6	%	3	%	298	K/uL	13	g/dL					138	mEq/L	5	mEq/L	110	mEq/L	7.3	mg/dL	178	mg/dL	0.3	mg/dL			79	IU/L	171	IU/L	12	mg/dL	0.8	mg/dL
16221250	33635540	23282331	15.5	K/uL	5.42	m/uL	86.1	%	5.7	%	7.1	%	140	K/uL	14	g/dL			3.4	g/dL	138	mEq/L	4.6	mEq/L	101	mEq/L	8.6	mg/dL	218	mg/dL	0.9	mg/dL		mg/dL	112	IU/L	779	IU/L	27	mg/dL	1.5	mg/dL			262	mg/dL	151	mg/dL	33
16230329	34711573	23715751	12.6	K/uL	4.44	m/uL							440	K/uL	13.8	g/dL			3.3	g/dL	143	mEq/L	3.9	mEq/L	99	mEq/L	8.9	mg/dL	97	mg/dL	0.6	mg/dL			29	IU/L	21	IU/L	12	mg/dL	0.8	mg/dL			152	mg/dL	268	mg/dL	25
16236499	32422980	29668761	18.9	K/uL	3.33	m/uL	73.4	%	11	%	11.1	%	324	K/uL	9.2	g/dL			2.6	g/dL	138	mEq/L	4.3	mEq/L	106	mEq/L	7	mg/dL	202	mg/dL	0.3	mg/dL			96	IU/L	88	IU/L	36	mg/dL	1.6	mg/dL			354	mg/dL
16261977	31654675	28203598	21.7	K/uL	3.55	m/uL	91.4	%	3.8	%	3.3	%	168	K/uL	6.7	g/dL			3.5	g/dL	140	mEq/L	5.5	mEq/L	106	mEq/L	8.7	mg/dL	160	mg/dL	1.3	mg/dL			2083	IU/L	2346	IU/L	24	mg/dL	1.1	mg/dL
16264442	37020532	22944997	8.6	K/uL	2.84	m/uL							238	K/uL	8.9	g/dL					139	mEq/L	4	mEq/L	103	mEq/L	8.3	mg/dL	174	mg/dL									74	mg/dL	2.8	mg/dL
16297202	32801550	26923232	4.9	K/uL	4.16	m/uL	65.1	%	15.4	%	15.9	%	266	K/uL	11.7	g/dL	7.1	g/dL	3.9	g/dL	133	mEq/L	5.9	mEq/L	86	mEq/L	9.2	mg/dL	121	mg/dL	1.1	mg/dL			48	IU/L	46	IU/L	35	mg/dL	3.3	mg/dL			100	mg/dL	119	mg/dL	27
16310288	33708180	24767739	12.9	K/uL	4.54	m/uL	86.3	%	9	%	3.9	%	234	K/uL	11.9	g/dL			2.7	g/dL	135	mEq/L	5.5	mEq/L	104	mEq/L	8.2	mg/dL	173	mg/dL	1	mg/dL	0.5	mg/dL	50	IU/L	442	IU/L	31	mg/dL	2.5	mg/dL			367	mg/dL
16331109	33734267	21224034	11.3	K/uL	2.62	m/uL	87.1	%	8.7	%	2.8	%	230	K/uL	8.9	g/dL			2.2	g/dL	133	mEq/L	5.3	mEq/L	93	mEq/L	8.3	mg/dL	287	mg/dL	0.5	mg/dL			21	IU/L	54	IU/L	92	mg/dL	2	mg/dL
16358152	30560788	28359716	12.1	K/uL	3.22	m/uL	85.3	%	2.3	%	11	%	129	K/uL	10.4	g/dL			3.1	g/dL	131	mEq/L	4.3	mEq/L	94	mEq/L	8.5	mg/dL	196	mg/dL	1.1	mg/dL			348	IU/L	399	IU/L	96	mg/dL	8	mg/dL
16363425	30672585	25809770		K/uL		m/uL		%		%		%		K/uL		g/dL			3.2	g/dL	133	mEq/L	6.5	mEq/L	86	mEq/L	9.2	mg/dL	123	mg/dL	3.1	mg/dL	1.2	mg/dL	23	IU/L	82	IU/L	67	mg/dL	2.4	mg/dL
16367925	33467894	20054367	11.2	K/uL	4.37	m/uL							264	K/uL	12.7	g/dL					146	mEq/L	3.6	mEq/L	110	mEq/L	8.2	mg/dL	169	mg/dL	0.3	mg/dL			21	IU/L	42	IU/L	29	mg/dL	1	mg/dL
16372865	32950476	29855567	12.4	K/uL	5.06	m/uL	72.7	%	22.1	%	3.3	%	161	K/uL	14.8	g/dL					141	mEq/L	4.7	mEq/L	108	mEq/L	8.2	mg/dL	152	mg/dL	0.9	mg/dL			93	IU/L	451	IU/L	28	mg/dL	1.9	mg/dL			135	mg/dL
16373357	34847484	29883545	13	K/uL	3.36	m/uL							311	K/uL	9.6	g/dL					139	mEq/L	5.4	mEq/L	108	mEq/L	7.4	mg/dL	125	mg/dL	0.3	mg/dL			84	IU/L	278	IU/L	16	mg/dL	1.4	mg/dL
16423390	30742542	22555943	15.3	K/uL	3.47	m/uL	82.4	%	11.8	%	5.2	%	200	K/uL	11.1	g/dL			2.6	g/dL	144	mEq/L	3.7	mEq/L	113	mEq/L	7.3	mg/dL	194	mg/dL	1.1	mg/dL	5	mg/dL	141	IU/L	169	IU/L	28	mg/dL	0.9	mg/dL			219	mg/dL
16441592	34777670	26033789	11.3	K/uL	4.31	m/uL							281	K/uL	12.3	g/dL			4.1	g/dL	139	mEq/L	4.1	mEq/L	99	mEq/L	9.5	mg/dL	252	mg/dL	1.5	mg/dL	0.3	mg/dL	97	IU/L	303	IU/L	23	mg/dL	1.1	mg/dL
16442703	34725385	26707548	16.6	K/uL	3.75	m/uL	85.2	%	4.9	%	8.3	%	344	K/uL	11.1	g/dL			3.4	g/dL	134	mEq/L	5.3	mEq/L	104	mEq/L	8.4	mg/dL	117	mg/dL	0.6	mg/dL	0.6	mg/dL	104	IU/L	77	IU/L	51	mg/dL	1.3	mg/dL			111	mg/dL	107	mg/dL	31
16473192	32359651	27668896	3.6	K/uL	3.24	m/uL	64.2	%	15.6	%	13.7	%	60	K/uL	8.2	g/dL					135	mEq/L	7.4	mEq/L	94	mEq/L	9.5	mg/dL	67	mg/dL	1.5	mg/dL			566	IU/L	1637	IU/L	17	mg/dL	5.3	mg/dL
16476559	34068169	24981815	10.4	K/uL	5.3	m/uL	83.5	%	12.7	%	2	%	203	K/uL	14.7	g/dL					138	mEq/L	4.1	mEq/L	102	mEq/L	9	mg/dL	136	mg/dL	0.8	mg/dL			563	IU/L	533	IU/L	34	mg/dL	1.8	mg/dL
16502686	32798963	22542098	9.8	K/uL	2.92	m/uL	74.8	%	12.9	%	10.2	%	102	K/uL	9.7	g/dL			2.4	g/dL	138	mEq/L	4.8	mEq/L	101	mEq/L	8.3	mg/dL	93	mg/dL	6.6	mg/dL			32	IU/L	57	IU/L	92	mg/dL	3.9	mg/dL
16547220	34145623	20676642	6.7	K/uL	5.07	m/uL							205	K/uL	12.7	g/dL			4	g/dL	135	mEq/L	3.9	mEq/L	95	mEq/L	9.2	mg/dL	137	mg/dL	1.8	mg/dL			20	IU/L	19	IU/L	37	mg/dL	1.8	mg/dL
16576835	38556473	23102242	10.1	K/uL	3.41	m/uL							333	K/uL	9.8	g/dL					138	mEq/L	4	mEq/L	95	mEq/L	9.7	mg/dL	155	mg/dL									37	mg/dL	1.2	mg/dL
16582777	30039231	29818583	23.8	K/uL	5.03	m/uL	60.4	%	25.4	%	12.9	%	314	K/uL	13.5	g/dL			4.3	g/dL	135	mEq/L	4.5	mEq/L	100	mEq/L	9	mg/dL	234	mg/dL	0.5	mg/dL			19	IU/L	44	IU/L	24	mg/dL	1.6	mg/dL			149	mg/dL	258	mg/dL	50
16612752	36384306	28406457	21.9	K/uL	4.79	m/uL							194	K/uL	13.9	g/dL			2.4	g/dL	139	mEq/L	4.5	mEq/L	110	mEq/L	6.2	mg/dL	262	mg/dL	0.5	mg/dL			246	IU/L	254	IU/L	11	mg/dL	0.8	mg/dL
16618220	30280038	25114797	16.2	K/uL	5.02	m/uL							469	K/uL	15.7	g/dL			3	g/dL	143	mEq/L	3.2	mEq/L	96	mEq/L	8.5	mg/dL	117	mg/dL	1.3	mg/dL			39	IU/L	37	IU/L	28	mg/dL	1	mg/dL
16644308	36543498	27298687	18.2	K/uL	3.67	m/uL							198	K/uL	11.6	g/dL			2.2	g/dL	152	mEq/L	3	mEq/L	115	mEq/L	7.8	mg/dL	287	mg/dL	0.6	mg/dL	0.7	mg/dL	424	IU/L	1136	IU/L	17	mg/dL	2.1	mg/dL
16659775	32360170	28029332	7.7	K/uL	3.37	m/uL	83.6	%	10.4	%	5.1	%	244	K/uL	9.7	g/dL			2.8	g/dL	131	mEq/L	4.6	mEq/L	103	mEq/L			344	mg/dL	0.4	mg/dL			286	IU/L	320	IU/L	47	mg/dL	1.4	mg/dL
16697275	37161608	29349528	9.5	K/uL	5.15	m/uL	79.4	%	12.6	%	6.9	%	257	K/uL	16.8	g/dL					136	mEq/L	4.6	mEq/L	103	mEq/L	9	mg/dL	117	mg/dL					115	IU/L	590	IU/L	10	mg/dL	0.8	mg/dL					246	mg/dL	89
16712857	31051445	25706098	8.2	K/uL	3.23	m/uL							174	K/uL	9	g/dL					138	mEq/L	4.7	mEq/L	106	mEq/L	8.4	mg/dL	111	mg/dL	0.6	mg/dL			12	IU/L	41	IU/L	37	mg/dL	2	mg/dL
16715341	36634178	26530630	12.5	K/uL	5	m/uL	79.9	%	12	%	5	%	225	K/uL	14.9	g/dL			3.4	g/dL	138	mEq/L	4.4	mEq/L	105	mEq/L	8	mg/dL	129	mg/dL	0.6	mg/dL			24	IU/L	62	IU/L	14	mg/dL	0.7	mg/dL
16722520	30419585	20866663	14.6	K/uL	3.51	m/uL	78.9	%	14.5	%	4.3	%	196	K/uL	10.8	g/dL					140	mEq/L	5.2	mEq/L	104	mEq/L	8	mg/dL	266	mg/dL									24	mg/dL	1	mg/dL
16731711	30732775	23567649	11.8	K/uL	4.29	m/uL	90.8	%	2	%	6.6	%	227	K/uL	14.1	g/dL	5.6	g/dL	3.1	g/dL	149	mEq/L	3.6	mEq/L	104	mEq/L	7.8	mg/dL	172	mg/dL	0.3	mg/dL			111	IU/L	242	IU/L	31	mg/dL	2.2	mg/dL
16750371	31022905	24162456	11.2	K/uL	4.2	m/uL	85.9	%	8.2	%	4.7	%	242	K/uL	11.9	g/dL			3.2	g/dL	137	mEq/L	4	mEq/L	104	mEq/L	7.2	mg/dL	126	mg/dL	0.9	mg/dL			36	IU/L	230	IU/L	19	mg/dL	0.9	mg/dL
16773780	35810212	23749463	10.8	K/uL	5.53	m/uL	77	%	9.2	%	11.4	%	173	K/uL	8.1	g/dL	7	g/dL	4.3	g/dL	134	mEq/L	4	mEq/L	96	mEq/L	8.9	mg/dL	240	mg/dL	1.7	mg/dL	0.6	mg/dL	76	IU/L	64	IU/L	21	mg/dL	1.1	mg/dL	8	mg/dL	121	mg/dL	186	mg/dL	36
16792669	39162474	23237338	7.9	K/uL	3.58	m/uL	79	%	9.7	%	9.8	%	195	K/uL	10.9	g/dL			3.7	g/dL	135	mEq/L	3.4	mEq/L	94	mEq/L	8.5	mg/dL	139	mg/dL	1.8	mg/dL	1.3	mg/dL	11	IU/L	52	IU/L	36	mg/dL	1.7	mg/dL			77	mg/dL	104	mg/dL	51
16810503	39784690	23246205	18.8	K/uL	2.19	m/uL	80.2	%	10	%	8.8	%	124	K/uL	7	g/dL			3.3	g/dL	139	mEq/L	4.4	mEq/L	111	mEq/L	7.5	mg/dL	125	mg/dL	0.6	mg/dL			26	IU/L	39	IU/L	15	mg/dL	1	mg/dL
16820491	30745593	27690318	14.3	K/uL	5.09	m/uL	76.1	%	11	%	11.7	%	216	K/uL	13.9	g/dL	6.8	g/dL	4.1	g/dL	140	mEq/L	4.1	mEq/L	99	mEq/L	8.7	mg/dL	216	mg/dL	1.8	mg/dL	0.3	mg/dL	30	IU/L	39	IU/L	16	mg/dL	0.9	mg/dL
16825857	36623881	24956831	14.9	K/uL	3.82	m/uL							228	K/uL	12.1	g/dL					143	mEq/L	4.5	mEq/L	108	mEq/L	8.4	mg/dL	152	mg/dL									37	mg/dL	1.6	mg/dL
16828280	30007565	22369507	7.8	K/uL	4.09	m/uL	86.5	%	8.2	%	5.2	%	263	K/uL	12.1	g/dL			3.6	g/dL	142	mEq/L	5.2	mEq/L	98	mEq/L	8.4	mg/dL	145	mg/dL	1	mg/dL			673	IU/L	1341	IU/L	63	mg/dL	3.2	mg/dL
16832609	38206950	27545190	10.5	K/uL	3.77	m/uL	84.9	%	7.3	%	4.4	%	281	K/uL	11.3	g/dL			2.2	g/dL	135	mEq/L	4.4	mEq/L	101	mEq/L	7.7	mg/dL	173	mg/dL	0.2	mg/dL			16	IU/L	32	IU/L	18	mg/dL	1	mg/dL
16884448	36219669	25105674	7.3	K/uL	2.76	m/uL	80	%	8	%	4	%	173	K/uL	8.8	g/dL					129	mEq/L	3.7	mEq/L	87	mEq/L	9.2	mg/dL	125	mg/dL									84	mg/dL	4.1	mg/dL
16898525	36120392	22808792	17.1	K/uL	2.72	m/uL	88.9	%	2.7	%	7.4	%	316	K/uL	7.8	g/dL					133	mEq/L	3.4	mEq/L	98	mEq/L	7.9	mg/dL	459	mg/dL	0.5	mg/dL			123	IU/L	243	IU/L	75	mg/dL	3	mg/dL
16914073	36706796	28403863	7.3	K/uL	2.8	m/uL							359	K/uL	9.6	g/dL			2.8	g/dL	139	mEq/L	4.3	mEq/L	101	mEq/L	7.9	mg/dL	126	mg/dL									39	mg/dL	2.2	mg/dL
16922254	33828415	25787700	24.6	K/uL	4.65	m/uL	88.1	%	6.8	%	3	%	218	K/uL	14.1	g/dL	3.4	g/dL	3.6	g/dL	135	mEq/L	5.2	mEq/L	101	mEq/L	8.3	mg/dL	433	mg/dL	1.8	mg/dL			189	IU/L	1092	IU/L	25	mg/dL	1.7	mg/dL	6.4	mg/dL	54	mg/dL	83	mg/dL	22
16932199	36919435	21277408	14.6	K/uL	3.79	m/uL							276	K/uL	11.9	g/dL					139	mEq/L	4.2	mEq/L	106	mEq/L	8.7	mg/dL	74	mg/dL									20	mg/dL	0.6	mg/dL
16937963	38473153	23912915	10.5	K/uL	4.51	m/uL	72.2	%	14.8	%	12	%	134	K/uL	13.6	g/dL			3.1	g/dL	137	mEq/L	5.6	mEq/L	106	mEq/L	7.5	mg/dL	131	mg/dL	0.6	mg/dL			35	IU/L	73	IU/L	23	mg/dL	1.7	mg/dL			58	mg/dL
16952127	32976268	24432987	7.9	K/uL	2.4	m/uL							150	K/uL	7.7	g/dL			2.9	g/dL	130	mEq/L	4.5	mEq/L	96	mEq/L	8.6	mg/dL	105	mg/dL	0.8	mg/dL			24	IU/L	82	IU/L	68	mg/dL	3.2	mg/dL
17003498	39554931	23434315	7.1	K/uL	5.52	m/uL	90	%	3	%	7	%	258	K/uL	15.2	g/dL			3.7	g/dL	132	mEq/L	4.4	mEq/L	95	mEq/L	9.2	mg/dL	105	mg/dL	0.8	mg/dL			20	IU/L	31	IU/L	38	mg/dL	1.1	mg/dL
17031760	30109454	20869482	16.5	K/uL	3.83	m/uL							310	K/uL	13.7	g/dL					144	mEq/L	3.4	mEq/L	110	mEq/L	8.3	mg/dL	197	mg/dL	1.1	mg/dL			26	IU/L	55	IU/L	14	mg/dL	0.7	mg/dL
17035780	33767488	27473388	13.6	K/uL	3.06	m/uL	96.8	%	1.3	%	1.1	%	365	K/uL	8.3	g/dL			3.5	g/dL	139	mEq/L	5.6	mEq/L	104	mEq/L	8.4	mg/dL	190	mg/dL	0.2	mg/dL			355	IU/L	408	IU/L	38	mg/dL	2.1	mg/dL
17063025	38833126	27993916	24.5	K/uL	4.76	m/uL	87.2	%	5.8	%	5.8	%	362	K/uL	10.8	g/dL			2.8	g/dL	137	mEq/L	5.9	mEq/L	106	mEq/L	8.7	mg/dL	201	mg/dL	0.4	mg/dL	0.3	mg/dL	23	IU/L	41	IU/L	31	mg/dL	1.3	mg/dL			100	mg/dL
17152613	38836464	23622479	12.6	K/uL	3.45	m/uL	83.8	%	10.9	%	3.9	%	359	K/uL	11.2	g/dL					129	mEq/L	4.3	mEq/L	91	mEq/L	8.4	mg/dL	336	mg/dL	0.8	mg/dL			41	IU/L	109	IU/L	12	mg/dL	1.1	mg/dL
17170682	34544895	29349222	30.4	K/uL	4.28	m/uL	84.2	%	10.7	%	4.1	%	289	K/uL	12.7	g/dL			3.1	g/dL	144	mEq/L	4.2	mEq/L	116	mEq/L	8.1	mg/dL	185	mg/dL	0.4	mg/dL			26	IU/L	34	IU/L	11	mg/dL	0.6	mg/dL			92	mg/dL	100	mg/dL	35
17242100	30681579	25046397	15.1	K/uL	4.91	m/uL							191	K/uL	15	g/dL			4	g/dL	137	mEq/L	5.2	mEq/L	101	mEq/L	8.8	mg/dL	146	mg/dL	0.6	mg/dL			56	IU/L	229	IU/L	17	mg/dL	1.2	mg/dL
17244595	31277417	26597499	8.2	K/uL	5.39	m/uL	76.8	%	15.1	%	5.6	%	229	K/uL	10.4	g/dL	5.4	g/dL			139	mEq/L	3.7	mEq/L	104	mEq/L	8.4	mg/dL	86	mg/dL	1.6	mg/dL			284	IU/L	80	IU/L	8	mg/dL	0.8	mg/dL
17245713	35683352	24468966	9.2	K/uL	3.33	m/uL							243	K/uL	10.8	g/dL					140	mEq/L	3.8	mEq/L	98	mEq/L	8.9	mg/dL	108	mg/dL									60	mg/dL	3	mg/dL
17257177	33719300	27628348	16.9	K/uL	4.78	m/uL	83.1	%	5.6	%	9	%	224	K/uL	14.7	g/dL					140	mEq/L	4.9	mEq/L	107	mEq/L	7.6	mg/dL	298	mg/dL	0.5	mg/dL			225	IU/L	508	IU/L	25	mg/dL	1.4	mg/dL
17262173	38939010	22515541	13.8	K/uL	3.83	m/uL	75.3	%	18.7	%	4.3	%	126	K/uL	12.9	g/dL					133	mEq/L	6.3	mEq/L	97	mEq/L	8.9	mg/dL	506	mg/dL	1.3	mg/dL			25	IU/L	79	IU/L	25	mg/dL	1.8	mg/dL
17266996	30019669	24347460	8.4	K/uL	3.03	m/uL	86.7	%	8	%	4	%	277	K/uL	8.1	g/dL					139	mEq/L	3.8	mEq/L	101	mEq/L	8.1	mg/dL	82	mg/dL									114	mg/dL	4.8	mg/dL
17269372	37590834	25584000	14.6	K/uL	2.65	m/uL	81	%	4	%	12	%	174	K/uL	8.2	g/dL			3.5	g/dL	132	mEq/L	4.6	mEq/L	91	mEq/L	8.5	mg/dL	193	mg/dL	0.3	mg/dL			47	IU/L	106	IU/L	45	mg/dL	2.4	mg/dL
17288844	39722636	25595502	14.5	K/uL	4.75	m/uL							287	K/uL	13.7	g/dL			3.2	g/dL	139	mEq/L	4.8	mEq/L	103	mEq/L	8.3	mg/dL	190	mg/dL	0.5	mg/dL			43	IU/L	217	IU/L	28	mg/dL	1.4	mg/dL
17290566	30991625	28501497	18.4	K/uL	2.39	m/uL	89.2	%	9.7	%	0.7	%	196	K/uL	7	g/dL			2.9	g/dL	147	mEq/L	4	mEq/L	112	mEq/L	8.5	mg/dL	95	mg/dL	1.8	mg/dL			46	IU/L	144	IU/L	43	mg/dL	1.8	mg/dL
17350775	32841676	27759047		K/uL		m/uL								K/uL		g/dL	6	g/dL			143	mEq/L	4.1	mEq/L	110	mEq/L	8.7	mg/dL	138	mg/dL	0.4	mg/dL			433	IU/L	1220	IU/L	34	mg/dL	1	mg/dL			83	mg/dL
17351798	38060278	23487223	12	K/uL	2.23	m/uL	78	%	11.4	%	5.5	%	269	K/uL	7	g/dL	6.9	g/dL	2.9	g/dL	138	mEq/L	6.5	mEq/L	103	mEq/L	8.6	mg/dL	153	mg/dL	0.6	mg/dL			28	IU/L	82	IU/L	66	mg/dL	3.7	mg/dL			140	mg/dL	126	mg/dL	30
17372569	32600345	21157219	11.8	K/uL	3.67	m/uL	89.5	%	6.5	%	3.5	%	227	K/uL	11.2	g/dL			3.2	g/dL	131	mEq/L	4.2	mEq/L	101	mEq/L	8.6	mg/dL	184	mg/dL	0.2	mg/dL			121	IU/L	98	IU/L	24	mg/dL	0.8	mg/dL
17395063	38419228	23092156	16.4	K/uL	4.29	m/uL							65	K/uL	12.7	g/dL			3.8	g/dL	140	mEq/L	5.1	mEq/L	100	mEq/L	8.2	mg/dL	149	mg/dL	7.8	mg/dL	8.5	mg/dL	2340	IU/L	5978	IU/L	23	mg/dL	2.1	mg/dL			169	mg/dL
17396841	31040457	29871648	5.4	K/uL	4.43	m/uL	81	%	7	%	10	%	238	K/uL	12.7	g/dL			2.5	g/dL	136	mEq/L	4.7	mEq/L	105	mEq/L	8.2	mg/dL	150	mg/dL	0.9	mg/dL	0.3	mg/dL	52	IU/L	40	IU/L	33	mg/dL	1.4	mg/dL			146	mg/dL
17401129	35531906	26583401	12.7	K/uL	2.81	m/uL	84	%	5	%	1	%	131	K/uL	7.5	g/dL			3	g/dL	146	mEq/L	5.3	mEq/L	95	mEq/L	6	mg/dL	101	mg/dL	0.3	mg/dL			1200	IU/L	2210	IU/L	63	mg/dL	3.8	mg/dL			40	mg/dL	106	mg/dL	43
17428457	32573230	20842635	13.2	K/uL	3.06	m/uL							166	K/uL	9.3	g/dL					140	mEq/L	5.2	mEq/L	107	mEq/L	7.1	mg/dL	125	mg/dL	0.5	mg/dL			15	IU/L	91	IU/L	23	mg/dL	1.7	mg/dL	6.2	mg/dL
17433873	32056229	22390387	15.8	K/uL	2.66	m/uL	89.4	%	7.3	%	2.7	%	486	K/uL	8.8	g/dL					130	mEq/L	4	mEq/L	98	mEq/L	8.5	mg/dL	132	mg/dL	5.2	mg/dL			264	IU/L	162	IU/L	21	mg/dL	0.6	mg/dL
17461434	30748856	28378325	17.4	K/uL	3.86	m/uL	91.3	%	5.2	%	2.9	%	286	K/uL	11.8	g/dL			3.7	g/dL	139	mEq/L	5.1	mEq/L	104	mEq/L	10.4	mg/dL	363	mg/dL	0.6	mg/dL			178	IU/L	286	IU/L	28	mg/dL	1.6	mg/dL
17478540	37226992	24327857	15	K/uL	3.69	m/uL							295	K/uL	11.5	g/dL					140	mEq/L	3.5	mEq/L	108	mEq/L	7.2	mg/dL	88	mg/dL									18	mg/dL	0.8	mg/dL
17505489	38975321	24282356	26.5	K/uL	2.91	m/uL	85	%	6	%	4	%	233	K/uL	8.8	g/dL			2.3	g/dL	137	mEq/L	3.1	mEq/L	107	mEq/L	8	mg/dL	194	mg/dL	1.5	mg/dL			9	IU/L	43	IU/L	18	mg/dL	1	mg/dL
17539265	37531469	23550723	9.8	K/uL	3.63	m/uL	79	%	0	%	3	%	164	K/uL	11	g/dL			2.4	g/dL	141	mEq/L	4	mEq/L	111	mEq/L	7.3	mg/dL	205	mg/dL	0.7	mg/dL	0.4	mg/dL	721	IU/L	860	IU/L	27	mg/dL	0.8	mg/dL
17540015	34148423	26449130	19.6	K/uL	3.09	m/uL	91.4	%	6.1	%	2.3	%	395	K/uL	9.7	g/dL			2.8	g/dL	139	mEq/L	5.1	mEq/L	107	mEq/L	7.6	mg/dL	203	mg/dL	0.3	mg/dL			42	IU/L	236	IU/L	93	mg/dL	5.4	mg/dL
17544377	37451760	25316291	20.1	K/uL	3.99	m/uL							286	K/uL	11.9	g/dL					137	mEq/L	3.5	mEq/L	101	mEq/L	9.5	mg/dL	330	mg/dL	0.2	mg/dL	0.1	mg/dL	108	IU/L	91	IU/L	18	mg/dL	0.6	mg/dL
17565549	30979781	29700838	9.4	K/uL	3.9	m/uL	77	%	5	%	3	%	224	K/uL	11.3	g/dL			2.5	g/dL	133	mEq/L	4	mEq/L	98	mEq/L	8.1	mg/dL	152	mg/dL	0.5	mg/dL			61	IU/L	284	IU/L	32	mg/dL	2	mg/dL			484	mg/dL
17572795	32513583	29211352	7.3	K/uL	2.16	m/uL							141	K/uL	6.8	g/dL			3	g/dL	141	mEq/L	3.4	mEq/L	111	mEq/L	8.4	mg/dL	101	mg/dL	0.8	mg/dL			9	IU/L	42	IU/L	18	mg/dL	0.7	mg/dL
17586470	35684547	24236515	11.7	K/uL	4.29	m/uL	89.1	%	6.4	%	3.7	%	207	K/uL	13.1	g/dL			3.1	g/dL	139	mEq/L	5.3	mEq/L	103	mEq/L	8.6	mg/dL	184	mg/dL	0.4	mg/dL			23	IU/L	48	IU/L	19	mg/dL	0.9	mg/dL
17595401	32213722	25539893	11.6	K/uL	2.4	m/uL							140	K/uL	7.9	g/dL			2.7	g/dL	136	mEq/L	4.2	mEq/L	112	mEq/L	8.5	mg/dL	243	mg/dL	1.1	mg/dL			31	IU/L	62	IU/L	22	mg/dL	1	mg/dL
17598348	33014087	28409501	12.1	K/uL	3.74	m/uL	80.7	%	15.4	%	3.3	%	367	K/uL	11.5	g/dL			3.1	g/dL	143	mEq/L	5.1	mEq/L	104	mEq/L	8.1	mg/dL	485	mg/dL	0.3	mg/dL			30	IU/L	12	IU/L	14	mg/dL	0.4	mg/dL
17611690	35449338	28092666	11.8	K/uL	4.67	m/uL							222	K/uL	15	g/dL			3.4	g/dL	140	mEq/L	4.3	mEq/L	106	mEq/L	8.6	mg/dL	103	mg/dL	1.4	mg/dL			58	IU/L	194	IU/L	12	mg/dL	1.1	mg/dL
17623112	38978159	29940683	8.1	K/uL	3.17	m/uL	78.6	%	9.2	%	10.8	%	124	K/uL	9.7	g/dL			3.1	g/dL	143	mEq/L	4.6	mEq/L	108	mEq/L	7.7	mg/dL	215	mg/dL	0.5	mg/dL			23	IU/L	147	IU/L	63	mg/dL	1.4	mg/dL
17686071	35230633	25238943	8.1	K/uL	3.61	m/uL							129	K/uL	10.7	g/dL			2.7	g/dL	138	mEq/L	3.6	mEq/L	100	mEq/L	7.9	mg/dL	209	mg/dL	0.7	mg/dL			47	IU/L	40	IU/L	44	mg/dL	1.6	mg/dL
17690327	36344012	26381722	13.6	K/uL	4.21	m/uL							225	K/uL	12.6	g/dL			4.2	g/dL	142	mEq/L	3.6	mEq/L	109	mEq/L	8.9	mg/dL	258	mg/dL	0.3	mg/dL			173	IU/L	227	IU/L	27	mg/dL	1.1	mg/dL
17718435	39269058	22573283	7.3	K/uL	3.85	m/uL	86	%	4	%	0	%	143	K/uL	10.9	g/dL	6.1	g/dL	3.2	g/dL	133	mEq/L	4	mEq/L	99	mEq/L	7.6	mg/dL	385	mg/dL	1.5	mg/dL		mg/dL	67	IU/L	207	IU/L	24	mg/dL	1.7	mg/dL
17752666	38753679	25935379	24.1	K/uL	3.77	m/uL	75.5	%	11.7	%	10	%	575	K/uL	11.3	g/dL			2.5	g/dL	130	mEq/L	4.8	mEq/L	97	mEq/L	7.6	mg/dL	325	mg/dL	0.7	mg/dL			97	IU/L	125	IU/L	51	mg/dL	1.3	mg/dL
17754293	33429186	21086123	10	K/uL	3.46	m/uL	79.4	%	11.4	%	5.6	%	198	K/uL	9.6	g/dL			3.5	g/dL	135	mEq/L	4.4	mEq/L	103	mEq/L	7.9	mg/dL	127	mg/dL	0.7	mg/dL			98	IU/L	216	IU/L	25	mg/dL	2	mg/dL
17783178	39275458	21988633	11	K/uL	3.19	m/uL	77.9	%	16	%	3.5	%	127	K/uL	9.2	g/dL			3.3	g/dL	133	mEq/L	4	mEq/L	95	mEq/L	8	mg/dL	96	mg/dL	1.7	mg/dL	0.7	mg/dL	942	IU/L	762	IU/L	112	mg/dL	2.5	mg/dL
17790156	36427675	26303618	11.1	K/uL	4.8	m/uL	95	%	2	%	3	%	83	K/uL	10.8	g/dL			2.6	g/dL	136	mEq/L	4.9	mEq/L	106	mEq/L	8.9	mg/dL	147	mg/dL	2.4	mg/dL			721	IU/L	472	IU/L	56	mg/dL	0.9	mg/dL
17827847	38260228	24884794	31.9	K/uL	4	m/uL	81	%	5	%	9	%	132	K/uL	9.2	g/dL			3.7	g/dL	132	mEq/L	3.4	mEq/L	85	mEq/L	7.8	mg/dL	242	mg/dL	9.2	mg/dL	4.8	mg/dL	2311	IU/L	4113	IU/L	41	mg/dL	2.9	mg/dL
17841493	35358416	22884516	17	K/uL	4.46	m/uL	87.9	%	8	%	3.7	%	285	K/uL	12.8	g/dL	7.3	g/dL	4.4	g/dL	145	mEq/L	3.8	mEq/L	104	mEq/L	9.2	mg/dL	173	mg/dL	0.4	mg/dL			63	IU/L	314	IU/L	38	mg/dL	2	mg/dL
17851873	32911110	26242070	10.5	K/uL	2.72	m/uL	91.5	%	1.8	%	5.7	%	115	K/uL	7.5	g/dL	4.7	g/dL	2.1	g/dL	142	mEq/L	5	mEq/L	102	mEq/L	9.3	mg/dL	95	mg/dL	0.4	mg/dL	1.3	mg/dL	17	IU/L	15	IU/L	96	mg/dL	1.5	mg/dL	9.2	mg/dL
17864819	37815113	23600289	22.2	K/uL	4.26	m/uL							171	K/uL	13	g/dL					144	mEq/L	4.1	mEq/L	111	mEq/L	8.3	mg/dL	150	mg/dL	0.8	mg/dL		mg/dL	25	IU/L	55	IU/L	46	mg/dL	1.5	mg/dL			132	mg/dL
17882715	32323726	21003419	11.8	K/uL	5.34	m/uL	69.6	%	21.5	%	7.4	%	316	K/uL	15.6	g/dL					143	mEq/L	4.3	mEq/L	104	mEq/L	9.3	mg/dL	135	mg/dL	1	mg/dL			55	IU/L	35	IU/L	26	mg/dL	1.1	mg/dL			70	mg/dL	123	mg/dL	36
18016258	38080125	25466853	24.4	K/uL	4.25	m/uL	88.8	%	5.1	%	5.6	%	258	K/uL	13.2	g/dL			3.2	g/dL	138	mEq/L	4.9	mEq/L	102	mEq/L	8.4	mg/dL	493	mg/dL	0.8	mg/dL			112	IU/L	317	IU/L	19	mg/dL	1.4	mg/dL
18023584	39005422	22100119	13.4	K/uL	4.45	m/uL	72	%	21	%	5	%	194	K/uL	13	g/dL			3.5	g/dL	133	mEq/L	5	mEq/L	108	mEq/L	8.3	mg/dL	375	mg/dL	1.1	mg/dL	2.9	mg/dL	12	IU/L	17	IU/L	35	mg/dL	2.4	mg/dL			84	mg/dL
18024998	38247671	24567210	23.2	K/uL	4.72	m/uL	88.6	%	5.4	%	5.1	%	312	K/uL	13.8	g/dL			4.6	g/dL	134	mEq/L	6.5	mEq/L	104	mEq/L	8.2	mg/dL	253	mg/dL	0.3	mg/dL	1.2	mg/dL	233	IU/L	569	IU/L	26	mg/dL	1.4	mg/dL
18061894	34938650	23098308	12.7	K/uL	4.78	m/uL							279	K/uL	13	g/dL					140	mEq/L	4.1	mEq/L	101	mEq/L	8.6	mg/dL	128	mg/dL	0.4	mg/dL			19	IU/L	30	IU/L	20	mg/dL	0.8	mg/dL
18075868	37474113	24713584	18	K/uL	3.67	m/uL	77	%	10.4	%	11.5	%	230	K/uL	11.3	g/dL					148	mEq/L	3.5	mEq/L	95	mEq/L	8.7	mg/dL	158	mg/dL	0.4	mg/dL			16	IU/L	96	IU/L	27	mg/dL	1.5	mg/dL
18081596	32308822	22996282	12.6	K/uL	3.73	m/uL	87	%	7	%	5.1	%	214	K/uL	11.6	g/dL			3.4	g/dL	138	mEq/L	4	mEq/L	107	mEq/L	7.9	mg/dL	128	mg/dL	0.3	mg/dL			26	IU/L	38	IU/L	9	mg/dL	0.5	mg/dL
18126277	36211066	21587664	11.3	K/uL	2.51	m/uL	82	%	9.2	%	7.7	%	151	K/uL	8.4	g/dL			2.3	g/dL	141	mEq/L	5.9	mEq/L	112	mEq/L	7	mg/dL	118	mg/dL	1.5	mg/dL			65	IU/L	151	IU/L	14	mg/dL	0.6	mg/dL
18136491	32306963	23309829	15.5	K/uL	4.14	m/uL	89.4	%	5.5	%	4.3	%	229	K/uL	12.7	g/dL					142	mEq/L	5.2	mEq/L	103	mEq/L	8.2	mg/dL	15	mg/dL	4.2	mg/dL	6.1	mg/dL	846	IU/L	3204	IU/L	59	mg/dL	5.4	mg/dL
18141915	34883626	25664074	11.9	K/uL	2.78	m/uL	76.5	%	17.1	%	6	%	259	K/uL	9.4	g/dL			3.5	g/dL	145	mEq/L	4.2	mEq/L	100	mEq/L	11.3	mg/dL	106	mg/dL	1.1	mg/dL			178	IU/L	546	IU/L	42	mg/dL	6.7	mg/dL
18187609	31546987	23495898	18.9	K/uL	4.48	m/uL	84.8	%	4.4	%	8.8	%	182	K/uL	13.4	g/dL			3.2	g/dL	140	mEq/L	4.6	mEq/L	103	mEq/L	7.6	mg/dL	441	mg/dL	0.4	mg/dL			522	IU/L	556	IU/L	30	mg/dL	1.6	mg/dL			140	mg/dL	125	mg/dL	32
18189739	31271824	29567255	12.9	K/uL	3.49	m/uL	90.4	%	1.7	%	7.2	%	140	K/uL	9.5	g/dL			2.7	g/dL	137	mEq/L	3	mEq/L	95	mEq/L	7.7	mg/dL	126	mg/dL	2.3	mg/dL	2	mg/dL	562	IU/L	727	IU/L	129	mg/dL	3.4	mg/dL
18257010	35011237	24586212	7.7	K/uL	4.37	m/uL	78.2	%	9.5	%	10.8	%	221	K/uL	12.7	g/dL			3.7	g/dL	141	mEq/L	3.8	mEq/L	106	mEq/L	8.6	mg/dL	238	mg/dL	0.5	mg/dL			55	IU/L	160	IU/L	17	mg/dL	0.9	mg/dL			461	mg/dL	125	mg/dL	30
18286387	30739656	21584056	2.1	K/uL	2.94	m/uL	90	%	2	%	6	%	35	K/uL	8.2	g/dL			2.6	g/dL	138	mEq/L	5.1	mEq/L	108	mEq/L	7.2	mg/dL	131	mg/dL	0.4	mg/dL			70	IU/L	110	IU/L	57	mg/dL	4.2	mg/dL			86	mg/dL	77	mg/dL	19
18311360	34340005	23411593	13.3	K/uL	3.24	m/uL	91.2	%	5.5	%	2.9	%	84	K/uL	10	g/dL			3.4	g/dL	137	mEq/L	3.6	mEq/L	104	mEq/L	7.6	mg/dL	417	mg/dL	0.7	mg/dL			193	IU/L	315	IU/L	22	mg/dL	1	mg/dL			76	mg/dL	117	mg/dL	39
18337798	31028809	23652501	21.8	K/uL	4.24	m/uL	80.2	%	4.1	%	14.9	%	228	K/uL	11.8	g/dL			3.8	g/dL	128	mEq/L	5.2	mEq/L	86	mEq/L	9.2	mg/dL	253	mg/dL	1.5	mg/dL	1	mg/dL	1190	IU/L	3092	IU/L	36	mg/dL	1.8	mg/dL
18439312	33144651	26107633	16.3	K/uL	5.34	m/uL	90	%	5.5	%	3.9	%	193	K/uL	15.1	g/dL					137	mEq/L	3.2	mEq/L	88	mEq/L	8.1	mg/dL	341	mg/dL									35	mg/dL	1.3	mg/dL	5	mg/dL
18483037	33432093	29865425	10.1	K/uL	2.91	m/uL							216	K/uL	8.8	g/dL					140	mEq/L	4.8	mEq/L	101	mEq/L	8	mg/dL	199	mg/dL	0.3	mg/dL			27	IU/L	237	IU/L	26	mg/dL	1.1	mg/dL
18483634	38288748	23051282	20.2	K/uL	4.68	m/uL							319	K/uL	14.6	g/dL					136	mEq/L	4.6	mEq/L	100	mEq/L	9.4	mg/dL	167	mg/dL	0.9	mg/dL			43	IU/L	184	IU/L	16	mg/dL	1.1	mg/dL			213	mg/dL	235	mg/dL	37
18486555	31441718	29674405	27.3	K/uL	3.83	m/uL	72.4	%	15.1	%	10.8	%	168	K/uL	10.6	g/dL	5.2	g/dL	2.9	g/dL	129	mEq/L	5.6	mEq/L	93	mEq/L	7	mg/dL	153	mg/dL	1.1	mg/dL	0.5	mg/dL	614	IU/L	139	IU/L	46	mg/dL	1.5	mg/dL	8	mg/dL	152	mg/dL	75	mg/dL	22
18499078	33660280	27964902	11.7	K/uL	4.44	m/uL	65	%	16	%	8	%	119	K/uL	12.3	g/dL			3.2	g/dL	132	mEq/L	4.2	mEq/L	98	mEq/L	8.3	mg/dL	55	mg/dL	1.7	mg/dL	1	mg/dL	859	IU/L	2120	IU/L	25	mg/dL	1.8	mg/dL			139	mg/dL
18511092	30433485	28348890	14.5	K/uL	4.2	m/uL	85.7	%	7	%	6.7	%	157	K/uL	12.6	g/dL					140	mEq/L	4.7	mEq/L	106	mEq/L	7.2	mg/dL	153	mg/dL	0.6	mg/dL			195	IU/L	790	IU/L	18	mg/dL	0.9	mg/dL
18521633	30123604	26804343	8.8	K/uL	4.52	m/uL	75	%	13.7	%	10.5	%	329	K/uL	12.7	g/dL			3.7	g/dL	136	mEq/L	5	mEq/L	98	mEq/L	9.4	mg/dL	308	mg/dL	0.6	mg/dL			83	IU/L	84	IU/L	24	mg/dL	1.2	mg/dL			103	mg/dL	61	mg/dL	21
18540569	33273186	26501279	12.2	K/uL	3.93	m/uL	74.5	%	17.7	%	6.8	%	187	K/uL	12.9	g/dL			3.2	g/dL	135	mEq/L	3.7	mEq/L	101	mEq/L	8.4	mg/dL	107	mg/dL	0.8	mg/dL			45	IU/L	73	IU/L	19	mg/dL	0.8	mg/dL
18562632	36986225	23585178	28.7	K/uL	2.35	m/uL	86	%	8	%	6	%	258	K/uL	8.2	g/dL			2.7	g/dL	142	mEq/L	4	mEq/L	109	mEq/L	7.4	mg/dL	157	mg/dL	0.4	mg/dL			18	IU/L	47	IU/L	34	mg/dL	2.3	mg/dL			215	mg/dL
18611278	36422840	24170020	9.9	K/uL	4.25	m/uL							209	K/uL	12.2	g/dL					133	mEq/L	3.4	mEq/L	94	mEq/L	6.9	mg/dL	1041	mg/dL	1	mg/dL			297	IU/L	606	IU/L	20	mg/dL	1.9	mg/dL
18611488	38222542	26058994	15.9	K/uL	3.39	m/uL	82	%	4.4	%	12	%	220	K/uL	10.6	g/dL			2.7	g/dL	129	mEq/L	3.8	mEq/L	88	mEq/L	8.4	mg/dL	154	mg/dL	0.3	mg/dL			32	IU/L	69	IU/L	48	mg/dL	5.8	mg/dL
18613954	37618485	26909389	9.2	K/uL	2.64	m/uL	85.8	%	3.4	%	10	%	180	K/uL	9	g/dL					135	mEq/L	4.6	mEq/L	100	mEq/L	8.4	mg/dL	130	mg/dL	1.6	mg/dL	1.1	mg/dL	22	IU/L	47	IU/L	27	mg/dL	1.2	mg/dL
18625166	38204934	21602736	18.4	K/uL	4.54	m/uL							208	K/uL	13.1	g/dL					141	mEq/L	2.9	mEq/L	108	mEq/L	6.5	mg/dL	560	mg/dL									30	mg/dL	1.6	mg/dL
18652627	39675531	26386964	60.3	K/uL	3.44	m/uL	48	%	47	%	5	%	206	K/uL	10.8	g/dL					139	mEq/L	4.6	mEq/L	106	mEq/L	7.9	mg/dL	141	mg/dL	0.5	mg/dL			32	IU/L	48	IU/L	40	mg/dL	2.7	mg/dL
18692169	31068141	25541641	15.7	K/uL	3.58	m/uL	87.6	%	7.5	%	4.6	%	430	K/uL	11.1	g/dL					134	mEq/L	5.9	mEq/L	106	mEq/L	7.6	mg/dL	192	mg/dL	1.1	mg/dL			380	IU/L	835	IU/L	25	mg/dL	1.3	mg/dL
18693746	39538128	26159285	9.2	K/uL	2.88	m/uL		%		%		%	177	K/uL	9.6	g/dL					114	mEq/L	3.8	mEq/L	83	mEq/L	7.2	mg/dL	697	mg/dL	1.1	mg/dL			125	IU/L	87	IU/L	69	mg/dL	2	mg/dL
18733090	33827178	25131696	12.5	K/uL	4.26	m/uL							255	K/uL	13.8	g/dL	5.2	g/dL	3.6	g/dL	139	mEq/L	3.6	mEq/L	106	mEq/L	8.8	mg/dL	160	mg/dL	0.3	mg/dL			34	IU/L	140	IU/L	18	mg/dL	0.7	mg/dL			112	mg/dL	204	mg/dL	70
18735236	34395957	22881521	12.7	K/uL	3.92	m/uL							277	K/uL	11.4	g/dL			3.1	g/dL	134	mEq/L	4.2	mEq/L	103	mEq/L	8.6	mg/dL	159	mg/dL	0.7	mg/dL			36	IU/L	33	IU/L	22	mg/dL	1.4	mg/dL			118	mg/dL	180	mg/dL	56
18747485	36682558	24929127	10.1	K/uL	2.97	m/uL	89.9	%	5.6	%	4.1	%	246	K/uL	9.3	g/dL			2.6	g/dL	146	mEq/L	3.3	mEq/L	107	mEq/L	7.8	mg/dL	303	mg/dL	0.1	mg/dL			47	IU/L	72	IU/L	57	mg/dL	5	mg/dL
18758741	33807329	27602539	5.1	K/uL	4.27	m/uL	62.8	%	28.9	%	5.6	%	176	K/uL	10.2	g/dL					137	mEq/L	4.2	mEq/L	106	mEq/L	7.2	mg/dL	126	mg/dL									12	mg/dL	1.2	mg/dL
18771599	36941212	25459968	18.9	K/uL	4.1	m/uL							317	K/uL	13.4	g/dL			3.7	g/dL	132	mEq/L	5.4	mEq/L	100	mEq/L	8.1	mg/dL	187	mg/dL	0.2	mg/dL			149	IU/L	627	IU/L	17	mg/dL	1.2	mg/dL
18772698	30273264	23355539	14.6	K/uL	3.89	m/uL							416	K/uL	11.3	g/dL					142	mEq/L	4.3	mEq/L	114	mEq/L	7.1	mg/dL	282	mg/dL	0.5	mg/dL			31	IU/L	213	IU/L	14	mg/dL	0.6	mg/dL			110	mg/dL	136	mg/dL	38
18791412	32425703	26858283	15	K/uL	5.08	m/uL	85	%	5.5	%	8.3	%	208	K/uL	13.7	g/dL			3	g/dL	129	mEq/L	5.2	mEq/L	90	mEq/L	8.4	mg/dL	143	mg/dL	2.4	mg/dL			196	IU/L	64	IU/L	64	mg/dL	5.4	mg/dL
18796351	38302667	22416510	19.6	K/uL	4.29	m/uL	80	%	8	%	10	%	231	K/uL	13.4	g/dL					138	mEq/L	4.4	mEq/L	99	mEq/L	8.9	mg/dL	104	mg/dL	0.7	mg/dL			41	IU/L	152	IU/L	48	mg/dL	2.2	mg/dL
18826797	34122233	24141686	12.9	K/uL	3.95	m/uL	86	%	7.4	%	6.2	%	211	K/uL	13.5	g/dL			3.5	g/dL	133	mEq/L	4.1	mEq/L	99	mEq/L	8.1	mg/dL	175	mg/dL	0.4	mg/dL			131	IU/L	565	IU/L	28	mg/dL	1.5	mg/dL
18856086	38243727	24495158	11.7	K/uL	3.93	m/uL	71.8	%	21.8	%	5	%	131	K/uL	13.2	g/dL			3.5	g/dL	140	mEq/L	4.9	mEq/L	104	mEq/L	7.6	mg/dL	266	mg/dL	0.5	mg/dL			92	IU/L	259	IU/L	17	mg/dL	0.9	mg/dL			222	mg/dL	164	mg/dL	32
18871076	30417835	20167242	24.4	K/uL	3.25	m/uL	87.5	%	3.6	%	6.4	%	192	K/uL	10.8	g/dL			2.9	g/dL	139	mEq/L	4.7	mEq/L	103	mEq/L	7.6	mg/dL	179	mg/dL	0.4	mg/dL			71	IU/L	102	IU/L	14	mg/dL	1	mg/dL
18892178	35411753	29913727	22.6	K/uL	3.47	m/uL	86.7	%	9.9	%	2.9	%	374	K/uL	10.8	g/dL					131	mEq/L	4.3	mEq/L	102	mEq/L	7.4	mg/dL	224	mg/dL	1.4	mg/dL			84	IU/L	331	IU/L	22	mg/dL	1.5	mg/dL
18932705	31653552	22245247	9.4	K/uL	5.07	m/uL							106	K/uL	15.7	g/dL			3.5	g/dL	139	mEq/L	5	mEq/L	93	mEq/L	8.5	mg/dL	163	mg/dL	1.2	mg/dL			420	IU/L	427	IU/L	80	mg/dL	1.5	mg/dL
18936015	30472141	22484220	24.2	K/uL	4.32	m/uL	74.8	%	13.6	%	10.3	%	265	K/uL	12.9	g/dL			3.1	g/dL	138	mEq/L	4.3	mEq/L	103	mEq/L	8.5	mg/dL	116	mg/dL	2.3	mg/dL			97	IU/L	584	IU/L	14	mg/dL	1.1	mg/dL			113	mg/dL	161	mg/dL	31
18951987	36735233	20973417	4.6	K/uL	4.25	m/uL	53.3	%	41.8	%	3.1	%	191	K/uL	12.8	g/dL			2.8	g/dL	140	mEq/L	5.2	mEq/L	111	mEq/L	7.2	mg/dL	541	mg/dL	0.3	mg/dL	0.2	mg/dL	166	IU/L	233	IU/L	30	mg/dL	2.3	mg/dL			188	mg/dL	134	mg/dL	37
18952096	34791891	21237266	16.3	K/uL	5.42	m/uL	83.5	%	8.8	%	6.6	%	215	K/uL	16.3	g/dL			3.8	g/dL	138	mEq/L	4	mEq/L	103	mEq/L	9.3	mg/dL	120	mg/dL	0.6	mg/dL			77	IU/L	399	IU/L	21	mg/dL	1.1	mg/dL
18959634	37982649	26859252	11.4	K/uL	2.65	m/uL							112	K/uL	8	g/dL			3	g/dL	136	mEq/L	5.1	mEq/L	101	mEq/L	8.9	mg/dL	262	mg/dL	0.2	mg/dL			110	IU/L	153	IU/L	36	mg/dL	1.2	mg/dL
18968631	35993773	23034055	13.7	K/uL	4.09	m/uL	74.1	%	16.7	%	3.9	%	303	K/uL	10.1	g/dL	6.4	g/dL	4.4	g/dL	138	mEq/L	3.9	mEq/L	97	mEq/L	9	mg/dL	198	mg/dL	0.7	mg/dL			65	IU/L	61	IU/L	13	mg/dL	0.8	mg/dL
19009502	38579321	26576292	16.8	K/uL	4.23	m/uL	91.2	%	4	%	3.9	%	166	K/uL	12.9	g/dL			3.4	g/dL	138	mEq/L	4.2	mEq/L	104	mEq/L	8	mg/dL	346	mg/dL	0.5	mg/dL			35	IU/L	30	IU/L	22	mg/dL	1.5	mg/dL
19011388	31932552	27093043	17.2	K/uL	3.45	m/uL	83	%	9.9	%	6.5	%	167	K/uL	9.2	g/dL					135	mEq/L	4.2	mEq/L	106	mEq/L	8.1	mg/dL	147	mg/dL									18	mg/dL	1.3	mg/dL
19027745	39026966	22042037	20.2	K/uL	5.12	m/uL	79.8	%	8	%	5.9	%	301	K/uL	13.1	g/dL			3.3	g/dL	144	mEq/L	3.7	mEq/L	105	mEq/L	8.2	mg/dL	100	mg/dL	0.4	mg/dL			77	IU/L	99	IU/L	41	mg/dL	3.7	mg/dL
19052676	30529524	24444815	14.5	K/uL	2.85	m/uL	85.5	%	6.6	%	2.1	%	442	K/uL	7.7	g/dL			2.7	g/dL	137	mEq/L	4.1	mEq/L	95	mEq/L	9.1	mg/dL	107	mg/dL	0.6	mg/dL			181	IU/L	198	IU/L	34	mg/dL	1.8	mg/dL
19054240	35470579	21472555	14.8	K/uL	3.77	m/uL	89.2	%	4.8	%	5.3	%	224	K/uL	11.3	g/dL			3.3	g/dL	131	mEq/L	5	mEq/L	100	mEq/L	7.9	mg/dL	408	mg/dL	0.4	mg/dL			47	IU/L	195	IU/L	25	mg/dL	1.6	mg/dL
19058509	32323140	24850340	9.4	K/uL	3.67	m/uL	82.2	%	12.6	%	4.4	%	244	K/uL	8.9	g/dL					138	mEq/L	5.1	mEq/L	103	mEq/L	8.8	mg/dL	263	mg/dL	0.6	mg/dL			28	IU/L	87	IU/L	45	mg/dL	1.3	mg/dL
19059343	36707858	29356798	5.5	K/uL	4.55	m/uL	60.9	%	25.2	%	10.4	%	180	K/uL	13	g/dL	5.6	g/dL	2.8	g/dL	138	mEq/L	3.5	mEq/L	105	mEq/L	8.2	mg/dL	84	mg/dL	0.9	mg/dL			45	IU/L	44	IU/L	14	mg/dL	1	mg/dL			104	mg/dL
19111832	31512706	23401978	23.2	K/uL	4.07	m/uL	93.7	%	3.9	%	2.1	%	336	K/uL	11.6	g/dL			3.2	g/dL	134	mEq/L	3.7	mEq/L	94	mEq/L	8.3	mg/dL	243	mg/dL	1.1	mg/dL			47	IU/L	57	IU/L	87	mg/dL	4	mg/dL
19112585	39539932	27368392	20.7	K/uL	3.28	m/uL	70.2	%	22.3	%	4.9	%	214	K/uL	10.8	g/dL			3.3	g/dL	137	mEq/L	3	mEq/L	98	mEq/L	8.6	mg/dL	169	mg/dL	0.6	mg/dL			83	IU/L	299	IU/L	16	mg/dL	1.1	mg/dL			434	mg/dL
19120111	39319645	20853094	9.8	K/uL	3.48	m/uL							229	K/uL	11.7	g/dL					142	mEq/L	4.4	mEq/L	101	mEq/L	7.9	mg/dL	152	mg/dL	0.7	mg/dL			3012	IU/L	5268	IU/L	57	mg/dL	2.3	mg/dL
19130309	30770782	22673732	22.9	K/uL	3.63	m/uL							233	K/uL	11.3	g/dL			3.2	g/dL	139	mEq/L	4.2	mEq/L	113	mEq/L	7.8	mg/dL	124	mg/dL	1	mg/dL			68	IU/L	69	IU/L	12	mg/dL	0.9	mg/dL
19131436	33004664	29954601	11.3	K/uL	4.64	m/uL	68.9	%	19.8	%	10.4	%	201	K/uL	11.7	g/dL			3.7	g/dL	135	mEq/L	4.4	mEq/L	91	mEq/L	8.9	mg/dL	155	mg/dL	2.4	mg/dL	1.2	mg/dL	357	IU/L	573	IU/L	50	mg/dL	1.6	mg/dL
19133582	32511600	25695028	25.2	K/uL	4.72	m/uL	89	%	5.5	%	4.4	%	175	K/uL	14	g/dL			3.3	g/dL	138	mEq/L	5.5	mEq/L	105	mEq/L	7.1	mg/dL	134	mg/dL	0.7	mg/dL			1910	IU/L	1851	IU/L	20	mg/dL	2.2	mg/dL
19155768	34487700	27519810	11.6	K/uL	4.56	m/uL	72.6	%	16.8	%	7.9	%	256	K/uL	11.8	g/dL			3.4	g/dL	130	mEq/L	3.9	mEq/L	97	mEq/L	7.8	mg/dL	117	mg/dL	0.5	mg/dL			306	IU/L	212	IU/L	23	mg/dL	1.2	mg/dL
19164907	35597546	22574333	19.9	K/uL	4.5	m/uL	80.9	%	9.2	%	8.7	%	215	K/uL	15	g/dL			3.4	g/dL	135	mEq/L	4.2	mEq/L	101	mEq/L	7.6	mg/dL	291	mg/dL	0.7	mg/dL			148	IU/L	398	IU/L	19	mg/dL	1.1	mg/dL			279	mg/dL	111	mg/dL	17
19186172	34429897	23354351	14.4	K/uL	2.81	m/uL	82.2	%	9.3	%	6.5	%	161	K/uL	8.2	g/dL			3.3	g/dL	139	mEq/L	6	mEq/L	102	mEq/L	6.9	mg/dL	197	mg/dL	1.1	mg/dL			90	IU/L	26	IU/L	106	mg/dL	6.4	mg/dL
19207300	35102717	24889622	9.1	K/uL	4.66	m/uL	83.8	%	6.2	%	9.3	%	96	K/uL	13.2	g/dL			2.9	g/dL	103	mEq/L	3.8	mEq/L	67	mEq/L	7.6	mg/dL	163	mg/dL	0.4	mg/dL			39	IU/L	90	IU/L	16	mg/dL	0.5	mg/dL			70	mg/dL
19209492	31844564	24937094	8.8	K/uL	4.35	m/uL							196	K/uL	13	g/dL					140	mEq/L	3.8	mEq/L	108	mEq/L	7.8	mg/dL	188	mg/dL	0.5	mg/dL			160	IU/L	131	IU/L	26	mg/dL	1	mg/dL
19242238	34852343	20078438	9.3	K/uL	4.22	m/uL							321	K/uL	13.7	g/dL					141	mEq/L	3.7	mEq/L	108	mEq/L	8.7	mg/dL	146	mg/dL									18	mg/dL	0.5	mg/dL
19262820	34875110	23992873	14.4	K/uL	2.9	m/uL	94.3	%	3.9	%	1.3	%	333	K/uL	9	g/dL			3.4	g/dL	129	mEq/L	5.1	mEq/L	95	mEq/L	8.8	mg/dL	229	mg/dL	1.6	mg/dL			207	IU/L	498	IU/L	29	mg/dL	1.1	mg/dL
19287295	32983523	24086115	15.7	K/uL	4.02	m/uL							284	K/uL	12.3	g/dL			2.9	g/dL	141	mEq/L	4.9	mEq/L	108	mEq/L	7.6	mg/dL	125	mg/dL	1	mg/dL			370	IU/L	495	IU/L	22	mg/dL	1.8	mg/dL			621	mg/dL	119	mg/dL	13
19290303	38786871	25206654	19.8	K/uL	3.84	m/uL	90.7	%	3.7	%	4.9	%	54	K/uL	11.8	g/dL			2.5	g/dL	140	mEq/L	4.9	mEq/L	110	mEq/L	8	mg/dL	106	mg/dL	2.1	mg/dL			1399	IU/L	3758	IU/L	76	mg/dL	2.1	mg/dL
19294463	38900791	25324698	10.7	K/uL	1.99	m/uL							181	K/uL	5.9	g/dL			2.1	g/dL	144	mEq/L	4.4	mEq/L	105	mEq/L	12.2	mg/dL	190	mg/dL	0.9	mg/dL			28	IU/L	85	IU/L	13	mg/dL	0.9	mg/dL
19299113	30452400	29947543	13.9	K/uL	3.75	m/uL	93.3	%	1.9	%	3.9	%	774	K/uL	12.5	g/dL					139	mEq/L	4.8	mEq/L	104	mEq/L	8	mg/dL	150	mg/dL	1	mg/dL			26	IU/L	54	IU/L	20	mg/dL	0.9	mg/dL
19306221	30443229	22017656	4.8	K/uL	2.94	m/uL	78.5	%	17.3	%	3.4	%	213	K/uL	8.4	g/dL			1.5	g/dL	147	mEq/L	4.4	mEq/L	111	mEq/L	6.1	mg/dL	257	mg/dL	0.7	mg/dL			59	IU/L	412	IU/L	22	mg/dL	0.9	mg/dL			49	mg/dL
19312736	31288304	21311611	16.6	K/uL	3.65	m/uL	71.9	%	15.2	%	10.8	%	148	K/uL	11.7	g/dL			3.4	g/dL	118	mEq/L	3.7	mEq/L	82	mEq/L	7.2	mg/dL	298	mg/dL	0.5	mg/dL			151	IU/L	168	IU/L	14	mg/dL	1.5	mg/dL			250	mg/dL
19330004	35825752	26432998	22.4	K/uL	3.24	m/uL	92.3	%	4.8	%	2.7	%	345	K/uL	10.1	g/dL			2.7	g/dL	139	mEq/L	4.6	mEq/L	105	mEq/L	7.2	mg/dL	214	mg/dL	2.3	mg/dL			50	IU/L	177	IU/L	29	mg/dL	1.3	mg/dL
19341048	34058290	22078033	19.6	K/uL	2.31	m/uL	77	%	13.5	%	6.1	%	159	K/uL	7	g/dL					136	mEq/L	4.8	mEq/L	105	mEq/L	7.9	mg/dL	102	mg/dL	0.5	mg/dL				IU/L	22	IU/L	43	mg/dL	1.3	mg/dL
19341143	35173424	26066966	12.1	K/uL	3.24	m/uL	90.9	%	2.5	%	4	%	196	K/uL	10	g/dL			2.1	g/dL	137	mEq/L	4.6	mEq/L	101	mEq/L	8.2	mg/dL	176	mg/dL	1	mg/dL	2	mg/dL	62	IU/L	30	IU/L	63	mg/dL	2.4	mg/dL	9	mg/dL
19342453	35861066	21685177	8.7	K/uL	4.61	m/uL	91.3	%	3.6	%	4.3	%	267	K/uL	12.1	g/dL			2.6	g/dL	136	mEq/L	4	mEq/L	99	mEq/L	8.5	mg/dL	184	mg/dL	0.7	mg/dL			18	IU/L	23	IU/L	44	mg/dL	1.5	mg/dL
19352034	30058866	21509557	9.7	K/uL	4.46	m/uL	80.5	%	10.3	%	8.5	%	296	K/uL	11.7	g/dL			2.7	g/dL	141	mEq/L	4.3	mEq/L	108	mEq/L	8.1	mg/dL	143	mg/dL	0.6	mg/dL		mg/dL	99	IU/L	616	IU/L	14	mg/dL	1.3	mg/dL	10.6	mg/dL	636	mg/dL
19355755	32130531	28558620	13.1	K/uL	3.48	m/uL	78.3	%	10.9	%	6	%	220	K/uL	11	g/dL			2.5	g/dL	125	mEq/L	3.4	mEq/L	92	mEq/L	7.3	mg/dL	148	mg/dL	1	mg/dL	0.5	mg/dL	26	IU/L	45	IU/L	14	mg/dL	0.7	mg/dL			55	mg/dL	105	mg/dL	56
19378973	32213782	24682145	27.4	K/uL	2.9	m/uL	75	%	11	%	7	%	164	K/uL	9	g/dL	4.4	g/dL	3.1	g/dL	143	mEq/L	2.9	mEq/L	106	mEq/L	8.1	mg/dL	229	mg/dL	0.3	mg/dL			122	IU/L	805	IU/L	14	mg/dL	1.2	mg/dL	7.5	mg/dL
19392561	33680346	25086913	18.6	K/uL	4.06	m/uL	90	%	5	%	2	%	189	K/uL	12.3	g/dL			2.8	g/dL	138	mEq/L	3.1	mEq/L	99	mEq/L	8.1	mg/dL	124	mg/dL									18	mg/dL	0.8	mg/dL
19394690	33096681	21773476	16.6	K/uL	3.53	m/uL	85.2	%	10.4	%	3.6	%	365	K/uL	10.4	g/dL			2.2	g/dL	140	mEq/L	4.3	mEq/L	101	mEq/L	8.8	mg/dL	155	mg/dL	0.3	mg/dL		mg/dL	16	IU/L	79	IU/L	25	mg/dL	1	mg/dL			323	mg/dL
19431336	30480587	28759049	7	K/uL	3.35	m/uL	69.9	%	22	%	5.4	%	194	K/uL	11	g/dL					144	mEq/L	3	mEq/L	105	mEq/L	7.8	mg/dL	113	mg/dL	0.7	mg/dL			41	IU/L	67	IU/L	17	mg/dL	1	mg/dL			81	mg/dL	120	mg/dL	52
19441402	32510672	28676335	7.7	K/uL	3.18	m/uL							311	K/uL	8.3	g/dL			3.1	g/dL	143	mEq/L	4.3	mEq/L	110	mEq/L	8.7	mg/dL	111	mg/dL	0.2	mg/dL			9	IU/L	14	IU/L	26	mg/dL	1.5	mg/dL
19442119	33773008	29531980	11.1	K/uL	2.94	m/uL	88	%	2	%	8	%	354	K/uL	8	g/dL			3.4	g/dL	136	mEq/L	4.1	mEq/L	99	mEq/L	8.2	mg/dL	220	mg/dL	1.4	mg/dL	0.8	mg/dL	4475	IU/L	6516	IU/L	35	mg/dL	1.4	mg/dL			62	mg/dL	87	mg/dL	37
19446449	37722399	20823117	22.2	K/uL	4.72	m/uL	87.4	%	7.6	%	4.4	%	332	K/uL	13.7	g/dL			3.4	g/dL	142	mEq/L	3.8	mEq/L	111	mEq/L	6.5	mg/dL	426	mg/dL	0.5	mg/dL			336	IU/L	612	IU/L	17	mg/dL	0.8	mg/dL			152	mg/dL	127	mg/dL	30
19468249	38562467	23405169	19.6	K/uL	3.35	m/uL	87.6	%	6.5	%	5.4	%	383	K/uL	10.1	g/dL					138	mEq/L	3.4	mEq/L	104	mEq/L	8.8	mg/dL	376	mg/dL	0.5	mg/dL			38	IU/L	64	IU/L	40	mg/dL	1.4	mg/dL
19472679	38779705	26526989	8.6	K/uL	4.04	m/uL							200	K/uL	12.3	g/dL					140	mEq/L	3.3	mEq/L	101	mEq/L	8.7	mg/dL	120	mg/dL	0.9	mg/dL			29	IU/L	65	IU/L	20	mg/dL	0.8	mg/dL			72	mg/dL	125	mg/dL	54
19487795	34910191	22102947	8.4	K/uL	2.87	m/uL	88.8	%	3.1	%	7.6	%	183	K/uL	9.8	g/dL			2.5	g/dL	126	mEq/L	5.4	mEq/L	86	mEq/L	7.1	mg/dL	168	mg/dL	0.5	mg/dL			44	IU/L	116	IU/L	111	mg/dL	5.1	mg/dL	11.5	mg/dL	107	mg/dL	99	mg/dL	21
19497110	35806112	25547753	11.1	K/uL	3.73	m/uL	76	%	7	%	4	%	298	K/uL	10.9	g/dL			2.4	g/dL	126	mEq/L	4	mEq/L	89	mEq/L	8.6	mg/dL	95	mg/dL	0.8	mg/dL			5010	IU/L	3770	IU/L	11	mg/dL	0.8	mg/dL
19499609	39081803	26991746	16.2	K/uL	4.28	m/uL	94	%	3.7	%	2.3	%	375	K/uL	11.4	g/dL					136	mEq/L	6.6	mEq/L	93	mEq/L	8.8	mg/dL	295	mg/dL									38	mg/dL	1.3	mg/dL
19499830	36830523	20122564	7.5	K/uL	2.33	m/uL							204	K/uL	6.9	g/dL			3.3	g/dL	143	mEq/L	4	mEq/L	109	mEq/L	8.8	mg/dL	117	mg/dL	2.4	mg/dL			34	IU/L	175	IU/L	13	mg/dL	0.6	mg/dL
19502815	35093362	23280294	9.6	K/uL	3.87	m/uL							201	K/uL	11.5	g/dL					145	mEq/L	3.4	mEq/L	105	mEq/L	8	mg/dL	116	mg/dL									20	mg/dL	0.9	mg/dL
19509454	36169399	25087958	10.6	K/uL	3.25	m/uL	95	%	3.4	%	1.5	%	190	K/uL	9.5	g/dL			3.9	g/dL	136	mEq/L	6.8	mEq/L	105	mEq/L	8	mg/dL	174	mg/dL	0.2	mg/dL			29	IU/L	61	IU/L	124	mg/dL	4.1	mg/dL
19523963	38831690	23629601	9.1	K/uL	2.84	m/uL	76.1	%	15.2	%	7	%	287	K/uL	8.6	g/dL			3.4	g/dL	134	mEq/L	4.1	mEq/L	92	mEq/L	8.4	mg/dL	201	mg/dL	0.7	mg/dL			25	IU/L	26	IU/L	48	mg/dL	1.5	mg/dL			59	mg/dL	99	mg/dL	53
19527665	36485879	24022183	11	K/uL	2.73	m/uL							217	K/uL	8.3	g/dL			3.7	g/dL	135	mEq/L	5.6	mEq/L	103	mEq/L	9.8	mg/dL	133	mg/dL	0.3	mg/dL			16	IU/L	76	IU/L	41	mg/dL	1.7	mg/dL
19564586	37310703	22461053	15.5	K/uL	4.88	m/uL	88.5	%	5.6	%	5.2	%	305	K/uL	15	g/dL			3.9	g/dL	141	mEq/L	4.7	mEq/L	103	mEq/L	8.4	mg/dL	168	mg/dL	0.5	mg/dL			287	IU/L	258	IU/L	19	mg/dL	1.2	mg/dL			65	mg/dL	132	mg/dL	46
19565388	39098499	25592673	14.4	K/uL	3.35	m/uL							339	K/uL	8.7	g/dL			2.8	g/dL	132	mEq/L	5.7	mEq/L	104	mEq/L	8.5	mg/dL	293	mg/dL	0.6	mg/dL			415	IU/L	456	IU/L	65	mg/dL	3.2	mg/dL
19583971	35882741	26737036	9.6	K/uL	3.1	m/uL	80.7	%	11	%	6.7	%	302	K/uL	9.9	g/dL	6.2	g/dL	3.1	g/dL	135	mEq/L	3.6	mEq/L	95	mEq/L	8.2	mg/dL	106	mg/dL	1.5	mg/dL			10	IU/L	21	IU/L	39	mg/dL	1.8	mg/dL			119	mg/dL	121	mg/dL	26
19640706	38255070	27233621	7.9	K/uL	2.39	m/uL	82.7	%	3.2	%	12.3	%	605	K/uL	10	g/dL			3.6	g/dL	144	mEq/L	4.7	mEq/L	107	mEq/L	9.3	mg/dL	181	mg/dL	0.8	mg/dL			30	IU/L	29	IU/L	26	mg/dL	1.1	mg/dL
19660649	34047488	21844592	13	K/uL	4.05	m/uL	86	%	6	%	2.8	%	218	K/uL	12.6	g/dL			2.4	g/dL	137	mEq/L	4.4	mEq/L	110	mEq/L	9.2	mg/dL	130	mg/dL	0.9	mg/dL			17	IU/L	39	IU/L	23	mg/dL	0.7	mg/dL
19673450	30164124	26742984	13.2	K/uL	3.24	m/uL							190	K/uL	10.7	g/dL			3.4	g/dL	143	mEq/L	5.1	mEq/L	103	mEq/L	8.5	mg/dL	197	mg/dL	0.2	mg/dL			29	IU/L	63	IU/L	36	mg/dL	1.3	mg/dL
19688253	34835710	21741362	15.5	K/uL	2.15	m/uL	77.4	%	14.6	%	6.2	%	110	K/uL	6.1	g/dL					141	mEq/L	5.2	mEq/L	104	mEq/L	8.7	mg/dL	232	mg/dL	1.1	mg/dL			39	IU/L	171	IU/L	17	mg/dL	0.7	mg/dL
19688885	33350548	24789896	8.3	K/uL	3.35	m/uL							189	K/uL	10.7	g/dL			4.3	g/dL	136	mEq/L	4.7	mEq/L	94	mEq/L	7.7	mg/dL	404	mg/dL	0.5	mg/dL			377	IU/L	137	IU/L	30	mg/dL	3.5	mg/dL	7.9	mg/dL
19763428	37634812	20548191	14.9	K/uL	3.42	m/uL							251	K/uL	10.5	g/dL			3.8	g/dL	127	mEq/L	6.2	mEq/L	94	mEq/L	8.3	mg/dL	115	mg/dL	0.4	mg/dL			12	IU/L	16	IU/L	36	mg/dL	1.6	mg/dL
19774838	39992578	28109956	11	K/uL	0.79	m/uL	82.7	%	9.6	%	7.5	%	317	K/uL	2.8	g/dL			2.7	g/dL	134	mEq/L	5.7	mEq/L	111	mEq/L	8.1	mg/dL	140	mg/dL	1.4	mg/dL	0.6	mg/dL	22	IU/L	80	IU/L	32	mg/dL	1.4	mg/dL
19776335	36862993	22143470	8.3	K/uL	4.15	m/uL	84.3	%	5.1	%	10.3	%	137	K/uL	12.7	g/dL					142	mEq/L	3.9	mEq/L	106	mEq/L	8.7	mg/dL	163	mg/dL									24	mg/dL	1	mg/dL
19782286	32856405	23372670	27.2	K/uL	3.18	m/uL	86.7	%	7.1	%	5.7	%	329	K/uL	7.8	g/dL			2.8	g/dL	133	mEq/L	4.7	mEq/L	103	mEq/L	8.6	mg/dL	176	mg/dL	0.5	mg/dL			18	IU/L	22	IU/L	47	mg/dL	1.9	mg/dL			115	mg/dL
19838433	34873306	25536531	16.8	K/uL	3.13	m/uL							257	K/uL	9.5	g/dL			2.3	g/dL	126	mEq/L	3.6	mEq/L	97	mEq/L	5.9	mg/dL	502	mg/dL	1.1	mg/dL			267	IU/L	823	IU/L	17	mg/dL	1.1	mg/dL			40	mg/dL	74	mg/dL	48
19890030	31527285	26070834	23.7	K/uL	4.17	m/uL	95.7	%	2.4	%	1.5	%	307	K/uL	12.5	g/dL			3.5	g/dL	137	mEq/L	3.9	mEq/L	103	mEq/L	8.4	mg/dL	317	mg/dL	0.8	mg/dL			77	IU/L	105	IU/L	16	mg/dL	0.9	mg/dL			215	mg/dL	150	mg/dL	20
19929286	32004492	23276264	13.9	K/uL	5.39	m/uL	45	%	6	%	4	%	194	K/uL	15.7	g/dL			3.6	g/dL	137	mEq/L	4.2	mEq/L	107	mEq/L	8.2	mg/dL	208	mg/dL	0.7	mg/dL			33	IU/L	43	IU/L	27	mg/dL	1.3	mg/dL
19962418	33367985	25331514	20.4	K/uL	2.96	m/uL	84.7	%	5.9	%	4.2	%	169	K/uL	9.4	g/dL			2.6	g/dL	130	mEq/L	4.6	mEq/L	101	mEq/L	7.6	mg/dL	185	mg/dL	1.5	mg/dL	3.2	mg/dL	1734	IU/L	3287	IU/L	40	mg/dL	2	mg/dL
19968075	31756531	28592225	17.6	K/uL	4.1	m/uL							175	K/uL	12.9	g/dL					137	mEq/L	5	mEq/L	101	mEq/L	7.1	mg/dL	178	mg/dL	1.3	mg/dL			410	IU/L	1048	IU/L	22	mg/dL	1.5	mg/dL
19971226	39643831	20146850	9.6	K/uL	3.6	m/uL	85.6	%	8.1	%	5.3	%	175	K/uL	11.5	g/dL	5.9	g/dL	3.6	g/dL	142	mEq/L	4.1	mEq/L	109	mEq/L	8.8	mg/dL	107	mg/dL	0.8	mg/dL			24	IU/L	20	IU/L	45	mg/dL	2.3	mg/dL
19997473	32568753	27787494	13.5	K/uL	3.77	m/uL							284	K/uL	9.6	g/dL			3.4	g/dL	134	mEq/L	4.4	mEq/L	99	mEq/L	8.9	mg/dL	141	mg/dL	0.6	mg/dL			67	IU/L	90	IU/L	70	mg/dL	2	mg/dL
[truncated: 33 more columns]
