# Supplementary material for: Machine learning-based prediction of mortality in acute myocardial infarction with cardiogenic shock
Source: Front Cardiovasc Med. 2024 Oct 14;11:1402503. doi: 10.3389/fcvm.2024.1402503 (PMC11513311; doi:10.3389/fcvm.2024.1402503)
Supplement: Supplementary file 7 [file Datasheet2.zip › 000 Extracting Raw Data from MIMIC-IV dataset/03.╔·├n╒≈.csv]

subject_id	stay_id	hadm_id	first_charthr	first_charthr_uom	first_chartnbps	first_chartnbps_uom	first_chartnbpd	first_chartnbpd_uom	first_chartnbpm	first_chartnbpm_uom	first_chartabps	first_chartabps_uom	first_chartabpd	first_chartabpd_uom	first_chartabpm	first_chartabpm_uom	first_chartrr	first_chartrr_uom	first_chartspo2	first_chartspo2_uom	first_charttemperature	first_charttemperature_uom
10002495	36753294	24982426	115	bpm	160	mmHg	78	mmHg	94	mmHg	73	mmHg	48	mmHg	57	mmHg	26	insp/min	94	%	37.06	°F
10010058	33060379	26359957	78	bpm	98	mmHg	85	mmHg	91	mmHg	102	mmHg	81	mmHg	87	mmHg	24	insp/min	100	%
10026161	39625056	24614671	87	bpm	106	mmHg	46	mmHg	62	mmHg	90	mmHg	63	mmHg	74	mmHg	14	insp/min	62	%
10055344	35736966	29209451	85	bpm	126	mmHg	45	mmHg	66	mmHg	109	mmHg	34	mmHg	71	mmHg	25	insp/min	100	%	35.78	°F
10094679	36938927	28902523	81	bpm	136	mmHg	108	mmHg	55	mmHg	88	mmHg	80	mmHg	82	mmHg	30	insp/min	99	%	37.06	°F
10099480	39566959	21393418	83	bpm	90	mmHg	71	mmHg	77	mmHg							17	insp/min	97	%	36.61	°F
10102878	33312557	20265910	132	bpm	86	mmHg	63	mmHg	68	mmHg	114	mmHg	82	mmHg	93	mmHg	13	insp/min	75	%	36.61	°F
10104450	31524085	23157316	94	bpm	140	mmHg	61	mmHg	81	mmHg	86	mmHg	28	mmHg	56	mmHg	32	insp/min	97	%	36.44	°F
10151556	37542315	20815067	95	bpm	125	mmHg	57	mmHg	62	mmHg	124	mmHg	51	mmHg	84	mmHg	17	insp/min	94	%	35	°F
10152414	34547307	27578173	80	bpm	101	mmHg	82	mmHg	85	mmHg	138	mmHg	64	mmHg	85	mmHg	27	insp/min	100	%	36.44	°F
10170022	30946357	26174955	98	bpm	109	mmHg	50	mmHg	67	mmHg	335	mmHg	319	mmHg	348	mmHg	28	insp/min	92	%	36.44	°F
10180134	33413600	27497725	80	bpm	113	mmHg	48	mmHg	67	mmHg	125	mmHg	52	mmHg	78	mmHg	17	insp/min	97	%	36.44	°F
10193237	37455945	21774133	60	bpm	64	mmHg	48	mmHg	52	mmHg	65	mmHg	45	mmHg	54	mmHg	15	insp/min	94	%	36.78	°F
10197095	38422103	29014163	113	bpm	84	mmHg	50	mmHg	59	mmHg							18	insp/min	88	%	36.94	°F
10203444	37929889	25550068	105	bpm	91	mmHg	50	mmHg	58	mmHg	102	mmHg	49	mmHg	71	mmHg	23	insp/min	95	%	36.33	°F
10210981	38800147	22317400	80	bpm	96	mmHg	52	mmHg	62	mmHg	116	mmHg	64	mmHg	88	mmHg	32	insp/min	96	%	36.33	°F
10233597	32580800	27468267	70	bpm	109	mmHg	64	mmHg	75	mmHg	130	mmHg	68	mmHg	97	mmHg	20	insp/min	97	%	35.11	°F
10237665	30765788	29914524	126	bpm	97	mmHg	49	mmHg	60	mmHg							15	insp/min	100	%	36.83	°F
10257550	39064261	20105129	112	bpm	158	mmHg	75	mmHg	94	mmHg	121	mmHg	63	mmHg	23	mmHg	21	insp/min	100	%	39.06	°F
10260642	32523313	26981835	94	bpm	130	mmHg	100	mmHg	111	mmHg	116	mmHg	88	mmHg	100	mmHg	24	insp/min	100	%	36.61	°F
10289973	30201512	26155040	103	bpm	129	mmHg	92	mmHg	99	mmHg	143	mmHg	97	mmHg	115	mmHg	15	insp/min	100	%	36.67	°F
10304210	37346679	24137224	55	bpm	114	mmHg	48	mmHg	65	mmHg							14	insp/min	96	%	36.39	°F
10327840	36206974	24584666	89	bpm	121	mmHg	47	mmHg	64	mmHg	113	mmHg	65	mmHg	90	mmHg	16	insp/min	96	%	36.39	°F
10342208	34246242	21977675	57	bpm							117	mmHg	56	mmHg	75	mmHg	26	insp/min	98	%	36.56	°F
10380034	33464058	28071767	77	bpm	94	mmHg	69	mmHg	74	mmHg	108	mmHg	65	mmHg	84	mmHg	24	insp/min	95	%	38.22	°F
10395897	38911657	21348745	86	bpm	137	mmHg	71	mmHg	87	mmHg	115	mmHg	53	mmHg	306	mmHg	20	insp/min	100	%	36.39	°F
10431675	33207337	23213247	88	bpm							139	mmHg	81	mmHg	100	mmHg	23	insp/min	94	%	31.56	°F
10442543	34532159	22826044	107	bpm	158	mmHg	57	mmHg	77	mmHg							25	insp/min	100	%	37.17	°F
10464977	38762244	23034003	69	bpm	94	mmHg	52	mmHg	62	mmHg	87	mmHg	33	mmHg	57	mmHg	24	insp/min	100	%	35.22	°F
10504004	33445477	23626217	100	bpm	65	mmHg	51	mmHg	54	mmHg	104	mmHg	84	mmHg	92	mmHg	7	insp/min	100	%	36.83	°F
10512325	35688562	23868644	91	bpm	102	mmHg	83	mmHg	87	mmHg	64	mmHg	48	mmHg	54	mmHg	24	insp/min	100	%	38.28	°F
10525376	38498358	29961953	77	bpm	135	mmHg	59	mmHg	79	mmHg	130	mmHg	64	mmHg	84	mmHg	22	insp/min	90	%	34.44	°F
10565616	35303418	21618127	89	bpm	122	mmHg	32	mmHg	55	mmHg	117	mmHg	58	mmHg	87	mmHg	23	insp/min	93	%	36.67	°F
10590693	35321486	27517673	79	bpm	111	mmHg	65	mmHg	65	mmHg	116	mmHg	67	mmHg	81	mmHg	18	insp/min	99	%	36.44	°F
10606965	32302958	24239692	61	bpm	103	mmHg	70	mmHg	76	mmHg	77	mmHg	45	mmHg	55	mmHg	18	insp/min	93	%	36.44	°F
10639500	31643878	26565321	96	bpm	118	mmHg	104	mmHg	107	mmHg							24	insp/min	96	%	36.61	°F
10688510	31618429	28805457	96	bpm	87	mmHg	50	mmHg	58	mmHg	109	mmHg	60	mmHg	86	mmHg	16	insp/min	93	%	36.33	°F
10691194	30731222	25809823	75	bpm	141	mmHg	77	mmHg	93	mmHg	143	mmHg	61	mmHg	93	mmHg	15	insp/min	100	%	36.72	°F
10725599	38689541	25856558	74	bpm	127	mmHg	76	mmHg	88	mmHg	160	mmHg	70	mmHg	100	mmHg	16	insp/min	100	%	36.56	°F
10740516	31649316	29055193	93	bpm							118	mmHg	45	mmHg	78	mmHg	18	insp/min	98	%	36.22	°F
10756776	39506188	24477686	82	bpm	144	mmHg	116	mmHg	122	mmHg							21	insp/min	100	%	37	°F
10758974	37374181	21950450	91	bpm	80	mmHg	53	mmHg	59	mmHg	126	mmHg	67	mmHg	84	mmHg	16	insp/min	92	%	36.67	°F
10779064	32628748	20445698	109	bpm	96	mmHg	65	mmHg	71	mmHg	102	mmHg	69	mmHg	83	mmHg	25	insp/min	100	%	36.67	°F
10781312	30284873	24474381	90	bpm	116	mmHg	48	mmHg	65	mmHg	108	mmHg	48	mmHg	-11	mmHg	30	insp/min	97	%
10785608	34084478	28290632	93	bpm	99	mmHg	54	mmHg	81	mmHg	97	mmHg	66	mmHg	3	mmHg	20	insp/min	97	%	36.83	°F
10792661	39710436	26360527	154	bpm	140	mmHg	85	mmHg	98	mmHg	174	mmHg	77	mmHg	109	mmHg	22	insp/min	91	%	37.22	°F
10801908	33185124	26625457	101	bpm	126	mmHg	73	mmHg	88	mmHg							19	insp/min	100	%	36.78	°F
10802781	34423323	27852226	87	bpm	116	mmHg	59	mmHg	73	mmHg							23	insp/min	98	%	35.5	°F
10809326	38588436	22350919	90	bpm	108	mmHg	62	mmHg	74	mmHg	107	mmHg	60	mmHg	296	mmHg	14	insp/min	100	%	36.33	°F
10828900	30256321	24951394	58	bpm	94	mmHg	72	mmHg	79	mmHg							11	insp/min	91	%	37.06	°F
10833958	31783046	28224056	99	bpm	105	mmHg	76	mmHg	86	mmHg	87	mmHg	55	mmHg	65	mmHg	26	insp/min	91	%	36.89	°F
10834460	39177460	29747723	64	bpm	88	mmHg	30	mmHg	38	mmHg							13	insp/min	98	%	36.89	°F
10843788	30706447	22294846	78	bpm							115	mmHg	35	mmHg	74	mmHg	24	insp/min	100	%	36.22	°F
10844573	36086745	23997020	106	bpm	122	mmHg	73	mmHg	89	mmHg	114	mmHg	47	mmHg	70	mmHg	12	insp/min	100	%	37.39	°F
10857996	34678772	21701924	156	bpm	85	mmHg	56	mmHg	59	mmHg							32	insp/min	95	%	36.11	°F
10867166	34661380	22308116	104	bpm	128	mmHg	36	mmHg	61	mmHg	141	mmHg	98	mmHg	119	mmHg	17	insp/min	91	%	36.83	°F
10888007	34903620	23296210	101	bpm	147	mmHg	52	mmHg	72	mmHg	68	mmHg	33	mmHg	298	mmHg	25	insp/min	95	%	38.22	°F
10920228	37783060	23466911	69	bpm	118	mmHg	54	mmHg	74	mmHg	121	mmHg	56	mmHg	76	mmHg	20	insp/min	92	%	37.89	°F
10931276	38017506	25586233	101	bpm	97	mmHg	50	mmHg	65	mmHg							33	insp/min	97	%	36.33	°F
10938096	32970582	26498873	64	bpm	138	mmHg	62	mmHg	81	mmHg							20	insp/min	96	%	36.94	°F
10939299	36173365	26422493	70	bpm	90	mmHg	72	mmHg	78	mmHg	156	mmHg	96	mmHg	122	mmHg	14	insp/min	100	%	36.5	°F
10947173	39605142	27700357	94	bpm	110	mmHg	73	mmHg	83	mmHg	135	mmHg	59	mmHg	94	mmHg	20	insp/min	99	%	36.39	°F
10953166	36397481	20259770	71	bpm	112	mmHg	59	mmHg	70	mmHg	108	mmHg	57	mmHg	76	mmHg	18	insp/min	100	%	36.67	°F
10963917	36013444	24068553	142	bpm	113	mmHg	77	mmHg	87	mmHg	95	mmHg	55	mmHg	67	mmHg	24	insp/min	96	%	37.22	°F
11022245	31599600	29881372	91	bpm	135	mmHg	37	mmHg	59	mmHg	167	mmHg	60	mmHg	88	mmHg	29	insp/min	99	%	37.17	°F
11025657	34760621	24556511	80	bpm	99	mmHg	60	mmHg	69	mmHg	102	mmHg	44	mmHg	60	mmHg	7	insp/min	98	%	37.22	°F
11058328	30856482	24489691	92	bpm	131	mmHg	92	mmHg	116	mmHg							28	insp/min	92	%	36.67	°F
11075865	37475623	28595464	69	bpm	133	mmHg	107	mmHg	114	mmHg	96	mmHg	72	mmHg	80	mmHg	23	insp/min	98	%	38.44	°F
11089729	37395251	27021321	88	bpm	85	mmHg	45	mmHg	54	mmHg	124	mmHg	55	mmHg	78	mmHg	21	insp/min	100	%	37	°F
11099902	33627324	27305289	100	bpm	103	mmHg	50	mmHg	64	mmHg	134	mmHg	58	mmHg	87	mmHg	15	insp/min	100	%	36.39	°F
11128013	36766215	22129205	77	bpm	88	mmHg	31	mmHg	46	mmHg	116	mmHg	62	mmHg	89	mmHg	12	insp/min	100	%	36.39	°F
11128977	33948720	23856904	97	bpm	113	mmHg	79	mmHg	87	mmHg	98	mmHg	75	mmHg	86	mmHg	22	insp/min	91	%	37.17	°F
11129835	36471889	25447858	105	bpm	96	mmHg	82	mmHg	85	mmHg	81	mmHg	71	mmHg	77	mmHg	23	insp/min	97	%	36.17	°F
11132535	39485928	21336112	97	bpm	125	mmHg	98	mmHg	107	mmHg							22	insp/min	97	%	37.11	°F
11144354	34096140	22709440	96	bpm	102	mmHg	74	mmHg	79	mmHg	108	mmHg	39	mmHg	70	mmHg	20	insp/min	100	%	38.72	°F
11144600	38462481	27666624	78	bpm	100	mmHg	54	mmHg	66	mmHg	89	mmHg	53	mmHg	-15	mmHg	24	insp/min	83	%	36.61	°F
11165060	36423523	29991539	109	bpm	93	mmHg	58	mmHg	65	mmHg	98	mmHg	50	mmHg	287	mmHg	32	insp/min	88	%	37.67	°F
11182822	32744241	22951112	86	bpm	113	mmHg	56	mmHg	71	mmHg	122	mmHg	57	mmHg	76	mmHg	16	insp/min	88	%	38.83	°F
11209237	37832875	22106798	94	bpm	105	mmHg	50	mmHg	64	mmHg							20	insp/min	98	%	37.22	°F
11231966	32176417	22679034	72	bpm	106	mmHg	71	mmHg	80	mmHg	109	mmHg	63	mmHg	82	mmHg	8	insp/min	99	%	35.44	°F
11233081	30162054	20055820	73	bpm	121	mmHg	72	mmHg	83	mmHg	112	mmHg	61	mmHg	78	mmHg	17	insp/min	95	%	37.78	°F
11304253	34543082	23346584	56	bpm	164	mmHg	65	mmHg	90	mmHg	149	mmHg	62	mmHg	95	mmHg	14	insp/min	100	%	36.72	°F
11320011	34962562	27172472	81	bpm	111	mmHg	78	mmHg	85	mmHg	64	mmHg	60	mmHg	91	mmHg	0	insp/min	87	%	36.94	°F
11321257	35860455	21322793	72	bpm	107	mmHg	53	mmHg	65	mmHg	138	mmHg	61	mmHg	85	mmHg	19	insp/min	98	%	37.44	°F
11331917	36909182	23456409	100	bpm	124	mmHg	72	mmHg	84	mmHg							32	insp/min	95	%	36.61	°F
11340067	31598874	24158629	84	bpm	135	mmHg	82	mmHg	98	mmHg	352	mmHg	324	mmHg	350	mmHg	17	insp/min	94	%	37.17	°F
11357684	38929622	28158383	87	bpm	105	mmHg	64	mmHg	73	mmHg	88	mmHg	52	mmHg	64	mmHg	16	insp/min	91	%	37.61	°F
11371466	34482432	21270943	79	bpm	108	mmHg	50	mmHg	64	mmHg	89	mmHg	47	mmHg	63	mmHg	20	insp/min	96	%	37	°F
11374486	35647824	23112869	77	bpm	119	mmHg	54	mmHg	69	mmHg	144	mmHg	69	mmHg	93	mmHg	25	insp/min	99	%	36.89	°F
11378305	31110382	28239688	86	bpm	132	mmHg	76	mmHg	89	mmHg							23	insp/min	98	%	36.28	°F
11387260	35840639	21213731	90	bpm	114	mmHg	87	mmHg	93	mmHg	109	mmHg	68	mmHg	80	mmHg	20	insp/min	98	%	36.89	°F
11389801	33132370	28171818	49	bpm	104	mmHg	79	mmHg	85	mmHg							24	insp/min	100	%	36.28	°F
11390252	32716634	21331972	87	bpm	79	mmHg	65	mmHg	71	mmHg							20	insp/min	92	%	36.44	°F
11402910	32560705	23375177	75	bpm	114	mmHg	54	mmHg	69	mmHg	118	mmHg	64	mmHg	81	mmHg	26	insp/min	99	%	37	°F
11415544	30351057	29979687	83	bpm							137	mmHg	48	mmHg	93	mmHg	19	insp/min	84	%
11458288	35541349	25687779	83	bpm	145	mmHg	86	mmHg	100	mmHg	102	mmHg	77	mmHg	85	mmHg	18	insp/min	100	%	37.33	°F
11501869	35623139	24501476	77	bpm	139	mmHg	101	mmHg	108	mmHg	117	mmHg	54	mmHg	78	mmHg	15	insp/min	88	%	36.33	°F
11567529	30980027	21232911	87	bpm	120	mmHg	66	mmHg	83	mmHg							27	insp/min	92	%	36.61	°F
11573149	38995783	28752337	73	bpm	123	mmHg	45	mmHg	63	mmHg	140	mmHg	61	mmHg	105	mmHg	14	insp/min	92	%	36.61	°F
11579913	36202012	28453882	107	bpm	104	mmHg	55	mmHg	67	mmHg	95	mmHg	49	mmHg	69	mmHg	31	insp/min	98	%	37.17	°F
11581298	30675859	27683447	62	bpm	103	mmHg	54	mmHg	65	mmHg							14	insp/min	99	%	36.44	°F
11589465	38790981	23838325	110	bpm	134	mmHg	66	mmHg	84	mmHg	33	mmHg	3	mmHg	14	mmHg	20	insp/min	84	%	36.44	°F
11592298	31780966	21758109	106	bpm	118	mmHg	78	mmHg	92	mmHg	89	mmHg	56	mmHg	65	mmHg	22	insp/min	97	%	36.11	°F
11592373	36227721	23933003	69	bpm	93	mmHg	55	mmHg	67	mmHg	193	mmHg	74	mmHg	112	mmHg	20	insp/min	78	%	36.56	°F
11594544	30782638	20431911	73	bpm	108	mmHg	60	mmHg	70	mmHg	114	mmHg	54	mmHg	76	mmHg	15	insp/min	98	%	36.39	°F
11605027	31438123	28735920	136	bpm	131	mmHg	76	mmHg	87	mmHg	101	mmHg	66	mmHg	78	mmHg	28	insp/min	100	%	38.11	°F
11607541	32003885	28364206	96	bpm	95	mmHg	35	mmHg	47	mmHg	142	mmHg	62	mmHg	102	mmHg	20	insp/min	96	%	35.56	°F
11617629	30946989	27409048	105	bpm	75	mmHg	49	mmHg	54	mmHg	83	mmHg	56	mmHg	67	mmHg	20	insp/min	94	%	36.5	°F
11634237	37249783	22525982	64	bpm	140	mmHg	94	mmHg	106	mmHg	131	mmHg	76	mmHg	99	mmHg	25	insp/min	100	%
11708108	37904710	20935519	56	bpm	146	mmHg	63	mmHg	84	mmHg							13	insp/min	100	%	36.33	°F
11713060	30562036	21986375	82	bpm	115	mmHg	84	mmHg	92	mmHg	113	mmHg	66	mmHg	84	mmHg	27	insp/min	99	%	36.72	°F
11722400	31632311	27834147	82	bpm	131	mmHg	90	mmHg	99	mmHg							19	insp/min	98	%	36.72	°F
11745291	38121875	22270906	79	bpm	106	mmHg	91	mmHg	94	mmHg	133	mmHg	49	mmHg	75	mmHg	37	insp/min	100	%	36.67	°F
11751250	30455080	27954417	83	bpm	149	mmHg	69	mmHg	87	mmHg	129	mmHg	64	mmHg	84	mmHg	14	insp/min	95	%
11792935	34702452	23596402	91	bpm	94	mmHg	78	mmHg	81	mmHg							14	insp/min	98	%	36.56	°F
11798951	33915658	27442617	65	bpm							125	mmHg	54	mmHg	74	mmHg	13	insp/min	100	%	36.56	°F
11843475	32821521	29756945	112	bpm	138	mmHg	102	mmHg	109	mmHg	104	mmHg	69	mmHg	86	mmHg	16	insp/min	99	%	36.44	°F
11848597	31471562	23921396	72	bpm	125	mmHg	62	mmHg	77	mmHg	103	mmHg	49	mmHg	66	mmHg	12	insp/min	100	%	36.56	°F
11858497	36980734	24644178	76	bpm	130	mmHg	100	mmHg	109	mmHg							20	insp/min	100	%	36.44	°F
11861582	35689140	27370071	58	bpm	82	mmHg	53	mmHg	61	mmHg	119	mmHg	52	mmHg	82	mmHg	12	insp/min	100	%	36.5	°F
11862124	38044131	26109774	117	bpm	137	mmHg	104	mmHg	116	mmHg	114	mmHg	55	mmHg	76	mmHg	17	insp/min	95	%	36.72	°F
11862758	33825848	26654098	93	bpm	153	mmHg	103	mmHg	117	mmHg	148	mmHg	94	mmHg	114	mmHg	22	insp/min	100	%
11874424	38461395	25574892	72	bpm	133	mmHg	99	mmHg	111	mmHg							25	insp/min	96	%
11882307	32098871	27570239	60	bpm	97	mmHg	48	mmHg	61	mmHg							28	insp/min	99	%	36.61	°F
11901952	34765614	25514083	109	bpm	101	mmHg	59	mmHg	70	mmHg	114	mmHg	62	mmHg	82	mmHg	18	insp/min	100	%	37.06	°F
11911589	31890533	27293317	90	bpm							83	mmHg	55	mmHg	65	mmHg	14	insp/min	100	%	37.17	°F
11922884	35352413	23550831	77	bpm	111	mmHg	57	mmHg	69	mmHg							22	insp/min	99	%	37.33	°F
11928413	38709217	23026285	75	bpm	92	mmHg	55	mmHg	62	mmHg	134	mmHg	74	mmHg	96	mmHg	10	insp/min	100	%	37.78	°F
11928692	34070963	22384987	85	bpm	56	mmHg	24	mmHg	35	mmHg	145	mmHg	102	mmHg	116	mmHg	32	insp/min	96	%	38.56	°F
11939591	35983563	27853033	98	bpm	120	mmHg	51	mmHg	61	mmHg	115	mmHg	54	mmHg	87	mmHg	14	insp/min	100	%	36.72	°F
11942193	31707457	21139779	71	bpm	127	mmHg	53	mmHg	75	mmHg	113	mmHg	38	mmHg	76	mmHg	19	insp/min	99	%	36.44	°F
11972365	32389159	24962721	83	bpm	113	mmHg	72	mmHg	86	mmHg							26	insp/min	93	%	37.17	°F
11984647	36560987	25146721	117	bpm	130	mmHg	76	mmHg	87	mmHg	121	mmHg	56	mmHg	79	mmHg	16	insp/min	96	%	36.78	°F
12017739	31840083	20025344	64	bpm	141	mmHg	72	mmHg	89	mmHg							21	insp/min	95	%	36.28	°F
12026338	38194201	28548230	83	bpm	118	mmHg	63	mmHg	77	mmHg	121	mmHg	81	mmHg	96	mmHg	29	insp/min	94	%	37.22	°F
12036721	34269559	24443695	127	bpm	138	mmHg	88	mmHg	104	mmHg	86	mmHg	67	mmHg	75	mmHg	28	insp/min	97	%	38	°F
12042044	36281872	25549760	94	bpm	103	mmHg	53	mmHg	63	mmHg							25	insp/min	93	%	36.83	°F
12085783	35823221	29924941	78	bpm	124	mmHg	67	mmHg	81	mmHg	110	mmHg	26	mmHg	63	mmHg	22	insp/min	94	%	36.39	°F
12118363	39250219	23198189	103	bpm	79	mmHg	47	mmHg	54	mmHg	116	mmHg	48	mmHg	75	mmHg	20	insp/min	100	%	36.22	°F
12218519	33596143	21628838	90	bpm	133	mmHg	100	mmHg	109	mmHg	107	mmHg	86	mmHg	86	mmHg	20	insp/min	97	%	36.83	°F
12219559	34375944	28621241	60	bpm	82	mmHg	55	mmHg	61	mmHg							14	insp/min	95	%	36.28	°F
12239834	39056251	25526864	84	bpm	115	mmHg	61	mmHg	77	mmHg	82	mmHg	45	mmHg			20	insp/min	96	%	36.89	°F
12246387	37352046	26489510	70	bpm	91	mmHg	73	mmHg	80	mmHg	93	mmHg	65	mmHg	257	mmHg	15	insp/min	98	%	37.5	°F
12287332	38532085	23408562	67	bpm	142	mmHg	60	mmHg	80	mmHg	111	mmHg	59	mmHg	81	mmHg	17	insp/min	100	%	36.61	°F
12297844	38949081	22398596	81	bpm	111	mmHg	81	mmHg	88	mmHg	130	mmHg	84	mmHg	100	mmHg	16	insp/min	100	%
12314229	39181166	23527594	94	bpm	139	mmHg	87	mmHg	94	mmHg							11	insp/min	97	%	36.83	°F
12323950	32907994	23735700	81	bpm	95	mmHg	47	mmHg	58	mmHg	97	mmHg	70	mmHg	76	mmHg	16	insp/min	93	%	37.22	°F
12327429	37161595	28630214	102	bpm	108	mmHg	53	mmHg	66	mmHg							27	insp/min	100	%	36.83	°F
12347941	33849924	24546050	94	bpm	106	mmHg	65	mmHg	78	mmHg	145	mmHg	91	mmHg	116	mmHg	19	insp/min	98	%	36.61	°F
12371641	34200986	28803063	59	bpm	82	mmHg	66	mmHg	70	mmHg							16	insp/min	100	%	36.61	°F
12382393	36200772	21572034	142	bpm	115	mmHg	54	mmHg	70	mmHg	124	mmHg	79	mmHg	98	mmHg	57	insp/min	69	%	36.33	°F
12440182	32338401	22775253	117	bpm	75	mmHg	59	mmHg	63	mmHg							28	insp/min	100	%	37.56	°F
12442684	34678414	20791333	101	bpm	100	mmHg	74	mmHg	82	mmHg	110	mmHg	83	mmHg	96	mmHg	23	insp/min	98	%	36.72	°F
12492193	38686700	27100971	122	bpm	92	mmHg	55	mmHg	68	mmHg	147	mmHg	78	mmHg	109	mmHg	16	insp/min	100	%	35.33	°F
12492737	37934458	27261448	82	bpm	97	mmHg	64	mmHg	71	mmHg	114	mmHg	52	mmHg	71	mmHg	18	insp/min	62	%	37.33	°F
12504186	36520176	23874583	98	bpm	86	mmHg	48	mmHg	58	mmHg	97	mmHg	49	mmHg	-5	mmHg	18	insp/min	96	%	36.61	°F
12504886	37145613	28508247	100	bpm	108	mmHg	72	mmHg	80	mmHg							14	insp/min	100	%	36.89	°F
12513827	35216839	20812909	128	bpm	89	mmHg	63	mmHg	68	mmHg							22	insp/min	82	%	36.56	°F
12515381	33358048	28178107	66	bpm							93	mmHg	54	mmHg	74	mmHg	20	insp/min	92	%	36.83	°F
12519699	33321724	28579091	72	bpm	97	mmHg	64	mmHg	71	mmHg	126	mmHg	100	mmHg	106	mmHg	13	insp/min	92	%	36.78	°F
12529718	32779096	21246172	58	bpm	102	mmHg	61	mmHg	71	mmHg	117	mmHg	65	mmHg	86	mmHg	28	insp/min	97	%	38.22	°F
12588030	33086610	28335223	73	bpm	111	mmHg	54	mmHg	69	mmHg	90	mmHg	51	mmHg	69	mmHg	18	insp/min	98	%	37.22	°F
12604038	34317327	26390813	126	bpm	119	mmHg	80	mmHg	88	mmHg							24	insp/min	94	%	36.44	°F
12605065	39348213	21150019	91	bpm	144	mmHg	90	mmHg	104	mmHg							23	insp/min	97	%	36.94	°F
12623620	38927634	25039922	120	bpm							91	mmHg	66	mmHg	78	mmHg	29	insp/min	93	%	38.44	°F
12637511	37698371	27315786	93	bpm	129	mmHg	85	mmHg	97	mmHg							20	insp/min	99	%	37.11	°F
12652467	32892353	22304862	105	bpm	100	mmHg	72	mmHg	79	mmHg	95	mmHg	65	mmHg	79	mmHg	19	insp/min	96	%	36.11	°F
12654170	32028553	24301961	86	bpm	115	mmHg	62	mmHg	75	mmHg	110	mmHg	52	mmHg	86	mmHg	26	insp/min	91	%	36.39	°F
12673141	39921830	21284928	107	bpm	141	mmHg	63	mmHg	78	mmHg	93	mmHg	76	mmHg	84	mmHg	23	insp/min	94	%	37	°F
12676035	34452956	20319254	71	bpm	109	mmHg	50	mmHg	64	mmHg							18	insp/min	100	%	36.22	°F
12710966	38426371	28618361	110	bpm	94	mmHg	70	mmHg	78	mmHg	120	mmHg	66	mmHg	83	mmHg	10	insp/min	99	%	36.67	°F
12721568	35860971	28478102	88	bpm	126	mmHg	78	mmHg	87	mmHg							18	insp/min	93	%	36.33	°F
12749650	35688748	23377836	89	bpm	129	mmHg	53	mmHg	72	mmHg	107	mmHg	43	mmHg	60	mmHg	26	insp/min	84	%	36.67	°F
12752572	31901798	27674406	111	bpm	114	mmHg	79	mmHg	90	mmHg	86	mmHg	64	mmHg	74	mmHg	28	insp/min	99	%	36.94	°F
12765712	32833059	26890833	81	bpm	133	mmHg	92	mmHg	103	mmHg							24	insp/min	97	%	36.56	°F
12769611	39151937	21883025	72	bpm	105	mmHg	70	mmHg	81	mmHg							30	insp/min	96	%	37.94	°F
12793412	32651382	24077990	65	bpm	102	mmHg	53	mmHg	66	mmHg	137	mmHg	62	mmHg	90	mmHg	20	insp/min	100	%	35.22	°F
12799272	39931237	23669294	60	bpm	130	mmHg	63	mmHg	79	mmHg	109	mmHg	51	mmHg	68	mmHg	13	insp/min	94	%	37.06	°F
12826995	32803587	22389954	86	bpm	110	mmHg	81	mmHg	88	mmHg							24	insp/min	92	%	36.89	°F
12835204	36742211	29939761	84	bpm	124	mmHg	32	mmHg	57	mmHg	68	mmHg	36	mmHg	49	mmHg	16	insp/min	87	%	36.5	°F
12837527	34288426	24711461	80	bpm	117	mmHg	49	mmHg	62	mmHg							19	insp/min	93	%	37	°F
12847817	38442730	23048103	90	bpm	134	mmHg	78	mmHg	92	mmHg	103	mmHg	58	mmHg	5	mmHg	24	insp/min	100	%	36.56	°F
12860657	32740162	26425266	122	bpm	94	mmHg	57	mmHg	62	mmHg	79	mmHg	61	mmHg	70	mmHg	17	insp/min	100	%	37.22	°F
12897194	33473720	22086492	65	bpm	131	mmHg	66	mmHg	78	mmHg	114	mmHg	73	mmHg	89	mmHg	24	insp/min	92	%	35.11	°F
12947315	35189954	23860882	88	bpm	136	mmHg	80	mmHg	97	mmHg							32	insp/min	100	%	35.61	°F
12967352	34566815	27777702	110	bpm	90	mmHg	65	mmHg	110	mmHg	169	mmHg	109	mmHg	142	mmHg	21	insp/min	100	%	36.28	°F
12986731	30157987	24524547	62	bpm	86	mmHg	45	mmHg	56	mmHg							24	insp/min	99	%	36.67	°F
12987194	35126800	27382119	92	bpm	107	mmHg	67	mmHg	77	mmHg					331	mmHg	16	insp/min	98	%	36.5	°F
12993331	33243115	24909104	91	bpm	157	mmHg	59	mmHg	88	mmHg							20	insp/min	98	%	36.61	°F
13024789	32115271	22271149	81	bpm	94	mmHg	37	mmHg	50	mmHg	76	mmHg	49	mmHg	65	mmHg	17	insp/min	95	%	36.67	°F
13053623	33220556	21981457	102	bpm	150	mmHg	85	mmHg	99	mmHg	86	mmHg	52	mmHg	67	mmHg	40	insp/min	72	%	34.5	°F
13060513	32211192	23186507	65	bpm	124	mmHg	63	mmHg	76	mmHg	198	mmHg	81	mmHg	129	mmHg	14	insp/min	100	%	35.56	°F
13155224	33571695	21270587	89	bpm	104	mmHg	69	mmHg	82	mmHg	92	mmHg	32	mmHg	53	mmHg	22	insp/min	90	%	36.44	°F
13155358	34743374	26580141	103	bpm	126	mmHg	78	mmHg	87	mmHg	154	mmHg	88	mmHg	120	mmHg	12	insp/min	81	%	37.22	°F
13171410	35379061	20519729	120	bpm	109	mmHg	66	mmHg	75	mmHg							21	insp/min	93	%	35.89	°F
13174926	31325497	29830193	106	bpm	95	mmHg	50	mmHg	59	mmHg	94	mmHg	45	mmHg	64	mmHg	23	insp/min	99	%	36.61	°F
13178765	32829981	28749633	80	bpm	124	mmHg	93	mmHg	100	mmHg							20	insp/min	100	%	36.89	°F
13181161	34434736	26569434	83	bpm	66	mmHg	34	mmHg	42	mmHg	97	mmHg	33	mmHg	63	mmHg	16	insp/min	100	%	36.5	°F
13194394	32951608	22991415	88	bpm	112	mmHg	69	mmHg	82	mmHg	103	mmHg	52	mmHg	87	mmHg	17	insp/min	95	%	38.11	°F
13200139	34190051	24197685	81	bpm							101	mmHg	62	mmHg	82	mmHg	32	insp/min	92	%	38.39	°F
13201095	39953418	28453791	121	bpm	199	mmHg	56	mmHg	64	mmHg	126	mmHg	55	mmHg	74	mmHg	18	insp/min	100	%	37	°F
13224283	39375310	20995778	87	bpm	123	mmHg	65	mmHg	79	mmHg	101	mmHg	39	mmHg	63	mmHg	19	insp/min	98	%	37.17	°F
13229117	34649270	20252271	129	bpm	108	mmHg	59	mmHg	70	mmHg	119	mmHg	70	mmHg	61	mmHg	21	insp/min	95	%	33.67	°F
13251216	39604350	28567426	80	bpm	114	mmHg	56	mmHg	71	mmHg	126	mmHg	91	mmHg	112	mmHg	10	insp/min	96	%	36.67	°F
13257593	30030289	21537254	78	bpm	120	mmHg	66	mmHg	78	mmHg	151	mmHg	65	mmHg	97	mmHg	19	insp/min	98	%	36.5	°F
13294307	34461495	27068378	125	bpm							103	mmHg	64	mmHg	79	mmHg	20	insp/min	94	%	35.61	°F
13313918	32385234	21671254	123	bpm	76	mmHg	36	mmHg	46	mmHg	119	mmHg	82	mmHg	100	mmHg	19	insp/min	99	%	37	°F
13334510	37284889	22997385	68	bpm	166	mmHg	50	mmHg	84	mmHg							23	insp/min	94	%	37.72	°F
13341849	35896032	27774546	60	bpm	105	mmHg	71	mmHg	82	mmHg	115	mmHg	50	mmHg	66	mmHg	17	insp/min	98	%	36.56	°F
13352605	33268596	24335090	108	bpm	145	mmHg	81	mmHg	95	mmHg	79	mmHg	43	mmHg	60	mmHg	18	insp/min	97	%	36.11	°F
13376814	33328533	22625448	93	bpm	103	mmHg	72	mmHg	83	mmHg	120	mmHg	71	mmHg	0	mmHg	22	insp/min	89	%	36.67	°F
13381135	38494776	21060863	110	bpm	95	mmHg	57	mmHg	69	mmHg	121	mmHg	52	mmHg	76	mmHg	20	insp/min	95	%	37	°F
13408370	30547595	27107260	133	bpm	131	mmHg	78	mmHg	92	mmHg	121	mmHg	65	mmHg	80	mmHg	30	insp/min	96	%	37.06	°F
13408774	30105012	21453234	58	bpm	102	mmHg	80	mmHg	86	mmHg	106	mmHg	45	mmHg	65	mmHg	18	insp/min	100	%	35.83	°F
13421733	30009753	21677190	76	bpm	126	mmHg	59	mmHg	74	mmHg							19	insp/min	100	%	37	°F
13423792	37845737	22878779	124	bpm	115	mmHg	86	mmHg	95	mmHg							22	insp/min	98	%	36.89	°F
13445589	32777036	20022423	61	bpm	105	mmHg	84	mmHg	90	mmHg							29	insp/min	92	%	36.5	°F
13466375	34714964	21011631	103	bpm	115	mmHg	62	mmHg	73	mmHg	107	mmHg	78	mmHg	91	mmHg	29	insp/min	90	%	36.72	°F
13471588	33405867	29345598	55	bpm	129	mmHg	90	mmHg	104	mmHg							20	insp/min	96	%	36.11	°F
13474359	38063480	22461878	62	bpm	88	mmHg	45	mmHg	55	mmHg	75	mmHg	42	mmHg	55	mmHg	19	insp/min	99	%	36.28	°F
13499005	31998189	20317279	121	bpm	100	mmHg	74	mmHg	80	mmHg							20	insp/min	97	%	36.22	°F
13607095	30826720	22736374	88	bpm	118	mmHg	80	mmHg	93	mmHg							21	insp/min	99	%	36.89	°F
13609136	35015669	23475520	98	bpm	145	mmHg	109	mmHg	119	mmHg	122	mmHg	84	mmHg	16	mmHg	17	insp/min	96	%	36.44	°F
13610194	39751100	25253936	138	bpm	99	mmHg	66	mmHg	70	mmHg							17	insp/min	93	%	37.17	°F
13619744	30084761	24575767	122	bpm	122	mmHg	83	mmHg	92	mmHg							24	insp/min	98	%	37	°F
13632970	37564059	26843412	98	bpm	83	mmHg	50	mmHg	57	mmHg	110	mmHg	58	mmHg	72	mmHg	22	insp/min	94	%	36.78	°F
13643894	35381559	26139456	102	bpm	126	mmHg	63	mmHg	79	mmHg							47	insp/min	94	%	35.72	°F
13676058	32139951	21558408	90	bpm	111	mmHg	55	mmHg	65	mmHg	116	mmHg	45	mmHg	-10	mmHg	18	insp/min	100	%
13713539	39677468	21997327	125	bpm	85	mmHg	48	mmHg	56	mmHg	95	mmHg	60	mmHg	72	mmHg	8	insp/min	84	%	36.44	°F
13807411	37358721	27935225	49	bpm							94	mmHg	63	mmHg	78	mmHg	16	insp/min	100	%	36.61	°F
13819797	30282193	22609279	120	bpm	79	mmHg	68	mmHg	74	mmHg					-5	mmHg	18	insp/min	98	%	37.17	°F
13824421	37622984	29778924	129	bpm	114	mmHg	89	mmHg	98	mmHg	119	mmHg	73	mmHg	96	mmHg	42	insp/min	93	%	36.5	°F
13881772	35707301	27710348	60	bpm	107	mmHg	41	mmHg	58	mmHg	122	mmHg	42	mmHg	84	mmHg	15	insp/min	100	%	36.44	°F
13918205	39298593	25378514	103	bpm	105	mmHg	69	mmHg	79	mmHg	127	mmHg	78	mmHg	40	mmHg	31	insp/min	93	%	37.61	°F
13935486	37567036	24533185	110	bpm	166	mmHg	93	mmHg	112	mmHg							20	insp/min	93	%	36.89	°F
13945948	30945107	24549265	70	bpm	87	mmHg	57	mmHg	65	mmHg							13	insp/min	92	%	36.67	°F
13961079	37445744	25908574	117	bpm	92	mmHg	69	mmHg	74	mmHg	61	mmHg	46	mmHg	53	mmHg	24	insp/min	90	%	0.89	°F
13965623	32975129	28777141	93	bpm	118	mmHg	50	mmHg	67	mmHg	108	mmHg	44	mmHg	20	mmHg	25	insp/min	98	%	37.11	°F
13970072	39418586	29116286	88	bpm	106	mmHg	51	mmHg	69	mmHg	76	mmHg	70	mmHg	73	mmHg	23	insp/min	97	%	36.94	°F
13973768	31482860	21412762	56	bpm	131	mmHg	41	mmHg	62	mmHg							18	insp/min	100	%	36.94	°F
13990024	34182504	25987120	90	bpm	133	mmHg	88	mmHg	101	mmHg	127	mmHg	88	mmHg	110	mmHg	30	insp/min	94	%	36.94	°F
13994398	31167267	28591150	82	bpm	109	mmHg	73	mmHg	82	mmHg	85	mmHg	33	mmHg	55	mmHg	27	insp/min	96	%	36.78	°F
14017043	39759326	26525564	87	bpm	103	mmHg	53	mmHg	66	mmHg	112	mmHg	52	mmHg	82	mmHg	22	insp/min	94	%	36.67	°F
14050349	36339938	28565011	91	bpm	104	mmHg	75	mmHg	82	mmHg	92	mmHg	42	mmHg	57	mmHg	15	insp/min	100	%	36.44	°F
14055524	35953833	22694726	112	bpm	108	mmHg	79	mmHg	86	mmHg	108	mmHg	63	mmHg	74	mmHg	19	insp/min	100	%	36.83	°F
14131135	39960700	26851763	86	bpm	89	mmHg	68	mmHg	77	mmHg							20	insp/min	100	%	36.83	°F
14143731	32654256	27230877	81	bpm	97	mmHg	51	mmHg	61	mmHg	108	mmHg	66	mmHg	72	mmHg	14	insp/min	100	%	37.22	°F
14151718	39068422	25793198	131	bpm	117	mmHg	55	mmHg	70	mmHg	83	mmHg	37	mmHg	54	mmHg	20	insp/min	97	%	35.89	°F
14164034	31588044	24563742	78	bpm	86	mmHg	50	mmHg	58	mmHg	114	mmHg	72	mmHg	84	mmHg	27	insp/min	99	%	36.39	°F
14195695	32314932	23671820	82	bpm	101	mmHg	62	mmHg	71	mmHg	98	mmHg	35	mmHg	63	mmHg	27	insp/min	100	%	36.67	°F
14201182	38036087	24827742	80	bpm	100	mmHg	64	mmHg	70	mmHg							16	insp/min	96	%	36.56	°F
14212075	38990028	21776214	113	bpm	134	mmHg	36	mmHg	60	mmHg	106	mmHg	45	mmHg	339	mmHg	30	insp/min	100	%	37	°F
14220470	33601413	27285325	109	bpm	149	mmHg	42	mmHg	67	mmHg	113	mmHg	47	mmHg	79	mmHg	16	insp/min	100	%	37	°F
14228169	33551009	29566561	98	bpm	133	mmHg	64	mmHg	82	mmHg	129	mmHg	63	mmHg	93	mmHg	18	insp/min	100	%	33.83	°F
14280192	34403759	22405648	77	bpm	105	mmHg	64	mmHg	74	mmHg	85	mmHg	42	mmHg	67	mmHg	10	insp/min	89	%	37.94	°F
14331151	31270386	24487999	102	bpm	157	mmHg	70	mmHg	88	mmHg	128	mmHg	51	mmHg	84	mmHg	38	insp/min	93	%	37.17	°F
14350104	38866837	23686056	75	bpm	124	mmHg	107	mmHg	115	mmHg	145	mmHg	46	mmHg	-27	mmHg	17	insp/min	91	%	36.44	°F
14350175	37784666	27088296	86	bpm	129	mmHg	59	mmHg	75	mmHg	143	mmHg	67	mmHg	99	mmHg	16	insp/min	100	%	37.83	°F
14358282	35764121	29566299	101	bpm	90	mmHg	54	mmHg	63	mmHg	87	mmHg	58	mmHg	67	mmHg	22	insp/min	94	%	36.44	°F
14375041	36393360	26322145	80	bpm	82	mmHg	65	mmHg	72	mmHg	107	mmHg	78	mmHg	87	mmHg	16	insp/min	100	%	36.67	°F
14385035	39838991	20480421	80	bpm	91	mmHg	37	mmHg	50	mmHg	143	mmHg	48	mmHg	73	mmHg	20	insp/min	100	%	36.72	°F
14404098	31444194	21051894	70	bpm	108	mmHg	57	mmHg	69	mmHg							21	insp/min	93	%	33.78	°F
14492553	31776534	21655719	87	bpm							105	mmHg	44	mmHg	68	mmHg	18	insp/min	100	%	37.11	°F
14497879	30834932	24707182	88	bpm	116	mmHg	75	mmHg	85	mmHg	77	mmHg	50	mmHg	59	mmHg	19	insp/min	100	%	36.44	°F
14518419	31967317	20564918	97	bpm	128	mmHg	60	mmHg	76	mmHg	133	mmHg	88	mmHg	107	mmHg	17	insp/min	91	%	37.06	°F
14529457	31238006	24637000	62	bpm	127	mmHg	76	mmHg	87	mmHg	123	mmHg	56	mmHg	84	mmHg	16	insp/min	98	%	36.89	°F
14532362	36127475	28738594	69	bpm	98	mmHg	44	mmHg	58	mmHg	122	mmHg	48	mmHg	79	mmHg	16	insp/min	86	%	37	°F
14533062	39933268	26715646	83	bpm	73	mmHg	40	mmHg	48	mmHg					12	mmHg	18	insp/min	99	%	36.5	°F
14539351	34379501	21502552	88	bpm	101	mmHg	38	mmHg	53	mmHg	153	mmHg	30	mmHg	72	mmHg	12	insp/min	100	%	37.39	°F
14567773	33494608	27494253	122	bpm							110	mmHg	77	mmHg	-30	mmHg	11	insp/min	96	%	2.72	°F
14663678	36777775	28005368	71	bpm	146	mmHg	66	mmHg	86	mmHg	141	mmHg	32	mmHg	72	mmHg	23	insp/min	95	%	36.56	°F
14703575	34984324	21242298	108	bpm	90	mmHg	66	mmHg	75	mmHg							32	insp/min	95	%	37.28	°F
14718365	38301508	22250211	66	bpm	130	mmHg	53	mmHg	70	mmHg	131	mmHg	55	mmHg	80	mmHg	22	insp/min	97	%	37.06	°F
14729124	33741168	22996466	82	bpm	135	mmHg	105	mmHg	114	mmHg	98	mmHg	47	mmHg	70	mmHg	20	insp/min	100	%	36.44	°F
14755611	33075809	28551877	106	bpm	117	mmHg	78	mmHg	81	mmHg	125	mmHg	87	mmHg	103	mmHg	22	insp/min	100	%	36.61	°F
14762451	35557559	26731777	92	bpm	100	mmHg	78	mmHg	84	mmHg	139	mmHg	68	mmHg	98	mmHg	23	insp/min	94	%	36.39	°F
14870240	33911712	23250528	84	bpm	116	mmHg	63	mmHg	76	mmHg							13	insp/min	95	%	37.83	°F
14885411	31585948	28934261	66	bpm	104	mmHg	55	mmHg	71	mmHg							17	insp/min	97	%	36.06	°F
14940057	34850027	25548782	81	bpm	130	mmHg	89	mmHg	99	mmHg							17	insp/min	96	%	36.39	°F
14960593	35718523	29450181	54	bpm	135	mmHg	112	mmHg	121	mmHg							20	insp/min	100	%	35.61	°F
14965904	35725274	23551805	87	bpm	89	mmHg	51	mmHg	64	mmHg	98	mmHg	51	mmHg	67	mmHg	19	insp/min	98	%	36.83	°F
15008298	33718307	22173611	71	bpm	95	mmHg	63	mmHg	74	mmHg							15	insp/min	98	%	36.5	°F
15017391	30154772	22729873	73	bpm	129	mmHg	50	mmHg	70	mmHg	105	mmHg	45	mmHg	2	mmHg	12	insp/min	97	%	36.44	°F
15077817	37231956	23869912	72	bpm	146	mmHg	100	mmHg	111	mmHg	160	mmHg	101	mmHg	121	mmHg	27	insp/min	97	%	35.56	°F
15094687	38746509	28725090	78	bpm	92	mmHg	37	mmHg	35	mmHg	107	mmHg	29	mmHg	65	mmHg	16	insp/min	96	%	36.28	°F
15098455	32528130	26548797	75	bpm	147	mmHg	113	mmHg	120	mmHg	133	mmHg	94	mmHg	109	mmHg	16	insp/min	91	%	36.94	°F
15109122	30323725	22433105	84	bpm	107	mmHg	44	mmHg	59	mmHg	107	mmHg	46	mmHg	62	mmHg	24	insp/min	99	%	38.06	°F
15117669	39205396	28432017	101	bpm	97	mmHg	65	mmHg	75	mmHg							18	insp/min	99	%	38.39	°F
15123166	38766539	29899971	116	bpm	89	mmHg	54	mmHg	62	mmHg	102	mmHg	48	mmHg	70	mmHg	22	insp/min	93	%	35.89	°F
15172008	35534668	26590603	98	bpm	113	mmHg	53	mmHg	68	mmHg							26	insp/min	95	%	37.5	°F
15172858	34137895	27997295	70	bpm	144	mmHg	61	mmHg	83	mmHg	96	mmHg	46	mmHg	63	mmHg	17	insp/min	95	%	36.11	°F
15205407	35357256	20383411	108	bpm	89	mmHg	27	mmHg	42	mmHg	106	mmHg	42	mmHg	80	mmHg	23	insp/min	95	%	36.72	°F
15251187	35891112	23486795	72	bpm	110	mmHg	61	mmHg	75	mmHg							26	insp/min	95	%	36.94	°F
15256812	30957600	27228569	90	bpm	104	mmHg	79	mmHg	88	mmHg	97	mmHg	66	mmHg	75	mmHg	15	insp/min	96	%	36.61	°F
15272000	34605200	22606489	64	bpm	127	mmHg	93	mmHg	104	mmHg	113	mmHg	70	mmHg	90	mmHg	17	insp/min	99	%	37.39	°F
15279326	36600393	27358144	61	bpm	125	mmHg	59	mmHg	70	mmHg	114	mmHg	16	mmHg	64	mmHg	11	insp/min	98	%	36.44	°F
15333075	32824737	29236732	70	bpm	91	mmHg	50	mmHg	60	mmHg							22	insp/min	96	%	36.61	°F
15338454	36175095	29642380	81	bpm	127	mmHg	89	mmHg	96	mmHg							31	insp/min	88	%	36.33	°F
15344483	36989845	21475641	142	bpm	154	mmHg	114	mmHg	124	mmHg	123	mmHg	86	mmHg	100	mmHg	28	insp/min	91	%	36.33	°F
15385393	39572087	26947560	106	bpm	112	mmHg	72	mmHg	86	mmHg							27	insp/min	95	%	35.94	°F
15393630	34315269	24663749	64	bpm	49	mmHg	40	mmHg	46	mmHg							16	insp/min	91	%	36.56	°F
15416363	30248317	27662447	70	bpm	132	mmHg	40	mmHg	65	mmHg	131	mmHg	70	mmHg	99	mmHg	18	insp/min	94	%	36.78	°F
15430446	31036877	25931747	114	bpm	128	mmHg	59	mmHg	79	mmHg	133	mmHg	51	mmHg	79	mmHg	14	insp/min	100	%	36.67	°F
15431451	35930046	24503797	114	bpm	97	mmHg	34	mmHg	50	mmHg	181	mmHg	82	mmHg	111	mmHg	25	insp/min	90	%	36.89	°F
15434166	34272263	20467639	114	bpm	116	mmHg	63	mmHg	75	mmHg							30	insp/min	91	%	36.78	°F
15452777	38862706	23098609	66	bpm	109	mmHg	65	mmHg	77	mmHg							13	insp/min	94	%	36.61	°F
15455515	38776907	22539271	84	bpm	93	mmHg	58	mmHg	66	mmHg	94	mmHg	54	mmHg	54	mmHg	22	insp/min	92	%	36.89	°F
15513924	36342514	24280326	86	bpm	175	mmHg	136	mmHg	145	mmHg							22	insp/min	99	%	39.33	°F
15516997	36006454	25540889	80	bpm	111	mmHg	76	mmHg	87	mmHg	139	mmHg	71	mmHg	92	mmHg	19	insp/min	84	%	36.28	°F
15521966	37592223	25944061	76	bpm	108	mmHg	56	mmHg	69	mmHg							20	insp/min	100	%	37.89	°F
15524826	38404395	20163350	122	bpm	84	mmHg	34	mmHg	46	mmHg	32	mmHg	25	mmHg	51	mmHg	11	insp/min	98	%	36.56	°F
15533039	37924406	28396110	127	bpm	114	mmHg	93	mmHg	102	mmHg							26	insp/min	98	%	35.78	°F
15537803	39568167	23263147	85	bpm	99	mmHg	73	mmHg	83	mmHg	127	mmHg	40	mmHg	84	mmHg	34	insp/min	94	%	36.33	°F
15575136	30377071	22706972	170	bpm	104	mmHg	71	mmHg	79	mmHg	142	mmHg	81	mmHg	98	mmHg	30	insp/min	100	%	36.39	°F
15575672	39048038	22306366	94	bpm	107	mmHg	84	mmHg	88	mmHg							24	insp/min	100	%
15578367	30711876	22901069	99	bpm	100	mmHg	80	mmHg	87	mmHg	121	mmHg	48	mmHg	74	mmHg	16	insp/min	93	%	36.61	°F
15592846	38187839	27257904	112	bpm	108	mmHg	58	mmHg	68	mmHg	123	mmHg	49	mmHg	87	mmHg	20	insp/min	91	%	36.67	°F
15605951	36006405	24857256	114	bpm	144	mmHg	97	mmHg	105	mmHg	137	mmHg	39	mmHg	0	mmHg	22	insp/min	93	%	34.56	°F
15612556	36580700	26476632	67	bpm	101	mmHg	46	mmHg	61	mmHg	98	mmHg	53	mmHg	74	mmHg	20	insp/min	99	%	36	°F
15612570	38828250	26152435	76	bpm	124	mmHg	81	mmHg	92	mmHg							15	insp/min	94	%	36.67	°F
15613739	33421640	22581539	80	bpm	91	mmHg	44	mmHg	50	mmHg							14	insp/min	94	%	37	°F
15623684	38533905	20486592	85	bpm	100	mmHg	67	mmHg	74	mmHg	91	mmHg	61	mmHg	71	mmHg	17	insp/min	100	%	36.61	°F
15625307	34604492	22826841	83	bpm	83	mmHg	42	mmHg	50	mmHg	94	mmHg	41	mmHg	65	mmHg	24	insp/min	100	%	36.44	°F
15632290	37181561	23950907	121	bpm	148	mmHg	75	mmHg	97	mmHg	154	mmHg	72	mmHg	97	mmHg	33	insp/min	98	%	37.28	°F
15648027	34833193	28966984	139	bpm	127	mmHg	113	mmHg	119	mmHg							22	insp/min	96	%	36.33	°F
15693812	37165412	29380023	121	bpm	150	mmHg	127	mmHg	133	mmHg	114	mmHg	30	mmHg	5	mmHg	24	insp/min	99	%	36.67	°F
15723516	33930243	21480465	85	bpm	135	mmHg	78	mmHg	92	mmHg	88	mmHg	45	mmHg	65	mmHg	15	insp/min	98	%	36.5	°F
15743456	38772511	21322845	79	bpm	111	mmHg	75	mmHg	84	mmHg							14	insp/min	100	%	36.5	°F
15750321	31342132	20976975	87	bpm	128	mmHg	67	mmHg	83	mmHg							23	insp/min	92	%	36.72	°F
15772179	34088548	28970007	82	bpm	133	mmHg	40	mmHg	65	mmHg	128	mmHg	58	mmHg	85	mmHg	20	insp/min	76	%	36	°F
15782813	38432543	21093941	68	bpm	82	mmHg	73	mmHg	90	mmHg	156	mmHg	111	mmHg	128	mmHg	24	insp/min	85	%	37	°F
15784986	38578025	27825876	131	bpm	119	mmHg	99	mmHg	103	mmHg	103	mmHg	69	mmHg	83	mmHg	18	insp/min	100	%	36.39	°F
15785313	38608525	29065979	80	bpm	129	mmHg	48	mmHg	92	mmHg	87	mmHg	43	mmHg	69	mmHg	24	insp/min	86	%	37.5	°F
15795343	32443930	26631591	69	bpm	115	mmHg	78	mmHg	88	mmHg	65	mmHg	-9	mmHg	281	mmHg	22	insp/min	100	%	35.78	°F
15801596	38114566	20167291	89	bpm	115	mmHg	52	mmHg	68	mmHg	103	mmHg	48	mmHg	80	mmHg	14	insp/min	100	%	36.33	°F
15805208	34854758	23229516	120	bpm	95	mmHg	55	mmHg	69	mmHg	114	mmHg	44	mmHg	63	mmHg	17	insp/min	100	%	37.11	°F
15818607	38982733	26523448	82	bpm	100	mmHg	56	mmHg	65	mmHg							26	insp/min	93	%	36.44	°F
15831913	34066953	25989374	84	bpm	125	mmHg	75	mmHg	88	mmHg	97	mmHg	52	mmHg	69	mmHg	21	insp/min	98	%	36.5	°F
15835176	35862237	24568067	69	bpm	101	mmHg	52	mmHg	63	mmHg							14	insp/min	99	%	37.11	°F
15859858	33161942	27938129	101	bpm	167	mmHg	122	mmHg	130	mmHg	109	mmHg	59	mmHg	73	mmHg	14	insp/min	95	%	36.11	°F
15866795	39907667	24896163	86	bpm	141	mmHg	60	mmHg	80	mmHg	112	mmHg	36	mmHg	72	mmHg	15	insp/min	71	%	37.06	°F
15866889	32495714	27003786	116	bpm	140	mmHg	62	mmHg	82	mmHg	77	mmHg	45	mmHg	61	mmHg	16	insp/min	100	%	36.5	°F
15890202	38901788	22257947	98	bpm	124	mmHg	87	mmHg	92	mmHg							14	insp/min	98	%	36.11	°F
15906662	32079780	24072687	84	bpm	98	mmHg	59	mmHg	68	mmHg	105	mmHg	59	mmHg	73	mmHg	23	insp/min	95	%	37.22	°F
15936884	31582758	29677738	80	bpm	90	mmHg	59	mmHg	66	mmHg	80	mmHg	43	mmHg	64	mmHg	13	insp/min	100	%	36.72	°F
15958024	39467073	20369773	68	bpm	100	mmHg	56	mmHg	66	mmHg	123	mmHg	41	mmHg	78	mmHg	25	insp/min	96	%	37.78	°F
15987934	35868193	21386394	131	bpm	129	mmHg	94	mmHg	102	mmHg	124	mmHg	53	mmHg	0	mmHg	32	insp/min	86	%	36.56	°F
15994532	37775567	24298308	70	bpm	76	mmHg	60	mmHg	67	mmHg	98	mmHg	51	mmHg	72	mmHg	19	insp/min	94	%	37.78	°F
15994818	35737170	27465888	101	bpm	117	mmHg	71	mmHg	86	mmHg	105	mmHg	72	mmHg	84	mmHg	20	insp/min	91	%	35.78	°F
16004748	35782415	29633480	99	bpm	88	mmHg	60	mmHg	70	mmHg	89	mmHg	49	mmHg	64	mmHg	21	insp/min	99	%	36.33	°F
16011666	33318942	25016707	130	bpm	82	mmHg	71	mmHg	76	mmHg	92	mmHg	68	mmHg	79	mmHg	17	insp/min	73	%	36.56	°F
16030584	38786981	21095087	93	bpm	118	mmHg	59	mmHg	75	mmHg							17	insp/min	92	%	36.39	°F
16047946	39353880	22254526	92	bpm	118	mmHg	18	mmHg	46	mmHg	116	mmHg	21	mmHg	62	mmHg	20	insp/min	98	%	36.56	°F
16072014	34923950	26163487	68	bpm	131	mmHg	52	mmHg	72	mmHg	145	mmHg	84	mmHg	112	mmHg	14	insp/min	100	%	36.56	°F
16078344	35905933	20367221	96	bpm	104	mmHg	83	mmHg	91	mmHg	96	mmHg	51	mmHg	65	mmHg	19	insp/min	91	%	36.44	°F
16084599	36266284	29362455	162	bpm	105	mmHg	78	mmHg	88	mmHg	61	mmHg	42	mmHg	50	mmHg	28	insp/min	89	%	36.89	°F
16145682	33317622	22454819	70	bpm	110	mmHg	39	mmHg	57	mmHg							16	insp/min	93	%	36.28	°F
16182400	39852851	28399290	97	bpm	133	mmHg	92	mmHg	102	mmHg	138	mmHg	70	mmHg	95	mmHg	16	insp/min	100	%	36.61	°F
16192578	30034693	21784851	80	bpm	92	mmHg	45	mmHg	59	mmHg	120	mmHg	66	mmHg	96	mmHg	20	insp/min	99	%	36.94	°F
16221250	33635540	23282331	59	bpm	57	mmHg	43	mmHg	47	mmHg	120	mmHg	93	mmHg	135	mmHg	24	insp/min	100	%	36.89	°F
16230329	34711573	23715751	115	bpm	112	mmHg	53	mmHg	66	mmHg							29	insp/min	91	%	36.39	°F
16236499	32422980	29668761	90	bpm	96	mmHg	66	mmHg	71	mmHg							24	insp/min	100	%	35.83	°F
16261977	31654675	28203598	78	bpm	109	mmHg	79	mmHg	88	mmHg	126	mmHg	85	mmHg	102	mmHg	24	insp/min	100	%	36.39	°F
16264442	37020532	22944997	80	bpm	127	mmHg	66	mmHg	80	mmHg							19	insp/min	100	%	36.5	°F
16297202	32801550	26923232	95	bpm	92	mmHg	66	mmHg	75	mmHg	26	mmHg	-2	mmHg	-3	mmHg	25	insp/min	95	%	36.89	°F
16310288	33708180	24767739	83	bpm	90	mmHg	34	mmHg	49	mmHg	83	mmHg	40	mmHg	62	mmHg	14	insp/min	80	%	36.44	°F
16331109	33734267	21224034	88	bpm	89	mmHg	68	mmHg	75	mmHg	102	mmHg	45	mmHg	71	mmHg	19	insp/min	95	%	36.56	°F
16358152	30560788	28359716	65	bpm	151	mmHg	55	mmHg	76	mmHg	108	mmHg	48	mmHg	75	mmHg	15	insp/min	99	%	36.67	°F
16363425	30672585	25809770	72	bpm	91	mmHg	56	mmHg	67	mmHg	94	mmHg	16	mmHg	59	mmHg	12	insp/min	95	%	36.56	°F
16367925	33467894	20054367	109	bpm	124	mmHg	88	mmHg	100	mmHg							23	insp/min	100	%	36.44	°F
16372865	32950476	29855567	68	bpm	110	mmHg	64	mmHg	79	mmHg	113	mmHg	58	mmHg	85	mmHg	19	insp/min	97	%	35.61	°F
16373357	34847484	29883545	89	bpm	124	mmHg	54	mmHg	72	mmHg							23	insp/min	100	%	36.11	°F
16423390	30742542	22555943	54	bpm	116	mmHg	67	mmHg	78	mmHg	91	mmHg	88	mmHg	12	mmHg	24	insp/min	70	%	33.89	°F
16441592	34777670	26033789	74	bpm	129	mmHg	69	mmHg	81	mmHg							20	insp/min	91	%	36.67	°F
16442703	34725385	26707548	116	bpm	110	mmHg	71	mmHg	83	mmHg	90	mmHg	54	mmHg	67	mmHg	20	insp/min	96	%	36.78	°F
16473192	32359651	27668896	118	bpm	87	mmHg	51	mmHg	57	mmHg	127	mmHg	64	mmHg	0	mmHg	17	insp/min	92	%	37	°F
16476559	34068169	24981815	79	bpm	123	mmHg	83	mmHg	93	mmHg	117	mmHg	70	mmHg	86	mmHg	21	insp/min	99	%	36.44	°F
16502686	32798963	22542098	67	bpm	106	mmHg	41	mmHg	61	mmHg	91	mmHg	35	mmHg	56	mmHg	12	insp/min	100	%	36.78	°F
16547220	34145623	20676642	87	bpm	156	mmHg	80	mmHg	103	mmHg							23	insp/min	100	%
16576835	38556473	23102242	69	bpm	141	mmHg	79	mmHg	90	mmHg							24	insp/min	93	%	36.5	°F
16582777	30039231	29818583	89	bpm	95	mmHg	65	mmHg	75	mmHg	92	mmHg	58	mmHg	72	mmHg	26	insp/min	92	%	37.33	°F
16612752	36384306	28406457	83	bpm	123	mmHg	94	mmHg	100	mmHg	99	mmHg	77	mmHg	87	mmHg	20	insp/min	100	%	38.78	°F
16618220	30280038	25114797	94	bpm	114	mmHg	82	mmHg	91	mmHg							24	insp/min	92	%	36.67	°F
16644308	36543498	27298687	82	bpm							115	mmHg	77	mmHg	65	mmHg	23	insp/min	100	%
16659775	32360170	28029332	100	bpm	109	mmHg	67	mmHg	78	mmHg	91	mmHg	55	mmHg	71	mmHg	25	insp/min	99	%
16697275	37161608	29349528	93	bpm	99	mmHg	68	mmHg	76	mmHg	137	mmHg	72	mmHg	103	mmHg	26	insp/min	94	%	37.17	°F
16712857	31051445	25706098	77	bpm	113	mmHg	52	mmHg	71	mmHg							23	insp/min	97	%	37.17	°F
16715341	36634178	26530630	79	bpm	113	mmHg	59	mmHg	75	mmHg	127	mmHg	67	mmHg	94	mmHg	14	insp/min	100	%	35.56	°F
16722520	30419585	20866663	65	bpm	69	mmHg	44	mmHg	50	mmHg							17	insp/min	92	%	36.72	°F
16731711	30732775	23567649	76	bpm	112	mmHg	50	mmHg	68	mmHg	134	mmHg	64	mmHg	87	mmHg	26	insp/min	100	%	36.33	°F
16750371	31022905	24162456	76	bpm	113	mmHg	73	mmHg	83	mmHg	109	mmHg	69	mmHg	85	mmHg	18	insp/min	95	%	36.94	°F
16773780	35810212	23749463	88	bpm	108	mmHg	82	mmHg	92	mmHg	102	mmHg	72	mmHg	86	mmHg	18	insp/min	96	%	37.11	°F
16792669	39162474	23237338	134	bpm	123	mmHg	76	mmHg	89	mmHg	84	mmHg	40	mmHg	56	mmHg	24	insp/min	92	%	37.22	°F
16810503	39784690	23246205	110	bpm	88	mmHg	48	mmHg	59	mmHg	123	mmHg	68	mmHg	86	mmHg	23	insp/min	99	%	36.5	°F
16820491	30745593	27690318	96	bpm	125	mmHg	76	mmHg	88	mmHg							24	insp/min	99	%	37.22	°F
16825857	36623881	24956831	90	bpm	122	mmHg	49	mmHg	67	mmHg							16	insp/min	98	%	36.44	°F
16828280	30007565	22369507	90	bpm	139	mmHg	78	mmHg	93	mmHg	148	mmHg	76	mmHg	-8	mmHg	20	insp/min	93	%	34.44	°F
16832609	38206950	27545190	87	bpm	105	mmHg	52	mmHg	65	mmHg							18	insp/min	98	%	36.72	°F
16884448	36219669	25105674	89	bpm	111	mmHg	69	mmHg	81	mmHg							16	insp/min	99	%	36.67	°F
16898525	36120392	22808792	124	bpm							92	mmHg	60	mmHg	74	mmHg	21	insp/min	100	%	35.72	°F
16914073	36706796	28403863	88	bpm	133	mmHg	63	mmHg	81	mmHg	110	mmHg	50	mmHg	78	mmHg	24	insp/min	92	%	36.5	°F
16922254	33828415	25787700	138	bpm							121	mmHg	89	mmHg	103	mmHg	24	insp/min	100	%	36.5	°F
16932199	36919435	21277408	94	bpm	141	mmHg	88	mmHg	101	mmHg							20	insp/min	100	%	36.78	°F
16937963	38473153	23912915	126	bpm	118	mmHg	84	mmHg	91	mmHg	77	mmHg	55	mmHg	63	mmHg	13	insp/min	99	%	37.11	°F
16952127	32976268	24432987	97	bpm	145	mmHg	65	mmHg	85	mmHg	101	mmHg	51	mmHg	67	mmHg	23	insp/min	93	%	36.61	°F
17003498	39554931	23434315	102	bpm	66	mmHg	45	mmHg	50	mmHg	101	mmHg	67	mmHg	77	mmHg	22	insp/min	94	%	35.11	°F
17031760	30109454	20869482	82	bpm	119	mmHg	82	mmHg	90	mmHg							23	insp/min	100	%	36.61	°F
17035780	33767488	27473388	117	bpm	229	mmHg	176	mmHg	188	mmHg							22	insp/min	99	%	36.39	°F
17063025	38833126	27993916	123	bpm	134	mmHg	77	mmHg	91	mmHg	102	mmHg	64	mmHg	80	mmHg	25	insp/min	100	%	36.89	°F
17152613	38836464	23622479	54	bpm	91	mmHg	69	mmHg	74	mmHg	97	mmHg	64	mmHg	15	mmHg	16	insp/min	100	%	36.56	°F
17170682	34544895	29349222	102	bpm	159	mmHg	79	mmHg	93	mmHg	102	mmHg	65	mmHg	81	mmHg	20	insp/min	84	%	36.56	°F
17242100	30681579	25046397	87	bpm	114	mmHg	59	mmHg	72	mmHg							12	insp/min	92	%	37.17	°F
17244595	31277417	26597499	93	bpm	115	mmHg	69	mmHg	82	mmHg							18	insp/min	98	%	36.89	°F
17245713	35683352	24468966	67	bpm	142	mmHg	83	mmHg	97	mmHg	126	mmHg	54	mmHg	90	mmHg	14	insp/min	99	%	36.11	°F
17257177	33719300	27628348	77	bpm	121	mmHg	70	mmHg	84	mmHg	72	mmHg	64	mmHg	55	mmHg	22	insp/min	99	%
17262173	38939010	22515541	118	bpm	129	mmHg	96	mmHg	108	mmHg	116	mmHg	58	mmHg	76	mmHg	36	insp/min	95	%	36.94	°F
17266996	30019669	24347460	97	bpm	85	mmHg	53	mmHg	60	mmHg							19	insp/min	95	%	36.89	°F
17269372	37590834	25584000	67	bpm	94	mmHg	66	mmHg	72	mmHg							18	insp/min	90	%	36.44	°F
17288844	39722636	25595502	55	bpm	99	mmHg	33	mmHg	50	mmHg	135	mmHg	43	mmHg	86	mmHg	20	insp/min	100	%	36.11	°F
17290566	30991625	28501497	87	bpm							94	mmHg	28	mmHg	57	mmHg	14	insp/min	98	%	37.5	°F
17350775	32841676	27759047	80	bpm	116	mmHg	67	mmHg	83	mmHg	110	mmHg	45	mmHg	66	mmHg	20	insp/min	96	%	37.11	°F
17351798	38060278	23487223	67	bpm	105	mmHg	61	mmHg	77	mmHg	96	mmHg	33	mmHg	53	mmHg	16	insp/min	94	%	36.72	°F
17372569	32600345	21157219	115	bpm	91	mmHg	56	mmHg	64	mmHg	136	mmHg	113	mmHg	118	mmHg	17	insp/min	98	%	37	°F
17395063	38419228	23092156	119	bpm							72	mmHg	46	mmHg	55	mmHg	16	insp/min	87	%
17396841	31040457	29871648	92	bpm	145	mmHg	70	mmHg	87	mmHg	115	mmHg	43	mmHg	63	mmHg	30	insp/min	94	%	37.11	°F
17401129	35531906	26583401	117	bpm	81	mmHg	60	mmHg	67	mmHg	123	mmHg	59	mmHg	78	mmHg	23	insp/min	97	%	36.83	°F
17428457	32573230	20842635	111	bpm	99	mmHg	54	mmHg	64	mmHg	95	mmHg	41	mmHg	59	mmHg	28	insp/min	99	%	36.11	°F
17433873	32056229	22390387	79	bpm	77	mmHg	38	mmHg	47	mmHg	100	mmHg	43	mmHg	64	mmHg	21	insp/min	92	%	36.61	°F
17461434	30748856	28378325	67	bpm	158	mmHg	44	mmHg	73	mmHg	155	mmHg	36	mmHg	101	mmHg	11	insp/min	100	%	36	°F
17478540	37226992	24327857	85	bpm	127	mmHg	51	mmHg	69	mmHg	114	mmHg	73	mmHg	93	mmHg	16	insp/min	95	%	35.94	°F
17505489	38975321	24282356	99	bpm	98	mmHg	64	mmHg	72	mmHg	134	mmHg	33	mmHg	70	mmHg	16	insp/min	100	%	36.28	°F
17539265	37531469	23550723	58	bpm	122	mmHg	66	mmHg	76	mmHg	88	mmHg	42	mmHg	59	mmHg	21	insp/min	100	%	36.83	°F
17540015	34148423	26449130	120	bpm	142	mmHg	53	mmHg	73	mmHg	168	mmHg	73	mmHg	100	mmHg	27	insp/min	100	%	36.39	°F
17544377	37451760	25316291	91	bpm	130	mmHg	70	mmHg	84	mmHg	120	mmHg	76	mmHg	2	mmHg	15	insp/min	94	%	33	°F
17565549	30979781	29700838	131	bpm	150	mmHg	66	mmHg	85	mmHg	106	mmHg	43	mmHg	64	mmHg	31	insp/min	96	%	38.39	°F
17572795	32513583	29211352	80	bpm	127	mmHg	60	mmHg	77	mmHg	80	mmHg	29	mmHg	45	mmHg	10	insp/min	100	%	36.17	°F
17586470	35684547	24236515	77	bpm	125	mmHg	70	mmHg	83	mmHg	105	mmHg	77	mmHg	90	mmHg	18	insp/min	97	%	36.56	°F
17595401	32213722	25539893	104	bpm	107	mmHg	55	mmHg	60	mmHg	104	mmHg	35	mmHg	69	mmHg	19	insp/min	95	%	37.67	°F
17598348	33014087	28409501	87	bpm	136	mmHg	55	mmHg	74	mmHg	73	mmHg	37	mmHg	51	mmHg	9	insp/min	100	%	36	°F
17611690	35449338	28092666	59	bpm	108	mmHg	75	mmHg	86	mmHg							19	insp/min	98	%	36.56	°F
17623112	38978159	29940683	101	bpm	119	mmHg	70	mmHg	86	mmHg							14	insp/min	100	%	37.17	°F
17686071	35230633	25238943	99	bpm	114	mmHg	75	mmHg	85	mmHg	98	mmHg	42	mmHg	64	mmHg	22	insp/min	98	%	35.61	°F
17690327	36344012	26381722	70	bpm	116	mmHg	46	mmHg	73	mmHg	123	mmHg	70	mmHg	99	mmHg	18	insp/min	97	%	36.33	°F
17718435	39269058	22573283	78	bpm	90	mmHg	69	mmHg	77	mmHg	164	mmHg	44	mmHg	90	mmHg	13	insp/min	92	%	36.5	°F
17752666	38753679	25935379	137	bpm	154	mmHg	84	mmHg	104	mmHg	143	mmHg	90	mmHg	105	mmHg	21	insp/min	100	%	36.28	°F
17754293	33429186	21086123	102	bpm	106	mmHg	59	mmHg	73	mmHg	112	mmHg	45	mmHg	77	mmHg	39	insp/min	91	%	36.61	°F
17783178	39275458	21988633	85	bpm	118	mmHg	68	mmHg	84	mmHg	113	mmHg	51	mmHg	70	mmHg	20	insp/min	98	%	36.33	°F
17790156	36427675	26303618	75	bpm	88	mmHg	57	mmHg	65	mmHg	118	mmHg	56	mmHg	78	mmHg	19	insp/min	99	%	37.28	°F
17827847	38260228	24884794	63	bpm	91	mmHg	60	mmHg	66	mmHg	88	mmHg	58	mmHg	74	mmHg	22	insp/min	98	%	36.5	°F
17841493	35358416	22884516	85	bpm	117	mmHg	68	mmHg	78	mmHg	72	mmHg	55	mmHg	62	mmHg	15	insp/min	96	%	35.56	°F
17851873	32911110	26242070	97	bpm	116	mmHg	80	mmHg	89	mmHg	83	mmHg	56	mmHg	67	mmHg	19	insp/min	91	%	36.06	°F
17864819	37815113	23600289	83	bpm	103	mmHg	61	mmHg	74	mmHg	96	mmHg	42	mmHg	0	mmHg	26	insp/min	100	%	36.89	°F
17882715	32323726	21003419	138	bpm	155	mmHg	104	mmHg	118	mmHg	136	mmHg	87	mmHg	101	mmHg	24	insp/min	97	%	36.83	°F
18016258	38080125	25466853	94	bpm	90	mmHg	49	mmHg	58	mmHg	143	mmHg	75	mmHg	328	mmHg	17	insp/min	100	%	36.78	°F
18023584	39005422	22100119	113	bpm	119	mmHg	37	mmHg	48	mmHg	75	mmHg	56	mmHg	63	mmHg	18	insp/min	95	%	36.33	°F
18024998	38247671	24567210	85	bpm	94	mmHg	63	mmHg	71	mmHg	135	mmHg	88	mmHg	-3	mmHg	18	insp/min	99	%	37	°F
18061894	34938650	23098308	80	bpm	127	mmHg	41	mmHg	63	mmHg	110	mmHg	50	mmHg	84	mmHg	19	insp/min	92	%	36.5	°F
18075868	37474113	24713584	89	bpm	104	mmHg	63	mmHg	76	mmHg							33	insp/min	95	%	36.11	°F
18081596	32308822	22996282	58	bpm	106	mmHg	48	mmHg	56	mmHg	86	mmHg	43	mmHg	67	mmHg	11	insp/min	98	%	36.72	°F
18126277	36211066	21587664	100	bpm	98	mmHg	54	mmHg	64	mmHg	101	mmHg	60	mmHg	75	mmHg	24	insp/min	88	%	36.83	°F
18136491	32306963	23309829	91	bpm	76	mmHg	55	mmHg	59	mmHg	122	mmHg	79	mmHg	95	mmHg	14	insp/min	92	%	37	°F
18141915	34883626	25664074	88	bpm							133	mmHg	73	mmHg	99	mmHg	17	insp/min	100	%
18187609	31546987	23495898	102	bpm	92	mmHg	43	mmHg	53	mmHg	110	mmHg	50	mmHg	74	mmHg	15	insp/min	96	%	35.56	°F
18189739	31271824	29567255	94	bpm	95	mmHg	57	mmHg	67	mmHg							21	insp/min	98	%	36.72	°F
18257010	35011237	24586212	114	bpm	113	mmHg	81	mmHg	88	mmHg	123	mmHg	76	mmHg	100	mmHg	18	insp/min	99	%	37	°F
18286387	30739656	21584056	93	bpm	86	mmHg	48	mmHg	58	mmHg	107	mmHg	51	mmHg	73	mmHg	26	insp/min	87	%	37.06	°F
18311360	34340005	23411593	101	bpm	115	mmHg	53	mmHg	69	mmHg							25	insp/min	94	%	36.06	°F
18337798	31028809	23652501	80	bpm	145	mmHg	118	mmHg	127	mmHg	110	mmHg	60	mmHg	75	mmHg	24	insp/min	99	%	36.89	°F
18439312	33144651	26107633	60	bpm	132	mmHg	90	mmHg	100	mmHg	101	mmHg	60	mmHg	33	mmHg	12	insp/min	100	%	36.67	°F
18483037	33432093	29865425	120	bpm													22	insp/min	99	%	36.5	°F
18483634	38288748	23051282	78	bpm	116	mmHg	60	mmHg	74	mmHg	113	mmHg	55	mmHg	84	mmHg	19	insp/min	91	%	36.78	°F
18486555	31441718	29674405	97	bpm	95	mmHg	79	mmHg	82	mmHg	80	mmHg	33	mmHg	53	mmHg	23	insp/min	98	%	36.61	°F
18499078	33660280	27964902	93	bpm	76	mmHg	62	mmHg	65	mmHg	186	mmHg	72	mmHg	107	mmHg	50	insp/min	83	%	36.39	°F
18511092	30433485	28348890	91	bpm	95	mmHg	57	mmHg	65	mmHg	103	mmHg	53	mmHg	69	mmHg	14	insp/min	98	%	36.61	°F
18521633	30123604	26804343	109	bpm	130	mmHg	90	mmHg	102	mmHg	54	mmHg	-15	mmHg	19	mmHg	24	insp/min	97	%	36.67	°F
18540569	33273186	26501279	85	bpm	107	mmHg	62	mmHg	74	mmHg	114	mmHg	57	mmHg	85	mmHg	21	insp/min	98	%	37.06	°F
18562632	36986225	23585178	86	bpm	149	mmHg	58	mmHg	82	mmHg	145	mmHg	124	mmHg	130	mmHg	16	insp/min	100	%	37.44	°F
18611278	36422840	24170020	104	bpm							95	mmHg	62	mmHg	72	mmHg	25	insp/min	91	%
18611488	38222542	26058994	132	bpm	97	mmHg	65	mmHg	73	mmHg							33	insp/min	98	%	37.5	°F
18613954	37618485	26909389	74	bpm	120	mmHg	65	mmHg	79	mmHg							25	insp/min	97	%	36.78	°F
18625166	38204934	21602736	97	bpm							72	mmHg	37	mmHg	52	mmHg	27	insp/min	84	%
18652627	39675531	26386964	90	bpm	145	mmHg	100	mmHg	108	mmHg							22	insp/min	82	%	36.89	°F
18692169	31068141	25541641	100	bpm	91	mmHg	62	mmHg	70	mmHg	110	mmHg	58	mmHg	80	mmHg	32	insp/min	87	%	37	°F
18693746	39538128	26159285	119	bpm	90	mmHg	65	mmHg	69	mmHg					-12	mmHg	22	insp/min	98	%	36.56	°F
18733090	33827178	25131696	65	bpm	89	mmHg	53	mmHg	63	mmHg	151	mmHg	101	mmHg	123	mmHg	18	insp/min	99	%	36.44	°F
18735236	34395957	22881521	84	bpm	162	mmHg	87	mmHg	106	mmHg							26	insp/min	99	%	36.72	°F
18747485	36682558	24929127	84	bpm	93	mmHg	38	mmHg	50	mmHg	88	mmHg	59	mmHg	75	mmHg	20	insp/min	99	%	37.11	°F
18758741	33807329	27602539	65	bpm	110	mmHg	63	mmHg	72	mmHg							29	insp/min	93	%	37.22	°F
18771599	36941212	25459968	74	bpm	112	mmHg	85	mmHg	95	mmHg	82	mmHg	49	mmHg	42	mmHg	23	insp/min	100	%	37.28	°F
18772698	30273264	23355539	96	bpm	83	mmHg	45	mmHg	57	mmHg	105	mmHg	43	mmHg	60	mmHg	26	insp/min	96	%	36.56	°F
18791412	32425703	26858283	80	bpm	109	mmHg	69	mmHg	80	mmHg							21	insp/min	96	%	36.67	°F
18796351	38302667	22416510	96	bpm	114	mmHg	86	mmHg	92	mmHg	93	mmHg	44	mmHg	59	mmHg	15	insp/min	99	%	36.94	°F
18826797	34122233	24141686	88	bpm	119	mmHg	70	mmHg	81	mmHg							6	insp/min	96	%	37.56	°F
18856086	38243727	24495158	74	bpm	122	mmHg	85	mmHg	93	mmHg	121	mmHg	78	mmHg	99	mmHg	23	insp/min	95	%	37.22	°F
18871076	30417835	20167242	95	bpm	123	mmHg	72	mmHg	87	mmHg	92	mmHg	54	mmHg	12	mmHg	19	insp/min	95	%	36.89	°F
18892178	35411753	29913727	89	bpm	112	mmHg	88	mmHg	94	mmHg							14	insp/min	97	%	0.39	°F
18932705	31653552	22245247	65	bpm	107	mmHg	95	mmHg	101	mmHg							34	insp/min	93	%	36.67	°F
18936015	30472141	22484220	78	bpm	125	mmHg	84	mmHg	96	mmHg							24	insp/min	100	%	36.11	°F
18951987	36735233	20973417	82	bpm	117	mmHg	68	mmHg	79	mmHg	93	mmHg	77	mmHg	82	mmHg	28	insp/min	93	%	36.39	°F
18952096	34791891	21237266	97	bpm	131	mmHg	89	mmHg	97	mmHg	109	mmHg	66	mmHg	81	mmHg	14	insp/min	92	%	36.78	°F
18959634	37982649	26859252	83	bpm	121	mmHg	80	mmHg	91	mmHg	94	mmHg	27	mmHg	51	mmHg	12	insp/min	99	%	36.89	°F
18968631	35993773	23034055	110	bpm	128	mmHg	76	mmHg	81	mmHg	109	mmHg	57	mmHg	74	mmHg	20	insp/min	98	%	35.83	°F
19009502	38579321	26576292	75	bpm	89	mmHg	43	mmHg	57	mmHg	70	mmHg	32	mmHg	62	mmHg	22	insp/min	89	%	36.39	°F
19011388	31932552	27093043	97	bpm	86	mmHg	31	mmHg	46	mmHg	92	mmHg	22	mmHg	47	mmHg	11	insp/min	93	%	38.11	°F
19027745	39026966	22042037	65	bpm	147	mmHg	80	mmHg	101	mmHg							22	insp/min	90	%	37.28	°F
19052676	30529524	24444815	117	bpm	117	mmHg	50	mmHg	68	mmHg	148	mmHg	48	mmHg	0	mmHg	21	insp/min	80	%	36.61	°F
19054240	35470579	21472555	80	bpm	99	mmHg	59	mmHg	69	mmHg	96	mmHg	59	mmHg	84	mmHg	0	insp/min	100	%	37.56	°F
19058509	32323140	24850340	85	bpm	105	mmHg	54	mmHg	66	mmHg	106	mmHg	58	mmHg	75	mmHg	18	insp/min	98	%	37	°F
19059343	36707858	29356798	111	bpm	132	mmHg	67	mmHg	84	mmHg	153	mmHg	72	mmHg	92	mmHg	23	insp/min	100	%	36.61	°F
19111832	31512706	23401978	80	bpm	54	mmHg	42	mmHg	45	mmHg	117	mmHg	65	mmHg	86	mmHg	16	insp/min	100	%	34.94	°F
19112585	39539932	27368392	93	bpm	102	mmHg	60	mmHg	71	mmHg	100	mmHg	56	mmHg	78	mmHg	15	insp/min	97	%	37.78	°F
19120111	39319645	20853094	79	bpm	103	mmHg	44	mmHg	58	mmHg	140	mmHg	44	mmHg	79	mmHg	25	insp/min	92	%	35.67	°F
19130309	30770782	22673732	78	bpm	101	mmHg	53	mmHg	65	mmHg	92	mmHg	41	mmHg	65	mmHg	11	insp/min	96	%	37.5	°F
19131436	33004664	29954601	103	bpm	101	mmHg	51	mmHg	63	mmHg							33	insp/min	98	%	36.78	°F
19133582	32511600	25695028	102	bpm	119	mmHg	73	mmHg	86	mmHg							18	insp/min	99	%	39	°F
19155768	34487700	27519810	109	bpm	93	mmHg	40	mmHg	53	mmHg	112	mmHg	65	mmHg	87	mmHg	23	insp/min	96	%	37.67	°F
19164907	35597546	22574333	73	bpm	101	mmHg	61	mmHg	72	mmHg							23	insp/min	96	%	36.67	°F
19186172	34429897	23354351	56	bpm	107	mmHg	64	mmHg	78	mmHg	107	mmHg	45	mmHg	70	mmHg	23	insp/min	100	%	36.67	°F
19207300	35102717	24889622	68	bpm	102	mmHg	75	mmHg	85	mmHg	101	mmHg	50	mmHg	-9	mmHg	23	insp/min	100	%	36.94	°F
19209492	31844564	24937094	63	bpm	112	mmHg	55	mmHg	74	mmHg	90	mmHg	55	mmHg	67	mmHg	29	insp/min	100	%	37.33	°F
19242238	34852343	20078438	81	bpm	106	mmHg	86	mmHg	90	mmHg	97	mmHg	40	mmHg	70	mmHg	6	insp/min	92	%	35.67	°F
19262820	34875110	23992873	78	bpm	99	mmHg	55	mmHg	71	mmHg	95	mmHg	59	mmHg	67	mmHg	21	insp/min	99	%	35.67	°F
19287295	32983523	24086115	108	bpm	139	mmHg	81	mmHg	93	mmHg	121	mmHg	46	mmHg	67	mmHg	25	insp/min	93	%	38.44	°F
19290303	38786871	25206654	68	bpm	124	mmHg	67	mmHg	80	mmHg	113	mmHg	43	mmHg	67	mmHg	18	insp/min	100	%	36.33	°F
19294463	38900791	25324698	80	bpm							98	mmHg	34	mmHg	53	mmHg	15	insp/min	96	%
19299113	30452400	29947543	112	bpm	89	mmHg	65	mmHg	74	mmHg	72	mmHg	45	mmHg	20	mmHg	26	insp/min	94	%	36.83	°F
19306221	30443229	22017656	87	bpm							106	mmHg	93	mmHg	97	mmHg	22	insp/min	84	%	2.72	°F
19312736	31288304	21311611	112	bpm	133	mmHg	104	mmHg	113	mmHg	140	mmHg	85	mmHg	101	mmHg	19	insp/min	98	%	36.89	°F
19330004	35825752	26432998	120	bpm	98	mmHg	77	mmHg	81	mmHg	96	mmHg	62	mmHg	-12	mmHg	21	insp/min	100	%	38.11	°F
19341048	34058290	22078033	71	bpm	117	mmHg	76	mmHg	89	mmHg	92	mmHg	59	mmHg	71	mmHg	12	insp/min	100	%	36.72	°F
19341143	35173424	26066966	83	bpm	102	mmHg	52	mmHg	66	mmHg	99	mmHg	49	mmHg	45	mmHg	25	insp/min	100	%	36.61	°F
19342453	35861066	21685177	81	bpm	134	mmHg	82	mmHg	95	mmHg	139	mmHg	75	mmHg	102	mmHg	16	insp/min	100	%	36.5	°F
19352034	30058866	21509557	72	bpm	104	mmHg	68	mmHg	80	mmHg	97	mmHg	69	mmHg	77	mmHg	16	insp/min	99	%	37.06	°F
19355755	32130531	28558620	62	bpm	102	mmHg	72	mmHg	80	mmHg	94	mmHg	51	mmHg	63	mmHg	14	insp/min	98	%	36.56	°F
19378973	32213782	24682145	112	bpm	140	mmHg	98	mmHg	111	mmHg	85	mmHg	47	mmHg	61	mmHg	30	insp/min	91	%	37.83	°F
19392561	33680346	25086913	112	bpm	92	mmHg	50	mmHg	64	mmHg							28	insp/min	100	%	37	°F
19394690	33096681	21773476	71	bpm	101	mmHg	66	mmHg	108	mmHg	99	mmHg	69	mmHg	82	mmHg	17	insp/min	99	%	36.39	°F
19431336	30480587	28759049	133	bpm	115	mmHg	70	mmHg	81	mmHg							21	insp/min	97	%	36.5	°F
19441402	32510672	28676335	77	bpm	116	mmHg	67	mmHg	82	mmHg	117	mmHg	72	mmHg	87	mmHg	19	insp/min	100	%	36.67	°F
19442119	33773008	29531980	82	bpm	117	mmHg	59	mmHg	70	mmHg							16	insp/min	90	%	37	°F
19446449	37722399	20823117	100	bpm	123	mmHg	91	mmHg	98	mmHg	113	mmHg	64	mmHg	91	mmHg	11	insp/min	100	%	37.94	°F
19468249	38562467	23405169	127	bpm	117	mmHg	67	mmHg	80	mmHg							31	insp/min	100	%	36.94	°F
19472679	38779705	26526989	107	bpm	87	mmHg	52	mmHg	61	mmHg							21	insp/min	100	%	36.5	°F
19487795	34910191	22102947	77	bpm	106	mmHg	57	mmHg	69	mmHg	109	mmHg	56	mmHg	-6	mmHg	17	insp/min	98	%	35.28	°F
19497110	35806112	25547753	104	bpm	133	mmHg	78	mmHg	88	mmHg	116	mmHg	51	mmHg	78	mmHg	23	insp/min	92	%	36.5	°F
19499609	39081803	26991746	75	bpm	110	mmHg	58	mmHg	69	mmHg							18	insp/min	99	%	36.94	°F
19499830	36830523	20122564	87	bpm	104	mmHg	61	mmHg	70	mmHg	97	mmHg	51	mmHg	75	mmHg	13	insp/min	99	%	35.5	°F
19502815	35093362	23280294	87	bpm	72	mmHg	56	mmHg	56	mmHg							22	insp/min	96	%	37.22	°F
19509454	36169399	25087958	99	bpm	105	mmHg	50	mmHg	63	mmHg	95	mmHg	46	mmHg	0	mmHg	18	insp/min	100	%	36.33	°F
19523963	38831690	23629601	102	bpm	99	mmHg	65	mmHg	72	mmHg							15	insp/min	97	%	36.67	°F
19527665	36485879	24022183	60	bpm	92	mmHg	51	mmHg	61	mmHg	141	mmHg	62	mmHg	101	mmHg	19	insp/min	93	%	37	°F
19564586	37310703	22461053	78	bpm	125	mmHg	80	mmHg	93	mmHg	113	mmHg	58	mmHg	88	mmHg	20	insp/min	99	%	37	°F
19565388	39098499	25592673	105	bpm	122	mmHg	62	mmHg	78	mmHg	125	mmHg	74	mmHg	99	mmHg	22	insp/min	94	%	36.39	°F
19583971	35882741	26737036	72	bpm	121	mmHg	71	mmHg	83	mmHg	112	mmHg	32	mmHg	69	mmHg	12	insp/min	95	%	36.33	°F
19640706	38255070	27233621	63	bpm	123	mmHg	69	mmHg	86	mmHg							18	insp/min	98	%	36.56	°F
19660649	34047488	21844592	86	bpm	113	mmHg	59	mmHg	73	mmHg	92	mmHg	35	mmHg	78	mmHg	17	insp/min	93	%	37.06	°F
19673450	30164124	26742984	83	bpm	77	mmHg	49	mmHg	71	mmHg	111	mmHg	28	mmHg	38	mmHg	12	insp/min	96	%	36.61	°F
19688253	34835710	21741362	112	bpm	76	mmHg	55	mmHg	60	mmHg	110	mmHg	37	mmHg	68	mmHg	64	insp/min	99	%
19688885	33350548	24789896	121	bpm	94	mmHg	71	mmHg	77	mmHg							25	insp/min	99	%	36.44	°F
19763428	37634812	20548191	94	bpm	96	mmHg	72	mmHg	77	mmHg	95	mmHg	44	mmHg	67	mmHg	26	insp/min	94	%	37.22	°F
19774838	39992578	28109956	81	bpm	88	mmHg	33	mmHg	47	mmHg	109	mmHg	43	mmHg	74	mmHg	16	insp/min	76	%	36.5	°F
19776335	36862993	22143470	122	bpm	105	mmHg	52	mmHg	64	mmHg	80	mmHg	38	mmHg	54	mmHg	18	insp/min	93	%	37	°F
19782286	32856405	23372670	102	bpm	139	mmHg	85	mmHg	95	mmHg	93	mmHg	46	mmHg	61	mmHg	29	insp/min	100	%	37.33	°F
19838433	34873306	25536531	65	bpm	103	mmHg	72	mmHg	80	mmHg	79	mmHg	71	mmHg	75	mmHg	11	insp/min	95	%	35.33	°F
19890030	31527285	26070834	109	bpm	119	mmHg	46	mmHg	64	mmHg	107	mmHg	39	mmHg	62	mmHg	14	insp/min	100	%	36.78	°F
19929286	32004492	23276264	91	bpm	140	mmHg	59	mmHg	77	mmHg							21	insp/min	97	%	37.61	°F
19962418	33367985	25331514	109	bpm	93	mmHg	61	mmHg	71	mmHg	117	mmHg	102	mmHg	107	mmHg	16	insp/min	92	%	36.89	°F
19968075	31756531	28592225	80	bpm							55	mmHg	51	mmHg	52	mmHg	21	insp/min	50	%
19971226	39643831	20146850	147	bpm	105	mmHg	59	mmHg	69	mmHg	102	mmHg	42	mmHg	61	mmHg	17	insp/min	95	%	36.89	°F
19997473	32568753	27787494	87	bpm	115	mmHg	70	mmHg	81	mmHg							18	insp/min	98	%	36.78	°F
