# Supplementary material for: Machine learning-based prediction of mortality in acute myocardial infarction with cardiogenic shock
Source: Front Cardiovasc Med. 2024 Oct 14;11:1402503. doi: 10.3389/fcvm.2024.1402503 (PMC11513311; doi:10.3389/fcvm.2024.1402503)
Supplement: Supplementary file 7 [file Datasheet2.zip › 000 Extracting Raw Data from MIMIC-IV dataset/05.╩╓╩⌡╓╕▒Ω.csv]

subject_id	stay_id	hadm_id	coronaryarteriography	coronaryarterystentimplantation	ptca	iabp
10002495	36753294	24982426				1
10010058	33060379	26359957
10026161	39625056	24614671			1
10055344	35736966	29209451				1
10094679	36938927	28902523	1	1	1
10099480	39566959	21393418
10102878	33312557	20265910				1
10104450	31524085	23157316
10151556	37542315	20815067	1		1
10152414	34547307	27578173	1	1	1
10170022	30946357	26174955
10180134	33413600	27497725
10193237	37455945	21774133
10197095	38422103	29014163
10203444	37929889	25550068
10210981	38800147	22317400				1
10233597	32580800	27468267
10237665	30765788	29914524
10257550	39064261	20105129
10260642	32523313	26981835				1
10289973	30201512	26155040	1	1	1
10304210	37346679	24137224
10327840	36206974	24584666	1	1	1
10342208	34246242	21977675
10380034	33464058	28071767
10395897	38911657	21348745
10431675	33207337	23213247
10442543	34532159	22826044
10464977	38762244	23034003
10504004	33445477	23626217
10512325	35688562	23868644	1	1	1
10525376	38498358	29961953	1	1	1
10565616	35303418	21618127				1
10590693	35321486	27517673
10606965	32302958	24239692	1
10639500	31643878	26565321
10688510	31618429	28805457	1
10691194	30731222	25809823
10725599	38689541	25856558
10740516	31649316	29055193	1	1	1
10756776	39506188	24477686
10758974	37374181	21950450	1	1	1
10779064	32628748	20445698	1	1	1
10781312	30284873	24474381
10785608	34084478	28290632	1
10792661	39710436	26360527
10801908	33185124	26625457
10802781	34423323	27852226	1	1	1
10809326	38588436	22350919	1
10828900	30256321	24951394
10833958	31783046	28224056
10834460	39177460	29747723	1
10843788	30706447	22294846
10844573	36086745	23997020
10857996	34678772	21701924
10867166	34661380	22308116		1	1
10888007	34903620	23296210
10920228	37783060	23466911
10931276	38017506	25586233
10938096	32970582	26498873
10939299	36173365	26422493
10947173	39605142	27700357	1
10953166	36397481	20259770
10963917	36013444	24068553
11022245	31599600	29881372	1
11025657	34760621	24556511
11058328	30856482	24489691				1
11075865	37475623	28595464	1	1	1
11089729	37395251	27021321
11099902	33627324	27305289	1
11128013	36766215	22129205	1	1	1
11128977	33948720	23856904	1
11129835	36471889	25447858	1	1	1
11132535	39485928	21336112
11144354	34096140	22709440			1
11144600	38462481	27666624
11165060	36423523	29991539	1
11182822	32744241	22951112	1		1
11209237	37832875	22106798	1	1	1
11231966	32176417	22679034
11233081	30162054	20055820	1	1	1
11304253	34543082	23346584	1
11320011	34962562	27172472		1	1
11321257	35860455	21322793	1	1	1
11331917	36909182	23456409	1	1	1
11340067	31598874	24158629
11357684	38929622	28158383
11371466	34482432	21270943
11374486	35647824	23112869	1		1
11378305	31110382	28239688	1	1	1
11387260	35840639	21213731
11389801	33132370	28171818
11390252	32716634	21331972
11402910	32560705	23375177
11415544	30351057	29979687
11458288	35541349	25687779
11501869	35623139	24501476	1
11567529	30980027	21232911
11573149	38995783	28752337
11579913	36202012	28453882				1
11581298	30675859	27683447	1	1	1
11589465	38790981	23838325
11592298	31780966	21758109				1
11592373	36227721	23933003				1
11594544	30782638	20431911	1	1	1
11605027	31438123	28735920
11607541	32003885	28364206	1	1	1
11617629	30946989	27409048	1
11634237	37249783	22525982	1	1	1
11708108	37904710	20935519	1	1	1
11713060	30562036	21986375	1
11722400	31632311	27834147
11745291	38121875	22270906
11751250	30455080	27954417				1
11792935	34702452	23596402
11798951	33915658	27442617				1
11843475	32821521	29756945	1
11848597	31471562	23921396	1
11858497	36980734	24644178
11861582	35689140	27370071
11862124	38044131	26109774				1
11862758	33825848	26654098
11874424	38461395	25574892
11882307	32098871	27570239
11901952	34765614	25514083	1	1	1
11911589	31890533	27293317
11922884	35352413	23550831
11928413	38709217	23026285	1	1	1
11928692	34070963	22384987
11939591	35983563	27853033	1		1
11942193	31707457	21139779				1
11972365	32389159	24962721
11984647	36560987	25146721
12017739	31840083	20025344
12026338	38194201	28548230
12036721	34269559	24443695
12042044	36281872	25549760
12085783	35823221	29924941
12118363	39250219	23198189				1
12218519	33596143	21628838
12219559	34375944	28621241
12239834	39056251	25526864
12246387	37352046	26489510
12287332	38532085	23408562
12297844	38949081	22398596	1
12314229	39181166	23527594
12323950	32907994	23735700	1	1	1
12327429	37161595	28630214
12347941	33849924	24546050
12371641	34200986	28803063
12382393	36200772	21572034				1
12440182	32338401	22775253
12442684	34678414	20791333
12492193	38686700	27100971
12492737	37934458	27261448	1	1	1
12504186	36520176	23874583				1
12504886	37145613	28508247	1	1	1
12513827	35216839	20812909
12515381	33358048	28178107
12519699	33321724	28579091		1	1
12529718	32779096	21246172	1		1
12588030	33086610	28335223
12604038	34317327	26390813
12605065	39348213	21150019
12623620	38927634	25039922
12637511	37698371	27315786
12652467	32892353	22304862
12654170	32028553	24301961	1
12673141	39921830	21284928	1	1	1
12676035	34452956	20319254
12710966	38426371	28618361
12721568	35860971	28478102
12749650	35688748	23377836
12752572	31901798	27674406				1
12765712	32833059	26890833
12769611	39151937	21883025
12793412	32651382	24077990	1	1	1
12799272	39931237	23669294
12826995	32803587	22389954
12835204	36742211	29939761	1	1	1
12837527	34288426	24711461				1
12847817	38442730	23048103	1
12860657	32740162	26425266
12897194	33473720	22086492
12947315	35189954	23860882
12967352	34566815	27777702	1
12986731	30157987	24524547
12987194	35126800	27382119	1	1	1
12993331	33243115	24909104
13024789	32115271	22271149	1	1	1
13053623	33220556	21981457	1
13060513	32211192	23186507
13155224	33571695	21270587
13155358	34743374	26580141
13171410	35379061	20519729	1
13174926	31325497	29830193
13178765	32829981	28749633	1	1	1
13181161	34434736	26569434	1
13194394	32951608	22991415				1
13200139	34190051	24197685
13201095	39953418	28453791	1	1	1
13224283	39375310	20995778	1	1	1
13229117	34649270	20252271	1	1	1
13251216	39604350	28567426
13257593	30030289	21537254
13294307	34461495	27068378	1		1
13313918	32385234	21671254
13334510	37284889	22997385
13341849	35896032	27774546
13352605	33268596	24335090	1		1
13376814	33328533	22625448
13381135	38494776	21060863
13408370	30547595	27107260		1	1
13408774	30105012	21453234
13421733	30009753	21677190
13423792	37845737	22878779
13445589	32777036	20022423
13466375	34714964	21011631				1
13471588	33405867	29345598
13474359	38063480	22461878		1	1
13499005	31998189	20317279
13607095	30826720	22736374
13609136	35015669	23475520	1
13610194	39751100	25253936
13619744	30084761	24575767	1	1	1
13632970	37564059	26843412
13643894	35381559	26139456
13676058	32139951	21558408
13713539	39677468	21997327
13807411	37358721	27935225	1
13819797	30282193	22609279
13824421	37622984	29778924
13881772	35707301	27710348	1	1	1
13918205	39298593	25378514
13935486	37567036	24533185
13945948	30945107	24549265	1
13961079	37445744	25908574	1	1	1
13965623	32975129	28777141
13970072	39418586	29116286				1
13973768	31482860	21412762
13990024	34182504	25987120				1
13994398	31167267	28591150	1
14017043	39759326	26525564	1	1	1
14050349	36339938	28565011
14055524	35953833	22694726
14131135	39960700	26851763
14143731	32654256	27230877	1
14151718	39068422	25793198	1
14164034	31588044	24563742
14195695	32314932	23671820				1
14201182	38036087	24827742	1	1	1
14212075	38990028	21776214
14220470	33601413	27285325	1	1	1
14228169	33551009	29566561	1	1	1
14280192	34403759	22405648				1
14331151	31270386	24487999				1
14350104	38866837	23686056
14350175	37784666	27088296				1
14358282	35764121	29566299	1		1
14375041	36393360	26322145
14385035	39838991	20480421
14404098	31444194	21051894	1		1
14492553	31776534	21655719	1
14497879	30834932	24707182
14518419	31967317	20564918
14529457	31238006	24637000				1
14532362	36127475	28738594	1	1	1
14533062	39933268	26715646
14539351	34379501	21502552	1
14567773	33494608	27494253	1
14663678	36777775	28005368	1	1	1
14703575	34984324	21242298
14718365	38301508	22250211
14729124	33741168	22996466				1
14755611	33075809	28551877
14762451	35557559	26731777	1
14870240	33911712	23250528	1	1	1
14885411	31585948	28934261
14940057	34850027	25548782
14960593	35718523	29450181
14965904	35725274	23551805
15008298	33718307	22173611
15017391	30154772	22729873
15077817	37231956	23869912
15094687	38746509	28725090				1
15098455	32528130	26548797	1	1	1
15109122	30323725	22433105
15117669	39205396	28432017
15123166	38766539	29899971	1	1	1
15172008	35534668	26590603
15172858	34137895	27997295
15205407	35357256	20383411	1		1
15251187	35891112	23486795
15256812	30957600	27228569
15272000	34605200	22606489
15279326	36600393	27358144	1
15333075	32824737	29236732
15338454	36175095	29642380
15344483	36989845	21475641	1	1	1
15385393	39572087	26947560
15393630	34315269	24663749
15416363	30248317	27662447				1
15430446	31036877	25931747
15431451	35930046	24503797				1
15434166	34272263	20467639
15452777	38862706	23098609
15455515	38776907	22539271	1	1	1
15513924	36342514	24280326
15516997	36006454	25540889
15521966	37592223	25944061	1	1	1
15524826	38404395	20163350				1
15533039	37924406	28396110
15537803	39568167	23263147				1
15575136	30377071	22706972
15575672	39048038	22306366
15578367	30711876	22901069
15592846	38187839	27257904	1	1	1
15605951	36006405	24857256	1
15612556	36580700	26476632
15612570	38828250	26152435
15613739	33421640	22581539	1	1	1
15623684	38533905	20486592	1	1	1
15625307	34604492	22826841	1
15632290	37181561	23950907
15648027	34833193	28966984
15693812	37165412	29380023	1
15723516	33930243	21480465	1	1	1
15743456	38772511	21322845
15750321	31342132	20976975
15772179	34088548	28970007	1	1	1
15782813	38432543	21093941	1	1	1
15784986	38578025	27825876
15785313	38608525	29065979	1	1	1
15795343	32443930	26631591				1
15801596	38114566	20167291	1	1	1
15805208	34854758	23229516
15818607	38982733	26523448				1
15831913	34066953	25989374
15835176	35862237	24568067
15859858	33161942	27938129
15866795	39907667	24896163	1
15866889	32495714	27003786	1	1	1
15890202	38901788	22257947	1	1	1
15906662	32079780	24072687	1
15936884	31582758	29677738	1
15958024	39467073	20369773	1	1	1
15987934	35868193	21386394
15994532	37775567	24298308				1
15994818	35737170	27465888				1
16004748	35782415	29633480
16011666	33318942	25016707				1
16030584	38786981	21095087
16047946	39353880	22254526	1		1
16072014	34923950	26163487				1
16078344	35905933	20367221				1
16084599	36266284	29362455
16145682	33317622	22454819
16182400	39852851	28399290	1	1	1
16192578	30034693	21784851	1	1	1
16221250	33635540	23282331
16230329	34711573	23715751
16236499	32422980	29668761
16261977	31654675	28203598
16264442	37020532	22944997
16297202	32801550	26923232
16310288	33708180	24767739	1	1	1
16331109	33734267	21224034				1
16358152	30560788	28359716				1
16363425	30672585	25809770
16367925	33467894	20054367
16372865	32950476	29855567				1
16373357	34847484	29883545
16423390	30742542	22555943	1
16441592	34777670	26033789
16442703	34725385	26707548
16473192	32359651	27668896
16476559	34068169	24981815	1
16502686	32798963	22542098
16547220	34145623	20676642
16576835	38556473	23102242
16582777	30039231	29818583
16612752	36384306	28406457	1
16618220	30280038	25114797
16644308	36543498	27298687
16659775	32360170	28029332	1
16697275	37161608	29349528	1	1	1
16712857	31051445	25706098
16715341	36634178	26530630				1
16722520	30419585	20866663	1
16731711	30732775	23567649
16750371	31022905	24162456
16773780	35810212	23749463				1
16792669	39162474	23237338
16810503	39784690	23246205
16820491	30745593	27690318
16825857	36623881	24956831	1
16828280	30007565	22369507
16832609	38206950	27545190	1
16884448	36219669	25105674
16898525	36120392	22808792
16914073	36706796	28403863	1
16922254	33828415	25787700	1
16932199	36919435	21277408	1	1	1
16937963	38473153	23912915
16952127	32976268	24432987				1
17003498	39554931	23434315	1	1	1
17031760	30109454	20869482
17035780	33767488	27473388
17063025	38833126	27993916
17152613	38836464	23622479
17170682	34544895	29349222
17242100	30681579	25046397				1
17244595	31277417	26597499	1
17245713	35683352	24468966	1	1	1
17257177	33719300	27628348
17262173	38939010	22515541
17266996	30019669	24347460
17269372	37590834	25584000
17288844	39722636	25595502	1	1	1
17290566	30991625	28501497	1
17350775	32841676	27759047
17351798	38060278	23487223
17372569	32600345	21157219	1	1	1
17395063	38419228	23092156
17396841	31040457	29871648
17401129	35531906	26583401
17428457	32573230	20842635
17433873	32056229	22390387	1	1	1
17461434	30748856	28378325	1	1	1
17478540	37226992	24327857	1
17505489	38975321	24282356
17539265	37531469	23550723
17540015	34148423	26449130
17544377	37451760	25316291	1
17565549	30979781	29700838
17572795	32513583	29211352	1
17586470	35684547	24236515
17595401	32213722	25539893	1
17598348	33014087	28409501
17611690	35449338	28092666
17623112	38978159	29940683
17686071	35230633	25238943	1	1	1
17690327	36344012	26381722	1	1	1
17718435	39269058	22573283
17752666	38753679	25935379
17754293	33429186	21086123				1
17783178	39275458	21988633
17790156	36427675	26303618
17827847	38260228	24884794
17841493	35358416	22884516	1	1	1
17851873	32911110	26242070
17864819	37815113	23600289
17882715	32323726	21003419
18016258	38080125	25466853	1
18023584	39005422	22100119
18024998	38247671	24567210	1	1	1
18061894	34938650	23098308	1	1	1
18075868	37474113	24713584
18081596	32308822	22996282				1
18126277	36211066	21587664
18136491	32306963	23309829
18141915	34883626	25664074
18187609	31546987	23495898				1
18189739	31271824	29567255
18257010	35011237	24586212				1
18286387	30739656	21584056
18311360	34340005	23411593	1	1	1
18337798	31028809	23652501
18439312	33144651	26107633	1
18483037	33432093	29865425
18483634	38288748	23051282	1	1	1
18486555	31441718	29674405
18499078	33660280	27964902
18511092	30433485	28348890
18521633	30123604	26804343
18540569	33273186	26501279				1
18562632	36986225	23585178
18611278	36422840	24170020
18611488	38222542	26058994
18613954	37618485	26909389
18625166	38204934	21602736	1	1	1
18652627	39675531	26386964
18692169	31068141	25541641
18693746	39538128	26159285
18733090	33827178	25131696				1
18735236	34395957	22881521	1
18747485	36682558	24929127
18758741	33807329	27602539
18771599	36941212	25459968
18772698	30273264	23355539				1
18791412	32425703	26858283
18796351	38302667	22416510	1
18826797	34122233	24141686	1
18856086	38243727	24495158	1	1	1
18871076	30417835	20167242				1
18892178	35411753	29913727	1	1	1
18932705	31653552	22245247
18936015	30472141	22484220
18951987	36735233	20973417	1
18952096	34791891	21237266
18959634	37982649	26859252
18968631	35993773	23034055
19009502	38579321	26576292
19011388	31932552	27093043	1	1	1
19027745	39026966	22042037
19052676	30529524	24444815
19054240	35470579	21472555				1
19058509	32323140	24850340	1	1	1
19059343	36707858	29356798
19111832	31512706	23401978		1	1
19112585	39539932	27368392				1
19120111	39319645	20853094
19130309	30770782	22673732	1
19131436	33004664	29954601
19133582	32511600	25695028
19155768	34487700	27519810	1
19164907	35597546	22574333
19186172	34429897	23354351				1
19207300	35102717	24889622
19209492	31844564	24937094	1
19242238	34852343	20078438	1	1	1
19262820	34875110	23992873	1
19287295	32983523	24086115
19290303	38786871	25206654
19294463	38900791	25324698	1
19299113	30452400	29947543
19306221	30443229	22017656	1	1	1
19312736	31288304	21311611
19330004	35825752	26432998	1	1	1
19341048	34058290	22078033
19341143	35173424	26066966
19342453	35861066	21685177
19352034	30058866	21509557
19355755	32130531	28558620	1	1	1
19378973	32213782	24682145				1
19392561	33680346	25086913
19394690	33096681	21773476				1
19431336	30480587	28759049	1		1
19441402	32510672	28676335
19442119	33773008	29531980
19446449	37722399	20823117
19468249	38562467	23405169	1	1	1
19472679	38779705	26526989	1		1
19487795	34910191	22102947
19497110	35806112	25547753	1	1	1
19499609	39081803	26991746
19499830	36830523	20122564			1
19502815	35093362	23280294	1
19509454	36169399	25087958
19523963	38831690	23629601
19527665	36485879	24022183
19564586	37310703	22461053
19565388	39098499	25592673
19583971	35882741	26737036
19640706	38255070	27233621
19660649	34047488	21844592	1
19673450	30164124	26742984				1
19688253	34835710	21741362				1
19688885	33350548	24789896	1	1	1
19763428	37634812	20548191	1
19774838	39992578	28109956	1	1	1
19776335	36862993	22143470
19782286	32856405	23372670	1
19838433	34873306	25536531
19890030	31527285	26070834	1
19929286	32004492	23276264
19962418	33367985	25331514
19968075	31756531	28592225
19971226	39643831	20146850
19997473	32568753	27787494
