# Supplementary material for: Machine learning-based prediction of mortality in acute myocardial infarction with cardiogenic shock
Source: Front Cardiovasc Med. 2024 Oct 14;11:1402503. doi: 10.3389/fcvm.2024.1402503 (PMC11513311; doi:10.3389/fcvm.2024.1402503)
Supplement: Supplementary file 7 [file Datasheet2.zip › 000 Extracting Raw Data from MIMIC-IV dataset/06.╕°╥⌐╩2╛▌.csv]

subject_id	stay_id	hadm_id	aceiorarb	betablockers	spironolactone	furosemide
10002495	36753294	24982426		1		1
10010058	33060379	26359957
10026161	39625056	24614671				1
10055344	35736966	29209451
10094679	36938927	28902523	1	1		1
10099480	39566959	21393418	1	1		1
10102878	33312557	20265910		1		1
10104450	31524085	23157316	1	1		1
10151556	37542315	20815067		1
10152414	34547307	27578173	1			1
10170022	30946357	26174955				1
10180134	33413600	27497725	1	1		1
10193237	37455945	21774133	1	1		1
10197095	38422103	29014163		1
10203444	37929889	25550068		1		1
10210981	38800147	22317400	1	1		1
10233597	32580800	27468267		1		1
10237665	30765788	29914524		1		1
10257550	39064261	20105129		1		1
10260642	32523313	26981835	1
10289973	30201512	26155040	1	1	1	1
10304210	37346679	24137224
10327840	36206974	24584666	1	1
10342208	34246242	21977675				1
10380034	33464058	28071767	1	1		1
10395897	38911657	21348745		1		1
10431675	33207337	23213247		1
10442543	34532159	22826044
10464977	38762244	23034003		1		1
10504004	33445477	23626217	1	1		1
10512325	35688562	23868644	1	1		1
10525376	38498358	29961953		1
10565616	35303418	21618127		1
10590693	35321486	27517673	1	1	1	1
10606965	32302958	24239692		1		1
10639500	31643878	26565321	1	1		1
10688510	31618429	28805457	1			1
10691194	30731222	25809823		1		1
10725599	38689541	25856558		1		1
10740516	31649316	29055193				1
10756776	39506188	24477686	1	1
10758974	37374181	21950450		1		1
10779064	32628748	20445698	1	1		1
10781312	30284873	24474381
10785608	34084478	28290632	1	1		1
10792661	39710436	26360527		1	1	1
10801908	33185124	26625457		1		1
10802781	34423323	27852226	1	1
10809326	38588436	22350919	1	1
10828900	30256321	24951394	1	1		1
10833958	31783046	28224056				1
10834460	39177460	29747723		1		1
10843788	30706447	22294846				1
10844573	36086745	23997020		1		1
10857996	34678772	21701924	1	1		1
10867166	34661380	22308116	1	1		1
10888007	34903620	23296210		1		1
10920228	37783060	23466911	1	1	1	1
10931276	38017506	25586233				1
10938096	32970582	26498873		1		1
10939299	36173365	26422493	1	1	1	1
10947173	39605142	27700357	1	1	1	1
10953166	36397481	20259770	1	1		1
10963917	36013444	24068553		1		1
11022245	31599600	29881372		1		1
11025657	34760621	24556511	1	1		1
11058328	30856482	24489691	1	1		1
11075865	37475623	28595464	1	1		1
11089729	37395251	27021321		1		1
11099902	33627324	27305289				1
11128013	36766215	22129205	1	1		1
11128977	33948720	23856904	1			1
11129835	36471889	25447858		1		1
11132535	39485928	21336112		1		1
11144354	34096140	22709440		1		1
11144600	38462481	27666624				1
11165060	36423523	29991539		1		1
11182822	32744241	22951112	1	1		1
11209237	37832875	22106798		1
11231966	32176417	22679034		1		1
11233081	30162054	20055820	1	1	1	1
11304253	34543082	23346584		1		1
11320011	34962562	27172472		1		1
11321257	35860455	21322793	1	1		1
11331917	36909182	23456409		1		1
11340067	31598874	24158629	1	1		1
11357684	38929622	28158383		1		1
11371466	34482432	21270943		1
11374486	35647824	23112869		1		1
11378305	31110382	28239688	1	1
11387260	35840639	21213731		1		1
11389801	33132370	28171818		1		1
11390252	32716634	21331972		1		1
11402910	32560705	23375177		1		1
11415544	30351057	29979687				1
11458288	35541349	25687779		1		1
11501869	35623139	24501476
11567529	30980027	21232911		1		1
11573149	38995783	28752337		1		1
11579913	36202012	28453882	1	1		1
11581298	30675859	27683447	1	1		1
11589465	38790981	23838325
11592298	31780966	21758109	1	1		1
11592373	36227721	23933003		1		1
11594544	30782638	20431911	1	1		1
11605027	31438123	28735920		1
11607541	32003885	28364206		1		1
11617629	30946989	27409048				1
11634237	37249783	22525982		1		1
11708108	37904710	20935519	1	1		1
11713060	30562036	21986375		1		1
11722400	31632311	27834147	1			1
11745291	38121875	22270906	1	1		1
11751250	30455080	27954417		1	1	1
11792935	34702452	23596402	1	1		1
11798951	33915658	27442617				1
11843475	32821521	29756945	1	1		1
11848597	31471562	23921396		1		1
11858497	36980734	24644178		1		1
11861582	35689140	27370071		1		1
11862124	38044131	26109774		1		1
11862758	33825848	26654098				1
11874424	38461395	25574892				1
11882307	32098871	27570239				1
11901952	34765614	25514083		1		1
11911589	31890533	27293317				1
11922884	35352413	23550831		1		1
11928413	38709217	23026285	1	1	1	1
11928692	34070963	22384987		1
11939591	35983563	27853033	1	1		1
11942193	31707457	21139779		1		1
11972365	32389159	24962721		1		1
11984647	36560987	25146721	1	1	1	1
12017739	31840083	20025344		1		1
12026338	38194201	28548230
12036721	34269559	24443695	1	1		1
12042044	36281872	25549760		1		1
12085783	35823221	29924941	1	1
12118363	39250219	23198189				1
12218519	33596143	21628838	1	1		1
12219559	34375944	28621241		1	1	1
12239834	39056251	25526864			1	1
12246387	37352046	26489510	1	1		1
12287332	38532085	23408562	1	1
12297844	38949081	22398596
12314229	39181166	23527594	1	1		1
12323950	32907994	23735700		1		1
12327429	37161595	28630214		1		1
12347941	33849924	24546050	1	1		1
12371641	34200986	28803063		1		1
12382393	36200772	21572034		1		1
12440182	32338401	22775253	1	1	1	1
12442684	34678414	20791333			1	1
12492193	38686700	27100971	1	1
12492737	37934458	27261448		1		1
12504186	36520176	23874583		1
12504886	37145613	28508247	1	1
12513827	35216839	20812909	1			1
12515381	33358048	28178107				1
12519699	33321724	28579091	1	1		1
12529718	32779096	21246172		1		1
12588030	33086610	28335223	1	1		1
12604038	34317327	26390813		1		1
12605065	39348213	21150019	1	1		1
12623620	38927634	25039922				1
12637511	37698371	27315786		1		1
12652467	32892353	22304862		1		1
12654170	32028553	24301961		1		1
12673141	39921830	21284928	1	1		1
12676035	34452956	20319254				1
12710966	38426371	28618361	1	1		1
12721568	35860971	28478102	1	1	1	1
12749650	35688748	23377836				1
12752572	31901798	27674406	1	1		1
12765712	32833059	26890833	1	1	1	1
12769611	39151937	21883025	1	1	1	1
12793412	32651382	24077990		1		1
12799272	39931237	23669294	1	1	1	1
12826995	32803587	22389954		1		1
12835204	36742211	29939761		1
12837527	34288426	24711461	1	1		1
12847817	38442730	23048103		1		1
12860657	32740162	26425266	1	1
12897194	33473720	22086492		1		1
12947315	35189954	23860882				1
12967352	34566815	27777702	1	1		1
12986731	30157987	24524547				1
12987194	35126800	27382119	1	1	1	1
12993331	33243115	24909104
13024789	32115271	22271149		1		1
13053623	33220556	21981457				1
13060513	32211192	23186507	1	1	1	1
13155224	33571695	21270587
13155358	34743374	26580141	1	1		1
13171410	35379061	20519729		1	1	1
13174926	31325497	29830193		1		1
13178765	32829981	28749633	1	1	1	1
13181161	34434736	26569434	1	1		1
13194394	32951608	22991415				1
13200139	34190051	24197685		1		1
13201095	39953418	28453791		1		1
13224283	39375310	20995778	1	1		1
13229117	34649270	20252271		1		1
13251216	39604350	28567426	1	1		1
13257593	30030289	21537254	1	1
13294307	34461495	27068378				1
13313918	32385234	21671254		1		1
13334510	37284889	22997385	1	1		1
13341849	35896032	27774546		1		1
13352605	33268596	24335090	1	1		1
13376814	33328533	22625448	1	1		1
13381135	38494776	21060863		1		1
13408370	30547595	27107260		1		1
13408774	30105012	21453234				1
13421733	30009753	21677190		1		1
13423792	37845737	22878779	1	1		1
13445589	32777036	20022423				1
13466375	34714964	21011631		1		1
13471588	33405867	29345598	1			1
13474359	38063480	22461878	1	1		1
13499005	31998189	20317279
13607095	30826720	22736374				1
13609136	35015669	23475520	1	1		1
13610194	39751100	25253936		1		1
13619744	30084761	24575767	1	1
13632970	37564059	26843412		1
13643894	35381559	26139456		1		1
13676058	32139951	21558408		1
13713539	39677468	21997327				1
13807411	37358721	27935225
13819797	30282193	22609279	1	1
13824421	37622984	29778924	1	1		1
13881772	35707301	27710348		1		1
13918205	39298593	25378514	1	1		1
13935486	37567036	24533185				1
13945948	30945107	24549265	1	1		1
13961079	37445744	25908574				1
13965623	32975129	28777141	1	1		1
13970072	39418586	29116286	1	1		1
13973768	31482860	21412762		1		1
13990024	34182504	25987120				1
13994398	31167267	28591150		1		1
14017043	39759326	26525564				1
14050349	36339938	28565011		1		1
14055524	35953833	22694726				1
14131135	39960700	26851763		1		1
14143731	32654256	27230877	1	1	1	1
14151718	39068422	25793198		1		1
14164034	31588044	24563742	1	1		1
14195695	32314932	23671820		1		1
14201182	38036087	24827742	1	1		1
14212075	38990028	21776214				1
14220470	33601413	27285325		1		1
14228169	33551009	29566561	1	1
14280192	34403759	22405648		1		1
14331151	31270386	24487999	1	1		1
14350104	38866837	23686056				1
14350175	37784666	27088296	1	1		1
14358282	35764121	29566299	1			1
14375041	36393360	26322145	1	1
14385035	39838991	20480421	1	1		1
14404098	31444194	21051894	1
14492553	31776534	21655719		1		1
14497879	30834932	24707182		1		1
14518419	31967317	20564918		1		1
14529457	31238006	24637000		1		1
14532362	36127475	28738594		1		1
14533062	39933268	26715646		1		1
14539351	34379501	21502552	1	1		1
14567773	33494608	27494253		1
14663678	36777775	28005368	1	1		1
14703575	34984324	21242298		1		1
14718365	38301508	22250211				1
14729124	33741168	22996466		1		1
14755611	33075809	28551877	1	1		1
14762451	35557559	26731777		1		1
14870240	33911712	23250528		1
14885411	31585948	28934261		1		1
14940057	34850027	25548782	1	1
14960593	35718523	29450181				1
14965904	35725274	23551805				1
15008298	33718307	22173611				1
15017391	30154772	22729873		1		1
15077817	37231956	23869912		1
15094687	38746509	28725090		1		1
15098455	32528130	26548797	1	1
15109122	30323725	22433105		1		1
15117669	39205396	28432017		1		1
15123166	38766539	29899971	1	1
15172008	35534668	26590603	1	1		1
15172858	34137895	27997295		1		1
15205407	35357256	20383411		1		1
15251187	35891112	23486795	1			1
15256812	30957600	27228569	1	1		1
15272000	34605200	22606489				1
15279326	36600393	27358144	1	1		1
15333075	32824737	29236732	1	1		1
15338454	36175095	29642380		1		1
15344483	36989845	21475641	1	1		1
15385393	39572087	26947560		1		1
15393630	34315269	24663749	1	1	1	1
15416363	30248317	27662447		1		1
15430446	31036877	25931747		1		1
15431451	35930046	24503797				1
15434166	34272263	20467639	1	1		1
15452777	38862706	23098609			1	1
15455515	38776907	22539271	1	1		1
15513924	36342514	24280326		1		1
15516997	36006454	25540889				1
15521966	37592223	25944061		1		1
15524826	38404395	20163350		1		1
15533039	37924406	28396110		1		1
15537803	39568167	23263147	1	1	1	1
15575136	30377071	22706972		1		1
15575672	39048038	22306366
15578367	30711876	22901069				1
15592846	38187839	27257904	1	1		1
15605951	36006405	24857256		1		1
15612556	36580700	26476632		1		1
15612570	38828250	26152435	1			1
15613739	33421640	22581539	1			1
15623684	38533905	20486592	1	1
15625307	34604492	22826841				1
15632290	37181561	23950907		1		1
15648027	34833193	28966984	1	1	1	1
15693812	37165412	29380023				1
15723516	33930243	21480465	1	1		1
15743456	38772511	21322845	1	1		1
15750321	31342132	20976975		1		1
15772179	34088548	28970007	1	1	1	1
15782813	38432543	21093941	1	1	1	1
15784986	38578025	27825876				1
15785313	38608525	29065979		1		1
15795343	32443930	26631591		1		1
15801596	38114566	20167291	1	1		1
15805208	34854758	23229516		1		1
15818607	38982733	26523448	1			1
15831913	34066953	25989374		1		1
15835176	35862237	24568067				1
15859858	33161942	27938129
15866795	39907667	24896163		1		1
15866889	32495714	27003786	1	1		1
15890202	38901788	22257947	1	1
15906662	32079780	24072687		1		1
15936884	31582758	29677738		1		1
15958024	39467073	20369773	1	1		1
15987934	35868193	21386394				1
15994532	37775567	24298308				1
15994818	35737170	27465888				1
16004748	35782415	29633480				1
16011666	33318942	25016707		1		1
16030584	38786981	21095087	1	1		1
16047946	39353880	22254526	1	1		1
16072014	34923950	26163487	1	1		1
16078344	35905933	20367221	1	1		1
16084599	36266284	29362455
16145682	33317622	22454819				1
16182400	39852851	28399290	1	1		1
16192578	30034693	21784851	1	1		1
16221250	33635540	23282331				1
16230329	34711573	23715751	1	1		1
16236499	32422980	29668761				1
16261977	31654675	28203598		1		1
16264442	37020532	22944997		1		1
16297202	32801550	26923232	1	1	1	1
16310288	33708180	24767739	1	1		1
16331109	33734267	21224034		1		1
16358152	30560788	28359716				1
16363425	30672585	25809770				1
16367925	33467894	20054367		1		1
16372865	32950476	29855567		1		1
16373357	34847484	29883545				1
16423390	30742542	22555943		1		1
16441592	34777670	26033789		1		1
16442703	34725385	26707548		1		1
16473192	32359651	27668896	1	1
16476559	34068169	24981815	1	1	1	1
16502686	32798963	22542098		1		1
16547220	34145623	20676642	1	1		1
16576835	38556473	23102242	1	1		1
16582777	30039231	29818583				1
16612752	36384306	28406457		1
16618220	30280038	25114797				1
16644308	36543498	27298687
16659775	32360170	28029332
16697275	37161608	29349528	1	1		1
16712857	31051445	25706098		1
16715341	36634178	26530630		1		1
16722520	30419585	20866663	1	1		1
16731711	30732775	23567649		1		1
16750371	31022905	24162456		1		1
16773780	35810212	23749463	1			1
16792669	39162474	23237338		1		1
16810503	39784690	23246205		1		1
16820491	30745593	27690318	1	1		1
16825857	36623881	24956831				1
16828280	30007565	22369507	1	1		1
16832609	38206950	27545190	1	1		1
16884448	36219669	25105674		1		1
16898525	36120392	22808792				1
16914073	36706796	28403863		1		1
16922254	33828415	25787700				1
16932199	36919435	21277408		1
16937963	38473153	23912915		1		1
16952127	32976268	24432987		1		1
17003498	39554931	23434315	1	1		1
17031760	30109454	20869482
17035780	33767488	27473388	1	1		1
17063025	38833126	27993916				1
17152613	38836464	23622479	1	1
17170682	34544895	29349222		1
17242100	30681579	25046397	1	1	1	1
17244595	31277417	26597499	1	1		1
17245713	35683352	24468966		1		1
17257177	33719300	27628348
17262173	38939010	22515541		1		1
17266996	30019669	24347460	1	1		1
17269372	37590834	25584000				1
17288844	39722636	25595502	1	1		1
17290566	30991625	28501497	1	1		1
17350775	32841676	27759047	1	1		1
17351798	38060278	23487223		1		1
17372569	32600345	21157219	1	1		1
17395063	38419228	23092156		1
17396841	31040457	29871648	1	1		1
17401129	35531906	26583401		1		1
17428457	32573230	20842635		1		1
17433873	32056229	22390387		1		1
17461434	30748856	28378325	1	1		1
17478540	37226992	24327857	1	1		1
17505489	38975321	24282356	1	1		1
17539265	37531469	23550723	1	1		1
17540015	34148423	26449130		1		1
17544377	37451760	25316291	1	1
17565549	30979781	29700838
17572795	32513583	29211352	1	1		1
17586470	35684547	24236515		1		1
17595401	32213722	25539893	1	1		1
17598348	33014087	28409501	1	1		1
17611690	35449338	28092666	1	1
17623112	38978159	29940683		1
17686071	35230633	25238943		1		1
17690327	36344012	26381722				1
17718435	39269058	22573283		1		1
17752666	38753679	25935379
17754293	33429186	21086123		1		1
17783178	39275458	21988633		1		1
17790156	36427675	26303618				1
17827847	38260228	24884794				1
17841493	35358416	22884516		1		1
17851873	32911110	26242070		1	1	1
17864819	37815113	23600289	1	1		1
17882715	32323726	21003419		1		1
18016258	38080125	25466853	1	1		1
18023584	39005422	22100119
18024998	38247671	24567210	1	1		1
18061894	34938650	23098308	1	1
18075868	37474113	24713584
18081596	32308822	22996282
18126277	36211066	21587664		1		1
18136491	32306963	23309829
18141915	34883626	25664074
18187609	31546987	23495898				1
18189739	31271824	29567255		1		1
18257010	35011237	24586212		1		1
18286387	30739656	21584056		1		1
18311360	34340005	23411593	1	1
18337798	31028809	23652501	1	1	1	1
18439312	33144651	26107633	1	1
18483037	33432093	29865425				1
18483634	38288748	23051282	1	1		1
18486555	31441718	29674405	1	1	1	1
18499078	33660280	27964902				1
18511092	30433485	28348890		1
18521633	30123604	26804343		1
18540569	33273186	26501279	1	1		1
18562632	36986225	23585178		1		1
18611278	36422840	24170020
18611488	38222542	26058994	1	1		1
18613954	37618485	26909389		1		1
18625166	38204934	21602736				1
18652627	39675531	26386964		1		1
18692169	31068141	25541641	1			1
18693746	39538128	26159285	1	1		1
18733090	33827178	25131696		1		1
18735236	34395957	22881521		1		1
18747485	36682558	24929127		1		1
18758741	33807329	27602539
18771599	36941212	25459968	1	1		1
18772698	30273264	23355539				1
18791412	32425703	26858283		1		1
18796351	38302667	22416510	1	1		1
18826797	34122233	24141686	1	1	1	1
18856086	38243727	24495158	1	1		1
18871076	30417835	20167242		1		1
18892178	35411753	29913727		1
18932705	31653552	22245247	1	1		1
18936015	30472141	22484220
18951987	36735233	20973417				1
18952096	34791891	21237266	1	1		1
18959634	37982649	26859252				1
18968631	35993773	23034055	1	1		1
19009502	38579321	26576292		1		1
19011388	31932552	27093043				1
19027745	39026966	22042037		1		1
19052676	30529524	24444815		1		1
19054240	35470579	21472555
19058509	32323140	24850340	1	1		1
19059343	36707858	29356798	1	1	1	1
19111832	31512706	23401978		1		1
19112585	39539932	27368392		1		1
19120111	39319645	20853094	1	1	1	1
19130309	30770782	22673732	1	1		1
19131436	33004664	29954601				1
19133582	32511600	25695028				1
19155768	34487700	27519810	1	1		1
19164907	35597546	22574333		1		1
19186172	34429897	23354351				1
19207300	35102717	24889622		1		1
19209492	31844564	24937094	1	1		1
19242238	34852343	20078438	1	1		1
19262820	34875110	23992873				1
19287295	32983523	24086115	1	1	1	1
19290303	38786871	25206654	1	1		1
19294463	38900791	25324698	1	1		1
19299113	30452400	29947543		1		1
19306221	30443229	22017656		1		1
19312736	31288304	21311611	1	1		1
19330004	35825752	26432998				1
19341048	34058290	22078033		1		1
19341143	35173424	26066966		1		1
19342453	35861066	21685177		1		1
19352034	30058866	21509557	1	1		1
19355755	32130531	28558620	1	1		1
19378973	32213782	24682145			1	1
19392561	33680346	25086913		1
19394690	33096681	21773476
19431336	30480587	28759049	1	1		1
19441402	32510672	28676335	1	1		1
19442119	33773008	29531980		1		1
19446449	37722399	20823117	1	1
19468249	38562467	23405169	1	1		1
19472679	38779705	26526989	1	1		1
19487795	34910191	22102947		1		1
19497110	35806112	25547753	1	1
19499609	39081803	26991746	1	1		1
19499830	36830523	20122564		1		1
19502815	35093362	23280294	1	1		1
19509454	36169399	25087958				1
19523963	38831690	23629601				1
19527665	36485879	24022183		1		1
19564586	37310703	22461053	1	1		1
19565388	39098499	25592673				1
19583971	35882741	26737036	1		1	1
19640706	38255070	27233621				1
19660649	34047488	21844592		1		1
19673450	30164124	26742984	1	1		1
19688253	34835710	21741362				1
19688885	33350548	24789896
19763428	37634812	20548191		1		1
19774838	39992578	28109956				1
19776335	36862993	22143470	1	1
19782286	32856405	23372670				1
19838433	34873306	25536531	1	1		1
19890030	31527285	26070834		1		1
19929286	32004492	23276264	1	1		1
19962418	33367985	25331514		1		1
19968075	31756531	28592225				1
19971226	39643831	20146850	1	1		1
19997473	32568753	27787494	1	1		1
