# Supplementary material for: Machine learning-based prediction of mortality in acute myocardial infarction with cardiogenic shock
Source: Front Cardiovasc Med. 2024 Oct 14;11:1402503. doi: 10.3389/fcvm.2024.1402503 (PMC11513311; doi:10.3389/fcvm.2024.1402503)
Supplement: Supplementary file 7 [file Datasheet2.zip › 000 Extracting Raw Data from MIMIC-IV dataset/07.╩Σ╥║╩2╛▌.csv]

subject_id	stay_id	hadm_id	dopamine	dopamine_amount	dopamine_uom	dobutamine	dobutamine_amount	dobutamine_uom	epinephrine	epinephrine_amount	epinephrine_uom	norepinephrine	norepinephrine_amount	norepinephrine_uom	phenylephrine	phenylephrine_amount	phenylephrine_uom	milrinone	milrinone_amount	milrinone_uom	furosemide	furosemide_amount	furosemide_uom
10002495	36753294	24982426	1	53.4	mg										1	1.96	mg				1	160	mg
10010058	33060379	26359957	1	8.16	mg							1	38.71	mg
10026161	39625056	24614671										1	127.47	mg	1	778.2	mg	1	79.94	mg	1	60	mg
10055344	35736966	29209451				1	44.88	mg				1	46.54	mg	1	119.88	mg
10094679	36938927	28902523	1	2834.79	mg																1	1110.38	mg
10099480	39566959	21393418																			1	80	mg
10102878	33312557	20265910				1	13.27	mg	1	19.24	mg	1	47.64	mg	1	30.25	mg	1	59.37	mg	1	2166.13	mg
10104450	31524085	23157316
10151556	37542315	20815067	1	1500.51	mg
10152414	34547307	27578173				1	1060.67	mg				1	31.94	mg	1	30.16	mg				1	1014.38	mg
10170022	30946357	26174955				1	2719.13	mg													1	688.33	mg
10180134	33413600	27497725							1	2.31	mg	1	0.17	mg							1	200	mg
10193237	37455945	21774133	1	1796.47	mg
10197095	38422103	29014163										1	27.68	mg	1	141.73	mg
10203444	37929889	25550068	1	3394.92	mg							1	11.78	mg	1	2643.27	mg	1	62.11	mg	1	1038.77	mg
10210981	38800147	22317400										1	0.25	mg							1	60	mg
10233597	32580800	27468267										1	13.98	mg							1	878.17	mg
10237665	30765788	29914524													1	215.34	mg
10257550	39064261	20105129				1	332.45	mg				1	92.32	mg							1	1608.69	mg
10260642	32523313	26981835	1	6.42	mg										1	5.1	mg
10289973	30201512	26155040	1	2115.36	mg	1	82.25	mg	1	0.85	mg	1	133.47	mg							1	460	mg
10304210	37346679	24137224				1	250	mg				1	23.76	mg	1	175.28	mg
10327840	36206974	24584666	1	7.7	mg
10342208	34246242	21977675				1	1753.54	mg	1	52.35	mg	1	80.67	mg							1	200	mg
10380034	33464058	28071767										1	9.45	mg	1	4.07	mg				1	1119.21	mg
10395897	38911657	21348745																			1	531.5	mg
10431675	33207337	23213247										1	32.85	mg
10442543	34532159	22826044										1	64.81	mg	1	972.32	mg
10464977	38762244	23034003	1	570.93	mg										1	2.48	mg				1	380	mg
10504004	33445477	23626217	1	2274.66	mg							1	54.08	mg	1	66.2	mg				1	320	mg
10512325	35688562	23868644										1	2.99	mg							1	20	mg
10525376	38498358	29961953	1	45.16	mg	1	1469.51	mg				1	73.42	mg
10565616	35303418	21618127										1	23.28	mg
10590693	35321486	27517673										1	9.84	mg
10606965	32302958	24239692																			1	280	mg
10639500	31643878	26565321																1	79.6	mg	1	140	mg
10688510	31618429	28805457	1	4376.95	mg	1	303.59	mg				1	1.62	mg				1	91.07	mg	1	391	mg
10691194	30731222	25809823							1	1.3	mg	1	3.32	mg				1	5.2	mg	1	2055.45	mg
10725599	38689541	25856558							1	28.66	mg	1	100.75	mg	1	452.12	mg	1	378.96	mg	1	1118.6	mg
10740516	31649316	29055193	1	2266.25	mg							1	9.83	mg	1	3.71	mg				1	746.47	mg
10756776	39506188	24477686
10758974	37374181	21950450	1	5036.44	mg										1	70.73	mg				1	638.03	mg
10779064	32628748	20445698																			1	30	mg
10781312	30284873	24474381							1	0.19	mg	1	30.1	mg	1	104.66	mg
10785608	34084478	28290632										1	25.68	mg	1	1.59	mg				1	633.43	mg
10792661	39710436	26360527													1	53.46	mg				1	250	mg
10801908	33185124	26625457	1	638.56	mg							1	8.35	mg							1	2765.86	mg
10802781	34423323	27852226
10809326	38588436	22350919										1	4.85	mg
10828900	30256321	24951394	1	128.17	mg
10833958	31783046	28224056				1	330.75	mg				1	14.92	mg
10834460	39177460	29747723													1	118.13	mg				1	40	mg
10843788	30706447	22294846	1	4084.51	mg							1	41.97	mg
10844573	36086745	23997020	1	53.04	mg							1	14.06	mg							1	100	mg
10857996	34678772	21701924													1	16.39	mg				1	20	mg
10867166	34661380	22308116																			1	360	mg
10888007	34903620	23296210	1	37.86	mg							1	2.5	mg							1	20	mg
10920228	37783060	23466911										1	60.65	mg							1	753.33	mg
10931276	38017506	25586233																			1	200	mg
10938096	32970582	26498873										1	8.92	mg
10939299	36173365	26422493	1	4.96	mg							1	24.74	mg							1	4753.25	mg
10947173	39605142	27700357																			1	80	mg
10953166	36397481	20259770							1	1.7	mg	1	16	mg	1	24.79	mg				1	60	mg
10963917	36013444	24068553																			1	1158.99	mg
11022245	31599600	29881372										1	63.7	mg				1	52.63	mg	1	100	mg
11025657	34760621	24556511							1	0.76	mg				1	109.05	mg				1	60	mg
11058328	30856482	24489691
11075865	37475623	28595464	1	435.63	mg							1	0.22	mg
11089729	37395251	27021321										1	29.13	mg							1	928.21	mg
11099902	33627324	27305289	1	2.76	mg							1	18.67	mg							1	160	mg
11128013	36766215	22129205	1	1994.34	mg										1	5.05	mg				1	20	mg
11128977	33948720	23856904																			1	260	mg
11129835	36471889	25447858	1	628.57	mg	1	6016.94	mg				1	227.7	mg	1	187.15	mg				1	260	mg
11132535	39485928	21336112										1	18.6	mg							1	120	mg
11144354	34096140	22709440				1	415.96	mg	1	5.78	mg	1	1.72	mg	1	105.6	mg				1	882.3	mg
11144600	38462481	27666624				1	277.12	mg				1	64.7	mg	1	1.89	mg				1	120	mg
11165060	36423523	29991539	1	7892.76	mg							1	2.76	mg							1	1323.28	mg
11182822	32744241	22951112				1	92.14	mg													1	300	mg
11209237	37832875	22106798
11231966	32176417	22679034	1	124.94	mg																1	60	mg
11233081	30162054	20055820	1	183.18	mg																1	20	mg
11304253	34543082	23346584							1	11.14	mg	1	45.79	mg				1	66.27	mg	1	200	mg
11320011	34962562	27172472				1	618.06	mg	1	0.14	mg	1	58.78	mg	1	0.19	mg				1	2445.06	mg
11321257	35860455	21322793										1	2.48	mg							1	2075.55	mg
11331917	36909182	23456409
11340067	31598874	24158629							1	0.12	mg	1	115.6	mg	1	288.83	mg				1	1313.18	mg
11357684	38929622	28158383										1	5.16	mg	1	100.39	mg				1	380	mg
11371466	34482432	21270943	1	10.24	mg							1	4.7	mg	1	163.93	mg
11374486	35647824	23112869	1	265.56	mg	1	585.1	mg				1	69.6	mg	1	604.22	mg				1	595.33	mg
11378305	31110382	28239688
11387260	35840639	21213731	1	3638.67	mg							1	14.13	mg	1	842.14	mg				1	328.08	mg
11389801	33132370	28171818										1	2.76	mg							1	412.67	mg
11390252	32716634	21331972	1	21.91	mg							1	10.92	mg							1	587.33	mg
11402910	32560705	23375177							1	0.25	mg	1	62.04	mg							1	140	mg
11415544	30351057	29979687	1	949.99	mg				1	0.63	mg	1	6.4	mg							1	258.5	mg
11458288	35541349	25687779	1	9.76	mg	1	220.37	mg	1	53.42	mg	1	133.91	mg	1	218.89	mg	1	151.41	mg	1	100	mg
11501869	35623139	24501476	1	1033.64	mg	1	145.34	mg	1	0.54	mg	1	17.36	mg
11567529	30980027	21232911										1	0.35	mg							1	10	mg
11573149	38995783	28752337													1	158.98	mg				1	1104.02	mg
11579913	36202012	28453882	1	458.69	mg																1	80	mg
11581298	30675859	27683447
11589465	38790981	23838325				1	9.38	mg	1	128.21	mg	1	126.39	mg	1	172.98	mg	1	111.12	mg
11592298	31780966	21758109				1	606.64	mg													1	2439.25	mg
11592373	36227721	23933003				1	3487.14	mg	1	0.3	mg	1	1.86	mg	1	38.01	mg				1	160	mg
11594544	30782638	20431911	1	139.48	mg	1	2.79	mg													1	120	mg
11605027	31438123	28735920							1	12.69	mg	1	128.76	mg	1	1037.97	mg
11607541	32003885	28364206	1	6023.18	mg																1	1518.17	mg
11617629	30946989	27409048				1	10973.93	mg	1	21.84	mg	1	381.81	mg				1	155.97	mg	1	3821.03	mg
11634237	37249783	22525982										1	47.89	mg							1	567.66	mg
11708108	37904710	20935519
11713060	30562036	21986375										1	6.2	mg	1	1272.86	mg				1	220	mg
11722400	31632311	27834147				1	53.33	mg													1	459.01	mg
11745291	38121875	22270906				1	1496.02	mg				1	192.66	mg							1	104.81	mg
11751250	30455080	27954417							1	13.56	mg	1	141.46	mg	1	710.68	mg	1	351.21	mg	1	4903.82	mg
11792935	34702452	23596402																			1	20	mg
11798951	33915658	27442617				1	467.99	mg				1	27.15	mg							1	365	mg
11843475	32821521	29756945	1	1885.58	mg	1	2054.16	mg													1	753.17	mg
11848597	31471562	23921396										1	6.42	mg							1	120	mg
11858497	36980734	24644178										1	72.91	mg							1	680	mg
11861582	35689140	27370071							1	1.6	mg	1	15.52	mg	1	368.71	mg	1	0.67	mg	1	100	mg
11862124	38044131	26109774				1	746.25	mg				1	23.41	mg				1	51.44	mg	1	1869.92	mg
11862758	33825848	26654098				1	58.98	mg	1	9.57	mg	1	55.62	mg	1	10.25	mg				1	220	mg
11874424	38461395	25574892				1	1016.69	mg	1	0.45	mg	1	25.86	mg							1	200	mg
11882307	32098871	27570239				1	9.08	mg				1	28.16	mg							1	120	mg
11901952	34765614	25514083				1	50.41	mg				1	31.53	mg	1	594.34	mg	1	3.91	mg	1	674.75	mg
11911589	31890533	27293317				1	584.17	mg				1	42.42	mg							1	394.33	mg
11922884	35352413	23550831																			1	1461	mg
11928413	38709217	23026285										1	8.64	mg							1	80	mg
11928692	34070963	22384987										1	142.55	mg	1	13.59	mg
11939591	35983563	27853033	1	51.86	mg							1	17.13	mg
11942193	31707457	21139779
11972365	32389159	24962721																			1	1492	mg
11984647	36560987	25146721				1	3608.06	mg	1	13.45	mg	1	8.28	mg	1	0.48	mg	1	1096.19	mg	1	6817.34	mg
12017739	31840083	20025344																			1	160	mg
12026338	38194201	28548230	1	26.06	mg							1	153.96	mg	1	39.69	mg
12036721	34269559	24443695							1	2.42	mg	1	60.48	mg	1	74.91	mg				1	1735.5	mg
12042044	36281872	25549760
12085783	35823221	29924941	1	164.46	mg
12118363	39250219	23198189				1	2182.29	mg				1	0.57	mg							1	380	mg
12218519	33596143	21628838																			1	80	mg
12219559	34375944	28621241	1	738.95	mg	1	2430.09	mg													1	20	mg
12239834	39056251	25526864				1	6982.09	mg				1	3.43	mg							1	320	mg
12246387	37352046	26489510										1	11.51	mg							1	1816.1	mg
12287332	38532085	23408562	1	1582.63	mg							1	1.47	mg
12297844	38949081	22398596	1	3390.18	mg							1	61.66	mg
12314229	39181166	23527594
12323950	32907994	23735700	1	1670.95	mg	1	498.36	mg	1	89.37	mg	1	356.12	mg	1	239.99	mg	1	22.72	mg	1	184.67	mg
12327429	37161595	28630214																			1	480	mg
12347941	33849924	24546050																			1	20	mg
12371641	34200986	28803063										1	27.24	mg	1	25.8	mg				1	406.68	mg
12382393	36200772	21572034										1	26.55	mg	1	74.44	mg				1	400	mg
12440182	32338401	22775253				1	320.02	mg	1	0.1	mg	1	16.55	mg							1	2134.33	mg
12442684	34678414	20791333							1	12.01	mg	1	3.54	mg							1	380	mg
12492193	38686700	27100971	1	226.2	mg							1	20.83	mg
12492737	37934458	27261448	1	1934.9	mg	1	6.57	mg				1	70.8	mg	1	2147.68	mg				1	4293.05	mg
12504186	36520176	23874583													1	6.27	mg
12504886	37145613	28508247													1	132.89	mg
12513827	35216839	20812909	1	60.49	mg
12515381	33358048	28178107	1	20.51	mg	1	737.96	mg				1	21.62	mg							1	5300.88	mg
12519699	33321724	28579091				1	149.73	mg													1	5114.18	mg
12529718	32779096	21246172	1	7420.01	mg										1	5.33	mg				1	20	mg
12588030	33086610	28335223										1	0.12	mg							1	160	mg
12604038	34317327	26390813				1	3.76	mg	1	0.11	mg	1	0.34	mg				1	0.59	mg	1	120	mg
12605065	39348213	21150019																			1	266.67	mg
12623620	38927634	25039922				1	654.45	mg				1	204.03	mg	1	544.28	mg				1	702.49	mg
12637511	37698371	27315786																			1	120	mg
12652467	32892353	22304862	1	549.45	mg
12654170	32028553	24301961																			1	1305	mg
12673141	39921830	21284928	1	1285.13	mg
12676035	34452956	20319254										1	9.56	mg
12710966	38426371	28618361	1	3.97	mg	1	1325.72	mg	1	0.12	mg	1	141.08	mg
12721568	35860971	28478102																			1	445.14	mg
12749650	35688748	23377836										1	51.34	mg							1	40	mg
12752572	31901798	27674406							1	2.68	mg	1	2.19	mg	1	32.03	mg				1	140	mg
12765712	32833059	26890833																			1	80	mg
12769611	39151937	21883025										1	4.53	mg							1	160	mg
12793412	32651382	24077990													1	209.77	mg
12799272	39931237	23669294							1	1.07	mg				1	523.48	mg				1	1451.07	mg
12826995	32803587	22389954				1	1922.41	mg				1	34.55	mg							1	560	mg
12835204	36742211	29939761							1	2.06	mg	1	29.71	mg	1	9.68	mg
12837527	34288426	24711461										1	3.79	mg							1	40	mg
12847817	38442730	23048103	1	188.69	mg																1	2184.67	mg
12860657	32740162	26425266	1	157.66	mg
12897194	33473720	22086492				1	649.85	mg				1	106.38	mg	1	14.63	mg				1	927.85	mg
12947315	35189954	23860882
12967352	34566815	27777702							1	1.83	mg				1	45.85	mg	1	182.69	mg	1	657.96	mg
12986731	30157987	24524547				1	29.28	mg				1	4.79	mg							1	100	mg
12987194	35126800	27382119	1	77.32	mg																1	360	mg
12993331	33243115	24909104	1	3.19	mg							1	96.79	mg
13024789	32115271	22271149	1	169.66	mg							1	1.05	mg							1	60	mg
13053623	33220556	21981457	1	530.61	mg							1	3.6	mg	1	8.55	mg				1	40	mg
13060513	32211192	23186507													1	21.06	mg
13155224	33571695	21270587				1	461.44	mg	1	1.16	mg	1	57.79	mg
13155358	34743374	26580141	1	97.49	mg	1	482.63	mg				1	21.9	mg							1	20	mg
13171410	35379061	20519729																			1	527.46	mg
13174926	31325497	29830193							1	7.6	mg	1	11.4	mg	1	1556.32	mg	1	179.13	mg	1	500	mg
13178765	32829981	28749633																			1	20	mg
13181161	34434736	26569434	1	646.16	mg	1	518.16	mg	1	1.19	mg	1	65.87	mg							1	668.9	mg
13194394	32951608	22991415							1	2	mg	1	148.27	mg							1	5199.01	mg
13200139	34190051	24197685	1	510.19	mg				1	2.26	mg										1	813	mg
13201095	39953418	28453791				1	223.14	mg				1	47.51	mg							1	1675.46	mg
13224283	39375310	20995778	1	781.97	mg										1	40.5	mg				1	200	mg
13229117	34649270	20252271	1	1137.59	mg																1	20	mg
13251216	39604350	28567426							1	5.99	mg				1	252.15	mg				1	420	mg
13257593	30030289	21537254	1	17.91	mg
13294307	34461495	27068378	1	786.12	mg	1	150.83	mg				1	40.21	mg				1	22.38	mg	1	536.85	mg
13313918	32385234	21671254							1	7.43	mg	1	144.16	mg	1	479.5	mg	1	180.57	mg	1	17.58	mg
13334510	37284889	22997385																1	37.51	mg	1	80	mg
13341849	35896032	27774546										1	1.95	mg							1	100	mg
13352605	33268596	24335090	1	388.01	mg							1	156.77	mg	1	3.98	mg				1	1725.33	mg
13376814	33328533	22625448										1	3.11	mg							1	40	mg
13381135	38494776	21060863				1	403.71	mg				1	4.18	mg	1	53.92	mg				1	1261.15	mg
13408370	30547595	27107260	1	13320.75	mg							1	17.96	mg							1	1640.21	mg
13408774	30105012	21453234										1	56.12	mg							1	582.29	mg
13421733	30009753	21677190										1	1.2	mg	1	41.68	mg
13423792	37845737	22878779										1	3.85	mg							1	200	mg
13445589	32777036	20022423	1	1972.02	mg							1	9.16	mg							1	60	mg
13466375	34714964	21011631							1	22.48	mg	1	44.24	mg				1	83.02	mg	1	1142.25	mg
13471588	33405867	29345598				1	382.03	mg													1	80	mg
13474359	38063480	22461878										1	62.87	mg	1	168.5	mg				1	150	mg
13499005	31998189	20317279										1	26.03	mg	1	60	mg
13607095	30826720	22736374	1	79.48	mg																1	686.25	mg
13609136	35015669	23475520										1	38.09	mg							1	260	mg
13610194	39751100	25253936										1	1.94	mg	1	2.2	mg
13619744	30084761	24575767
13632970	37564059	26843412							1	32.84	mg	1	108.1	mg	1	661.08	mg	1	81.19	mg
13643894	35381559	26139456	1	12.24	mg																1	408.5	mg
13676058	32139951	21558408										1	61.96	mg
13713539	39677468	21997327	1	6.61	mg				1	0.06	mg	1	77.52	mg							1	587.17	mg
13807411	37358721	27935225
13819797	30282193	22609279										1	2.61	mg
13824421	37622984	29778924				1	42.9	mg				1	12.32	mg							1	1232.42	mg
13881772	35707301	27710348	1	786.33	mg							1	54.55	mg							1	1614.09	mg
13918205	39298593	25378514										1	7.36	mg	1	59.94	mg				1	10	mg
13935486	37567036	24533185																			1	267.5	mg
13945948	30945107	24549265	1	3261.9	mg										1	8.05	mg				1	203	mg
13961079	37445744	25908574	1	732.11	mg				1	1.64	mg	1	19.56	mg	1	179.41	mg				1	40	mg
13965623	32975129	28777141							1	3.58	mg				1	33.48	mg				1	160	mg
13970072	39418586	29116286							1	15.25	mg	1	18.24	mg	1	19.49	mg				1	2089	mg
13973768	31482860	21412762	1	1621.55	mg							1	4.74	mg							1	20	mg
13990024	34182504	25987120																			1	320	mg
13994398	31167267	28591150							1	12.08	mg	1	56.49	mg	1	422.59	mg	1	308.96	mg	1	1882.02	mg
14017043	39759326	26525564										1	160.2	mg	1	19.13	mg				1	524.42	mg
14050349	36339938	28565011	1	102.36	mg	1	358.33	mg				1	55.01	mg	1	36.14	mg				1	160	mg
14055524	35953833	22694726				1	648.95	mg				1	81.73	mg	1	72.81	mg				1	706.83	mg
14131135	39960700	26851763										1	8.8	mg							1	140	mg
14143731	32654256	27230877							1	9.74	mg	1	9.09	mg	1	22.63	mg	1	168.22	mg	1	160	mg
14151718	39068422	25793198	1	27.5	mg							1	13.88	mg	1	119.14	mg	1	32.02	mg	1	205.5	mg
14164034	31588044	24563742										1	4.75	mg							1	40	mg
14195695	32314932	23671820										1	5.62	mg							1	908.88	mg
14201182	38036087	24827742																			1	80	mg
14212075	38990028	21776214							1	11.72	mg	1	75.19	mg	1	129.83	mg				1	1138.44	mg
14220470	33601413	27285325																1	46.28	mg	1	155	mg
14228169	33551009	29566561	1	1917.97	mg
14280192	34403759	22405648							1	10.78	mg	1	21.76	mg				1	39.83	mg	1	599.42	mg
14331151	31270386	24487999				1	438.58	mg													1	440	mg
14350104	38866837	23686056				1	271.76	mg										1	3.11	mg	1	240	mg
14350175	37784666	27088296	1	1266.1	mg							1	10	mg							1	80	mg
14358282	35764121	29566299																			1	163.47	mg
14375041	36393360	26322145										1	1.74	mg
14385035	39838991	20480421
14404098	31444194	21051894	1	1118.6	mg
14492553	31776534	21655719							1	22.22	mg	1	97.77	mg	1	920.22	mg	1	142.92	mg	1	60	mg
14497879	30834932	24707182										1	2.38	mg	1	629.81	mg				1	140	mg
14518419	31967317	20564918				1	424	mg				1	1.51	mg							1	520.71	mg
14529457	31238006	24637000										1	0.12	mg							1	80	mg
14532362	36127475	28738594																			1	140	mg
14533062	39933268	26715646	1	513.94	mg	1	1062.63	mg				1	72	mg				1	3.02	mg	1	655.06	mg
14539351	34379501	21502552							1	1.47	mg				1	280.61	mg	1	8.24	mg	1	1320.89	mg
14567773	33494608	27494253	1	33.68	mg				1	65.64	mg	1	21.6	mg	1	1.94	mg
14663678	36777775	28005368																			1	80	mg
14703575	34984324	21242298																			1	317.75	mg
14718365	38301508	22250211				1	4474.79	mg				1	66.87	mg							1	1176.02	mg
14729124	33741168	22996466										1	82.2	mg							1	80	mg
14755611	33075809	28551877										1	23.14	mg	1	38.05	mg				1	291.83	mg
14762451	35557559	26731777							1	0.1	mg				1	90.9	mg	1	111.87	mg	1	405.62	mg
14870240	33911712	23250528
14885411	31585948	28934261																			1	2130.5	mg
14940057	34850027	25548782				1	50.25	mg				1	0.16	mg
14960593	35718523	29450181	1	816.31	mg	1	745.72	mg	1	6.96	mg	1	86.35	mg							1	329.33	mg
14965904	35725274	23551805																			1	60	mg
15008298	33718307	22173611				1	159.74	mg				1	19.62	mg							1	640	mg
15017391	30154772	22729873	1	1.08	mg							1	3.17	mg	1	2.56	mg				1	1460.4	mg
15077817	37231956	23869912	1	1104.82	mg	1	790.73	mg				1	0.11	mg
15094687	38746509	28725090				1	4059.2	mg	1	2.32	mg	1	240.2	mg	1	86.48	mg				1	1499.58	mg
15098455	32528130	26548797	1	127.72	mg							1	0.22	mg							1	20	mg
15109122	30323725	22433105							1	15.77	mg	1	32.22	mg				1	47.65	mg	1	1314.43	mg
15117669	39205396	28432017				1	3.9	mg				1	100.63	mg	1	86.66	mg				1	498.51	mg
15123166	38766539	29899971	1	295.08	mg
15172008	35534668	26590603																			1	1946.61	mg
15172858	34137895	27997295																			1	20	mg
15205407	35357256	20383411																			1	40	mg
15251187	35891112	23486795										1	6.58	mg							1	200	mg
15256812	30957600	27228569	1	123.83	mg							1	4.1	mg	1	189.33	mg				1	140	mg
15272000	34605200	22606489				1	1328.02	mg				1	33.47	mg							1	584.42	mg
15279326	36600393	27358144													1	6.05	mg				1	100	mg
15333075	32824737	29236732																			1	751.27	mg
15338454	36175095	29642380
15344483	36989845	21475641										1	8.38	mg	1	1.95	mg				1	160	mg
15385393	39572087	26947560																			1	3028	mg
15393630	34315269	24663749				1	12.19	mg													1	313.08	mg
15416363	30248317	27662447				1	832.82	mg													1	194.58	mg
15430446	31036877	25931747										1	2.52	mg							1	40	mg
15431451	35930046	24503797										1	18.84	mg							1	348.31	mg
15434166	34272263	20467639										1	16.41	mg							1	2688	mg
15452777	38862706	23098609				1	3894.48	mg				1	97.36	mg	1	445.46	mg				1	5869	mg
15455515	38776907	22539271																			1	20	mg
15513924	36342514	24280326										1	14.66	mg							1	220	mg
15516997	36006454	25540889				1	2795.8	mg				1	94.49	mg							1	2712.54	mg
15521966	37592223	25944061	1	883.96	mg							1	4.87	mg							1	20	mg
15524826	38404395	20163350				1	250	mg	1	51.96	mg	1	360.7	mg	1	1.79	mg	1	3.86	mg	1	240	mg
15533039	37924406	28396110										1	9.4	mg							1	180	mg
15537803	39568167	23263147				1	13.03	mg	1	14.82	mg	1	35.91	mg	1	361.62	mg	1	256.31	mg	1	1496.93	mg
15575136	30377071	22706972													1	259.15	mg				1	20	mg
15575672	39048038	22306366										1	18.3	mg
15578367	30711876	22901069				1	277.84	mg				1	0.26	mg	1	0.56	mg	1	102.25	mg	1	3791.67	mg
15592846	38187839	27257904										1	32.67	mg	1	16.68	mg				1	229.34	mg
15605951	36006405	24857256													1	0.36	mg				1	30	mg
15612556	36580700	26476632	1	4.89	mg																1	280	mg
15612570	38828250	26152435										1	3.13	mg
15613739	33421640	22581539	1	975.48	mg							1	1.45	mg
15623684	38533905	20486592	1	955.85	mg							1	0.07	mg
15625307	34604492	22826841	1	138.72	mg				1	41.73	mg	1	162.75	mg	1	748.28	mg	1	109.96	mg	1	600.83	mg
15632290	37181561	23950907										1	49.71	mg	1	348.19	mg				1	1095.83	mg
15648027	34833193	28966984																			1	100	mg
15693812	37165412	29380023	1	382.44	mg
15723516	33930243	21480465	1	1756.12	mg							1	26.95	mg							1	200	mg
15743456	38772511	21322845	1	507.71	mg	1	512.52	mg				1	9.93	mg							1	40	mg
15750321	31342132	20976975				1	113.49	mg													1	3252.08	mg
15772179	34088548	28970007
15782813	38432543	21093941	1	9701.05	mg	1	9.09	mg				1	92.47	mg							1	2934	mg
15784986	38578025	27825876							1	7.82	mg	1	180.18	mg							1	569.08	mg
15785313	38608525	29065979	1	5928.24	mg							1	95.16	mg	1	1512.23	mg	1	80.85	mg	1	80	mg
15795343	32443930	26631591				1	647.05	mg				1	2.43	mg							1	1187.5	mg
15801596	38114566	20167291	1	2170.31	mg																1	40	mg
15805208	34854758	23229516							1	1.08	mg	1	18.09	mg							1	2062.21	mg
15818607	38982733	26523448				1	2146.43	mg													1	1078.94	mg
15831913	34066953	25989374																			1	60	mg
15835176	35862237	24568067	1	1523.2	mg							1	1.38	mg							1	60	mg
15859858	33161942	27938129	1	427.59	mg	1	50.76	mg	1	58.61	mg	1	144.82	mg
15866795	39907667	24896163													1	10.79	mg	1	99.1	mg	1	445.02	mg
15866889	32495714	27003786	1	505.83	mg							1	47.17	mg							1	420	mg
15890202	38901788	22257947	1	477.34	mg
15906662	32079780	24072687	1	225.87	mg																1	60	mg
15936884	31582758	29677738							1	6.43	mg	1	7.14	mg				1	67.98	mg	1	280	mg
15958024	39467073	20369773							1	27.38	mg	1	15.74	mg				1	153.31	mg	1	70	mg
15987934	35868193	21386394	1	118.69	mg	1	174.57	mg	1	5.65	mg	1	570.97	mg	1	164.13	mg				1	1373.5	mg
15994532	37775567	24298308										1	23.11	mg							1	480	mg
15994818	35737170	27465888										1	129.28	mg							1	60	mg
16004748	35782415	29633480	1	63.33	mg	1	197.51	mg				1	55.33	mg							1	620	mg
16011666	33318942	25016707	1	33.82	mg	1	1025.37	mg				1	66.42	mg							1	760	mg
16030584	38786981	21095087	1	103.08	mg																1	1491.75	mg
16047946	39353880	22254526	1	1455.1	mg	1	1239.62	mg				1	21.84	mg	1	143.91	mg	1	766.41	mg	1	8288.02	mg
16072014	34923950	26163487										1	4.71	mg							1	120	mg
16078344	35905933	20367221				1	1022.64	mg													1	120	mg
16084599	36266284	29362455							1	99.91	mg	1	216.03	mg	1	584.22	mg	1	31.64	mg
16145682	33317622	22454819										1	0.11	mg							1	346.83	mg
16182400	39852851	28399290							1	0.09	mg							1	4.93	mg	1	40	mg
16192578	30034693	21784851													1	236.12	mg				1	40	mg
16221250	33635540	23282331	1	363.2	mg	1	2637.72	mg				1	33.93	mg							1	1660.88	mg
16230329	34711573	23715751	1	199.52	mg																1	60	mg
16236499	32422980	29668761	1	589.31	mg							1	43.23	mg							1	1048.93	mg
16261977	31654675	28203598							1	15.84	mg	1	53.68	mg	1	86.98	mg	1	47.85	mg	1	342.17	mg
16264442	37020532	22944997				1	548.73	mg													1	1456.82	mg
16297202	32801550	26923232				1	723.81	mg				1	23.29	mg							1	698.67	mg
16310288	33708180	24767739	1	3014.56	mg							1	37.21	mg							1	200	mg
16331109	33734267	21224034							1	4.65	mg	1	85.47	mg	1	251.68	mg	1	26.03	mg	1	1362.38	mg
16358152	30560788	28359716										1	11.84	mg							1	60	mg
16363425	30672585	25809770
16367925	33467894	20054367																			1	120	mg
16372865	32950476	29855567										1	23.51	mg
16373357	34847484	29883545	1	1324.97	mg							1	22.34	mg							1	20	mg
16423390	30742542	22555943							1	8.02	mg	1	198.39	mg	1	27.76	mg	1	58.08	mg	1	2408.58	mg
16441592	34777670	26033789																1	206.03	mg	1	685	mg
16442703	34725385	26707548										1	0.08	mg
16473192	32359651	27668896							1	7.2	mg	1	33.53	mg	1	120.03	mg
16476559	34068169	24981815
16502686	32798963	22542098	1	16.24	mg							1	72.65	mg	1	120.75	mg				1	40	mg
16547220	34145623	20676642				1	1245.1	mg													1	300	mg
16576835	38556473	23102242				1	402.76	mg													1	406.17	mg
16582777	30039231	29818583										1	187.48	mg	1	64.17	mg				1	805.24	mg
16612752	36384306	28406457	1	996.46	mg							1	6.17	mg
16618220	30280038	25114797																1	19.69	mg	1	208.83	mg
16644308	36543498	27298687	1	5.23	mg				1	1.42	mg	1	164.29	mg	1	349.74	mg
16659775	32360170	28029332				1	175.88	mg	1	1.4	mg	1	16.01	mg
16697275	37161608	29349528	1	104.25	mg																1	220	mg
16712857	31051445	25706098										1	0.46	mg
16715341	36634178	26530630										1	2.2	mg							1	20	mg
16722520	30419585	20866663	1	370.81	mg							1	7.43	mg							1	70	mg
16731711	30732775	23567649										1	5.26	mg							1	4371.2	mg
16750371	31022905	24162456							1	2.84	mg	1	11.47	mg							1	100	mg
16773780	35810212	23749463										1	7.4	mg							1	1230.33	mg
16792669	39162474	23237338				1	31.75	mg	1	11.41	mg	1	249.33	mg							1	500.31	mg
16810503	39784690	23246205							1	2.29	mg	1	16.1	mg	1	20.18	mg				1	120	mg
16820491	30745593	27690318
16825857	36623881	24956831										1	34.4	mg							1	60	mg
16828280	30007565	22369507	1	6539.39	mg							1	214.48	mg							1	1417.99	mg
16832609	38206950	27545190
16884448	36219669	25105674																			1	3247.78	mg
16898525	36120392	22808792				1	2428.32	mg	1	3.49	mg	1	115.53	mg							1	2177.81	mg
16914073	36706796	28403863													1	208.98	mg				1	1045	mg
16922254	33828415	25787700	1	1167.03	mg							1	55.54	mg	1	12.38	mg				1	40	mg
16932199	36919435	21277408
16937963	38473153	23912915				1	1574.18	mg				1	110.36	mg	1	301.62	mg				1	1366.64	mg
16952127	32976268	24432987				1	750.42	mg	1	2.98	mg	1	132.87	mg	1	437.14	mg				1	3440.06	mg
17003498	39554931	23434315	1	90.69	mg													1	54.42	mg	1	1245.56	mg
17031760	30109454	20869482										1	17.32	mg
17035780	33767488	27473388																1	103.94	mg	1	700	mg
17063025	38833126	27993916										1	44.69	mg							1	393.42	mg
17152613	38836464	23622479										1	10.41	mg
17170682	34544895	29349222	1	87.62	mg	1	930.02	mg				1	29.74	mg	1	2216.87	mg
17242100	30681579	25046397																			1	100	mg
17244595	31277417	26597499										1	4.6	mg							1	40	mg
17245713	35683352	24468966																			1	190.95	mg
17257177	33719300	27628348	1	400	mg	1	104.72	mg				1	49.44	mg
17262173	38939010	22515541				1	90.01	mg	1	14.17	mg	1	34.93	mg				1	72.17	mg	1	670.39	mg
17266996	30019669	24347460	1	10.42	mg	1	828.56	mg				1	7.96	mg							1	487.9	mg
17269372	37590834	25584000										1	17.38	mg							1	264.17	mg
17288844	39722636	25595502										1	12.92	mg							1	160	mg
17290566	30991625	28501497				1	1259.93	mg	1	7.25	mg				1	104.29	mg				1	200	mg
17350775	32841676	27759047																			1	20	mg
17351798	38060278	23487223				1	2042.98	mg	1	7.01	mg	1	574.2	mg	1	118.21	mg				1	80	mg
17372569	32600345	21157219																			1	20	mg
17395063	38419228	23092156										1	75.97	mg				1	22	mg
17396841	31040457	29871648																			1	580	mg
17401129	35531906	26583401										1	26.13	mg
17428457	32573230	20842635																			1	80	mg
17433873	32056229	22390387	1	648.26	mg							1	33.61	mg	1	86.03	mg				1	60	mg
17461434	30748856	28378325	1	289.08	mg																1	80	mg
17478540	37226992	24327857							1	2.61	mg				1	36.96	mg
17505489	38975321	24282356							1	7.29	mg	1	27.59	mg	1	180.86	mg	1	178.22	mg	1	680.31	mg
17539265	37531469	23550723										1	3.18	mg	1	11	mg				1	1246.6	mg
17540015	34148423	26449130	1	394.85	mg							1	49.61	mg	1	38.14	mg				1	2046.6	mg
17544377	37451760	25316291	1	2241.56	mg
17565549	30979781	29700838										1	288.29	mg	1	151.92	mg
17572795	32513583	29211352							1	2.91	mg	1	0.63	mg				1	34.86	mg	1	400.99	mg
17586470	35684547	24236515							1	1.55	mg	1	35.96	mg	1	137.01	mg				1	600	mg
17595401	32213722	25539893							1	2.54	mg	1	55.96	mg	1	204.89	mg	1	14.12	mg	1	1105.36	mg
17598348	33014087	28409501													1	23.1	mg	1	14.01	mg	1	90	mg
17611690	35449338	28092666										1	0.35	mg
17623112	38978159	29940683										1	5.2	mg
17686071	35230633	25238943																			1	180	mg
17690327	36344012	26381722	1	3003.76	mg																1	20	mg
17718435	39269058	22573283										1	16.91	mg							1	2621.06	mg
17752666	38753679	25935379										1	15.36	mg
17754293	33429186	21086123																			1	467.42	mg
17783178	39275458	21988633				1	896.04	mg													1	760	mg
17790156	36427675	26303618				1	499.99	mg	1	6	mg	1	65.26	mg	1	4.88	mg				1	1317.99	mg
17827847	38260228	24884794				1	1829.94	mg				1	111.98	mg							1	3393.82	mg
17841493	35358416	22884516										1	31.16	mg	1	242.61	mg				1	351.03	mg
17851873	32911110	26242070										1	105.05	mg	1	5.93	mg				1	100	mg
17864819	37815113	23600289										1	16.82	mg	1	1.65	mg				1	280	mg
17882715	32323726	21003419										1	0.7	mg							1	580	mg
18016258	38080125	25466853				1	247.78	mg				1	161.94	mg	1	206.54	mg				1	480	mg
18023584	39005422	22100119							1	11.73	mg	1	1085.11	mg	1	483	mg
18024998	38247671	24567210																			1	120	mg
18061894	34938650	23098308
18075868	37474113	24713584
18081596	32308822	22996282										1	1.69	mg
18126277	36211066	21587664							1	2.73	mg	1	39.11	mg	1	38.4	mg	1	35.94	mg	1	240	mg
18136491	32306963	23309829										1	56.73	mg	1	106.51	mg
18141915	34883626	25664074										1	36.28	mg	1	9.29	mg
18187609	31546987	23495898	1	1888.58	mg							1	31.74	mg							1	240	mg
18189739	31271824	29567255				1	459.23	mg				1	94.18	mg	1	618.02	mg				1	80	mg
18257010	35011237	24586212										1	132.81	mg							1	3007.58	mg
18286387	30739656	21584056										1	127.68	mg	1	39.79	mg				1	20	mg
18311360	34340005	23411593	1	282.39	mg
18337798	31028809	23652501				1	878.21	mg	1	1.82	mg	1	15.24	mg							1	2255	mg
18439312	33144651	26107633										1	9.55	mg
18483037	33432093	29865425																			1	520	mg
18483634	38288748	23051282																			1	40	mg
18486555	31441718	29674405				1	877.76	mg	1	41.51	mg	1	69.51	mg				1	126.72	mg	1	5717.11	mg
18499078	33660280	27964902	1	23.78	mg							1	31.93	mg
18511092	30433485	28348890										1	14.12	mg
18521633	30123604	26804343
18540569	33273186	26501279																			1	505.17	mg
18562632	36986225	23585178										1	4.89	mg							1	1075.96	mg
18611278	36422840	24170020	1	119	mg				1	44.55	mg	1	25.83	mg
18611488	38222542	26058994				1	1856.12	mg				1	36.57	mg							1	200	mg
18613954	37618485	26909389										1	8	mg							1	40	mg
18625166	38204934	21602736	1	1727.46	mg				1	8.72	mg	1	62.74	mg							1	579.5	mg
18652627	39675531	26386964										1	18.06	mg							1	341.38	mg
18692169	31068141	25541641				1	2969.34	mg				1	11.62	mg	1	29.19	mg				1	1071.5	mg
18693746	39538128	26159285													1	416.82	mg				1	107.84	mg
18733090	33827178	25131696																			1	40	mg
18735236	34395957	22881521																			1	80	mg
18747485	36682558	24929127										1	8.81	mg							1	708.83	mg
18758741	33807329	27602539
18771599	36941212	25459968										1	56.03	mg	1	23.64	mg				1	320	mg
18772698	30273264	23355539							1	7.01	mg										1	20	mg
18791412	32425703	26858283																			1	408.33	mg
18796351	38302667	22416510	1	443.2	mg							1	16	mg							1	319.92	mg
18826797	34122233	24141686										1	3.58	mg							1	240	mg
18856086	38243727	24495158																			1	40	mg
18871076	30417835	20167242				1	29.78	mg	1	4.36	mg				1	106.3	mg				1	60	mg
18892178	35411753	29913727										1	27.08	mg
18932705	31653552	22245247	1	841.82	mg																1	240	mg
18936015	30472141	22484220							1	5.35	mg	1	32.42	mg
18951987	36735233	20973417	1	2457.24	mg	1	50.46	mg				1	33.29	mg							1	254.79	mg
18952096	34791891	21237266																			1	20	mg
18959634	37982649	26859252
18968631	35993773	23034055				1	881.44	mg													1	220	mg
19009502	38579321	26576292										1	10.34	mg
19011388	31932552	27093043	1	1581.77	mg							1	70.62	mg							1	650	mg
19027745	39026966	22042037				1	260.31	mg				1	0.17	mg							1	700	mg
19052676	30529524	24444815				1	135.59	mg	1	0.08	mg	1	87.59	mg	1	183.37	mg				1	1254.47	mg
19054240	35470579	21472555	1	1691.04	mg	1	387.85	mg
19058509	32323140	24850340													1	56.66	mg				1	80	mg
19059343	36707858	29356798				1	1616.31	mg													1	1752.79	mg
19111832	31512706	23401978	1	2274.14	mg							1	10.92	mg	1	57.86	mg
19112585	39539932	27368392							1	24.61	mg	1	58.97	mg	1	131.27	mg	1	572.94	mg	1	696.42	mg
19120111	39319645	20853094	1	504.32	mg							1	16.73	mg							1	208.3	mg
19130309	30770782	22673732							1	4.84	mg	1	16.23	mg				1	89.09	mg	1	20	mg
19131436	33004664	29954601				1	992.5	mg													1	1355.37	mg
19133582	32511600	25695028										1	22.7	mg	1	3.28	mg				1	100	mg
19155768	34487700	27519810										1	6.22	mg				1	133.21	mg	1	380	mg
19164907	35597546	22574333	1	45.09	mg				1	2.95	mg	1	26.67	mg							1	160	mg
19186172	34429897	23354351							1	3	mg	1	5.35	mg							1	80	mg
19207300	35102717	24889622	1	1.98	mg							1	39.66	mg	1	18.03	mg
19209492	31844564	24937094	1	851.28	mg																1	10	mg
19242238	34852343	20078438	1	2614.69	mg																1	40	mg
19262820	34875110	23992873	1	220.4	mg																1	114.71	mg
19287295	32983523	24086115				1	14.44	mg				1	24.15	mg							1	160	mg
19290303	38786871	25206654				1	2473.92	mg				1	64.76	mg	1	318.89	mg				1	579.01	mg
19294463	38900791	25324698							1	2.03	mg	1	9.13	mg				1	5.7	mg	1	300	mg
19299113	30452400	29947543				1	832.19	mg				1	23.69	mg							1	243.58	mg
19306221	30443229	22017656	1	1396.19	mg				1	19.15	mg	1	15.76	mg							1	43.42	mg
19312736	31288304	21311611				1	1709.33	mg	1	4.53	mg	1	18.43	mg	1	854.61	mg	1	28.95	mg	1	200	mg
19330004	35825752	26432998	1	1621.36	mg							1	7.75	mg							1	369.75	mg
19341048	34058290	22078033							1	9.19	mg	1	3.61	mg	1	14.1	mg				1	180	mg
19341143	35173424	26066966				1	51.08	mg				1	30	mg							1	830.17	mg
19342453	35861066	21685177				1	237.64	mg	1	0.43	mg	1	4.7	mg	1	15.11	mg				1	2123	mg
19352034	30058866	21509557	1	132.18	mg							1	8.41	mg	1	1.19	mg				1	2727.41	mg
19355755	32130531	28558620	1	1157.29	mg							1	27.45	mg							1	240	mg
19378973	32213782	24682145							1	110.04	mg	1	38.76	mg				1	486.49	mg	1	1474.1	mg
19392561	33680346	25086913										1	1.67	mg	1	27.33	mg
19394690	33096681	21773476				1	5921.25	mg	1	3.81	mg	1	120.31	mg
19431336	30480587	28759049	1	33.91	mg																1	20	mg
19441402	32510672	28676335
19442119	33773008	29531980	1	3649.61	mg	1	5289.19	mg	1	9.83	mg	1	223.52	mg							1	6599.44	mg
19446449	37722399	20823117	1	279.68	mg	1	223.77	mg							1	9.47	mg
19468249	38562467	23405169										1	2.89	mg							1	40	mg
19472679	38779705	26526989	1	8.7	mg							1	45.92	mg							1	1474.81	mg
19487795	34910191	22102947										1	8.42	mg							1	879.86	mg
19497110	35806112	25547753
19499609	39081803	26991746										1	4.2	mg							1	40	mg
19499830	36830523	20122564							1	22.87	mg	1	29.95	mg	1	41.48	mg	1	128.93	mg	1	926.92	mg
19502815	35093362	23280294	1	20.32	mg										1	18.97	mg				1	60	mg
19509454	36169399	25087958										1	155.06	mg							1	2564.13	mg
19523963	38831690	23629601				1	7819.06	mg										1	35.14	mg	1	5185.4	mg
19527665	36485879	24022183	1	832.21	mg										1	60	mg				1	40	mg
19564586	37310703	22461053										1	3.42	mg
19565388	39098499	25592673	1	4599.11	mg													1	4.38	mg	1	2114.68	mg
19583971	35882741	26737036	1	947.42	mg																1	1532.5	mg
19640706	38255070	27233621	1	2.11	mg							1	7.31	mg
19660649	34047488	21844592													1	86.27	mg
19673450	30164124	26742984	1	54.92	mg							1	36.48	mg							1	201.33	mg
19688253	34835710	21741362							1	6.44	mg	1	23.26	mg	1	2.79	mg	1	57.05	mg	1	103.83	mg
19688885	33350548	24789896	1	4322.18	mg
19763428	37634812	20548191	1	603.73	mg	1	208.83	mg													1	1039.83	mg
19774838	39992578	28109956	1	1140.56	mg							1	75.4	mg	1	591.9	mg				1	89.1	mg
19776335	36862993	22143470	1	121.6	mg
19782286	32856405	23372670	1	26.18	mg	1	22.55	mg				1	897.38	mg	1	557.77	mg				1	6509.94	mg
19838433	34873306	25536531				1	944.17	mg	1	17.97	mg	1	104.88	mg							1	645.25	mg
19890030	31527285	26070834										1	76.01	mg	1	3.93	mg				1	1402.41	mg
19929286	32004492	23276264										1	18.67	mg							1	240	mg
19962418	33367985	25331514				1	102.04	mg				1	137.1	mg							1	615.31	mg
19968075	31756531	28592225	1	531.78	mg	1	677.37	mg	1	33.86	mg	1	60.34	mg							1	890.33	mg
19971226	39643831	20146850
19997473	32568753	27787494
