# Supplementary material for: Machine learning-based prediction of mortality in acute myocardial infarction with cardiogenic shock
Source: Front Cardiovasc Med. 2024 Oct 14;11:1402503. doi: 10.3389/fcvm.2024.1402503 (PMC11513311; doi:10.3389/fcvm.2024.1402503)
Supplement: Supplementary file 7 [file Datasheet2.zip › 000 Extracting Raw Data from MIMIC-IV dataset/08.╘ñ║≤╓╕▒Ω.csv]

subject_id	stay_id	hadm_id	admit_time	icu_intime	disch_time	icu_outtime	hosp_day	icu_day	is_dead	dead_time	is_hosp_dead	is_icu_dead	hosp_survival_day	icu_survival_day
10002495	36753294	24982426	22/5/2141 20:17:00	22/5/2141 20:18:01	29/5/2141 17:41:00	27/5/2141 22:24:02	6.89	5.09			0	0
10010058	33060379	26359957	18/11/2147 02:34:00	18/11/2147 03:19:00	19/11/2147 04:00:00	19/11/2147 08:53:33	1.06	1.23	1	19/11/2147	1	1	0.89	0.86
10026161	39625056	24614671	11/11/2133 07:15:00	11/11/2133 12:46:18	15/11/2133 18:05:00	15/11/2133 20:13:04	4.45	4.31	1	15/11/2133	1	1	3.7	3.47
10055344	35736966	29209451	31/10/2171 19:37:00	31/10/2171 19:38:25	2/11/2171 17:05:00	2/11/2171 19:46:41	1.89	2.01	1	2/11/2171	1	1	1.18	1.18
10094679	36938927	28902523	28/3/2138 11:33:00	28/3/2138 11:35:27	14/4/2138 17:53:00	12/4/2138 19:50:30	17.26	15.34			0	0
10099480	39566959	21393418	21/6/2175 14:45:00	21/6/2175 16:37:00	28/6/2175 15:30:00	24/6/2175 18:37:19	7.03	3.08	1	20/3/2176	0	0	272.39	272.31
10102878	33312557	20265910	21/3/2172 01:41:00	21/3/2172 01:41:43	4/4/2172 16:43:00	30/3/2172 15:12:05	14.63	9.56			0	0
10104450	31524085	23157316	9/10/2137 16:55:00	10/10/2137 07:46:25	13/10/2137 00:01:00	11/10/2137 09:20:16	3.3	1.07	1	13/10/2137	1	0	3.3	2.68
10151556	37542315	20815067	7/2/2184 23:34:00	8/2/2184 00:59:02	31/3/2184 19:00:00	10/2/2184 12:42:19	52.81	2.49	1	5/4/2184	0	0	57.02	56.96
10152414	34547307	27578173	2/7/2203 16:49:00	3/7/2203 06:18:24	5/7/2203 08:09:00	5/7/2203 12:02:13	2.64	2.24	1	5/7/2203	1	1	2.3	1.74
10170022	30946357	26174955	21/1/2166 14:59:00	21/1/2166 15:00:28	2/2/2166 16:44:00	27/1/2166 19:40:46	12.07	6.19			0	0
10180134	33413600	27497725	1/5/2137 15:43:00	5/5/2137 12:15:19	16/5/2137 15:17:00	10/5/2137 17:07:22	14.98	5.2			0	0
10193237	37455945	21774133	31/3/2111 13:58:00	31/3/2111 13:59:08	9/4/2111 15:27:00	5/4/2111 14:34:38	9.06	5.02	1	1/6/2120	0	0	3349.42	3349.42
10197095	38422103	29014163	13/8/2144 17:40:00	15/8/2144 10:52:06	25/8/2144 03:15:00	24/8/2144 17:09:48	11.4	9.26	1	25/8/2144	1	0	11.26	9.55
10203444	37929889	25550068	17/7/2134 13:58:00	17/7/2134 13:58:29	29/8/2134 13:34:00	29/8/2134 15:10:56	42.98	43.05	1	29/8/2134	1	1	42.42	42.42
10210981	38800147	22317400	15/3/2123 22:36:00	15/3/2123 22:37:48	20/3/2123 17:13:00	18/3/2123 14:24:35	4.78	2.66			0	0
10233597	32580800	27468267	13/12/2187 14:13:00	13/12/2187 14:13:34	11/1/2188 13:15:00	26/12/2187 02:47:39	28.96	12.52			0	0
10237665	30765788	29914524	2/10/2179 14:25:00	5/10/2179 06:31:28	9/10/2179 01:30:00	9/10/2179 01:49:13	6.46	3.8	1	13/10/2179	0	0	10.4	7.73
10257550	39064261	20105129	25/6/2115 22:13:00	25/6/2115 22:54:00	7/7/2115 18:21:00	2/7/2115 19:07:51	11.84	6.84	1	31/10/2115	0	0	127.07	127.05
10260642	32523313	26981835	16/9/2179 03:45:00	16/9/2179 03:46:40	18/9/2179 16:15:00	17/9/2179 16:34:57	2.52	1.53			0	0
10289973	30201512	26155040	12/7/2120 14:33:00	12/7/2120 14:34:24	30/7/2120 17:15:00	30/7/2120 18:18:01	18.11	18.16			0	0
10304210	37346679	24137224	2/6/2128 10:34:00	4/6/2128 17:53:54	6/6/2128 04:30:00	6/6/2128 08:48:28	3.75	1.62	1	6/6/2128	1	1	3.56	1.25
10327840	36206974	24584666	29/8/2150 03:12:00	29/8/2150 03:13:13	1/9/2150 15:30:00	30/8/2150 12:07:10	3.51	1.37			0	0
10342208	34246242	21977675	23/7/2195 17:22:00	23/7/2195 19:08:00	25/7/2195 07:21:00	25/7/2195 09:10:48	1.58	1.59	1	25/7/2195	1	1	1.28	1.2
10380034	33464058	28071767	5/9/2119 21:07:00	5/9/2119 21:07:36	15/9/2119 16:52:00	14/9/2119 15:30:12	9.82	8.77			0	0
10395897	38911657	21348745	9/1/2135 16:28:00	9/1/2135 16:28:53	14/1/2135 04:37:00	12/1/2135 18:04:03	4.51	3.07	1	14/1/2135	1	0	4.31	4.31
10431675	33207337	23213247	17/2/2184 19:50:00	17/2/2184 19:56:00	23/2/2184 18:20:00	23/2/2184 18:47:26	5.94	5.95	1	23/2/2184	1	1	5.17	5.17
10442543	34532159	22826044	22/2/2151 19:55:00	22/2/2151 19:56:19	24/2/2151 11:05:00	24/2/2151 15:26:12	1.63	1.81	1	24/2/2151	1	1	1.17	1.17
10464977	38762244	23034003	2/11/2140 23:18:00	2/11/2140 23:19:20	13/11/2140 15:00:00	11/11/2140 12:22:50	10.65	8.54			0	0
10504004	33445477	23626217	19/5/2141 13:27:00	19/5/2141 13:27:40	29/5/2141 16:30:00	22/5/2141 10:54:25	10.13	2.89			0	0
10512325	35688562	23868644	7/2/2140 20:52:00	7/2/2140 20:55:19	17/2/2140 12:00:00	14/2/2140 20:39:52	9.63	6.99	1	12/7/2141	0	0	520.13	520.13
10525376	38498358	29961953	9/10/2182 11:18:00	9/10/2182 11:19:03	12/10/2182 12:50:00	12/10/2182 14:25:20	3.06	3.13	1	12/10/2182	1	1	2.53	2.53
10565616	35303418	21618127	13/10/2114 23:50:00	13/10/2114 23:52:27	2/11/2114 13:25:00	17/10/2114 12:11:48	19.57	3.51	1	2/11/2114	1	0	19.01	19.01
10590693	35321486	27517673	28/5/2112 18:48:00	28/5/2112 18:49:52	5/6/2112 17:40:00	31/5/2112 18:08:37	7.95	2.97			0	0
10606965	32302958	24239692	28/10/2148 16:57:00	29/10/2148 16:45:56	10/11/2148 13:50:00	31/10/2148 17:35:00	12.87	2.03			0	0
10639500	31643878	26565321	28/10/2116 00:38:00	29/10/2116 11:00:10	9/11/2116 17:45:00	1/11/2116 07:02:24	12.71	2.83			0	0
10688510	31618429	28805457	8/10/2162 15:47:00	9/10/2162 12:41:57	21/10/2162 20:44:00	15/10/2162 13:25:15	13.21	6.03	1	28/4/2165	0	0	932.34	931.47
10691194	30731222	25809823	9/7/2144 21:48:00	9/7/2144 21:50:08	9/8/2144 17:30:00	19/7/2144 13:50:55	30.82	9.67			0	0
10725599	38689541	25856558	15/11/2162 15:26:00	15/11/2162 15:27:19	24/11/2162 00:38:00	24/11/2162 07:48:42	8.38	8.68	1	24/11/2162	1	1	8.36	8.36
10740516	31649316	29055193	27/4/2124 18:39:00	27/4/2124 18:40:21	29/4/2124 02:00:00	30/4/2124 02:35:48	1.31	2.33	1	29/4/2124	1	1	1.22	1.22
10756776	39506188	24477686	2/1/2179 19:08:00	2/1/2179 19:08:33	9/1/2179 19:05:00	4/1/2179 18:47:01	7	1.99			0	0
10758974	37374181	21950450	11/2/2145 06:22:00	11/2/2145 06:24:26	3/3/2145 15:25:00	25/2/2145 17:36:04	20.38	14.47	1	19/3/2145	0	0	35.73	35.73
10779064	32628748	20445698	29/5/2183 07:35:00	29/5/2183 08:20:13	8/6/2183 17:50:00	3/6/2183 17:23:44	10.43	5.38			0	0
10781312	30284873	24474381	6/2/2135 12:43:00	6/2/2135 12:45:14	8/2/2135 18:33:00	8/2/2135 21:23:58	2.24	2.36	1	8/2/2135	1	1	1.47	1.47
10785608	34084478	28290632	5/5/2146 02:27:00	5/5/2146 03:03:00	2/6/2146 17:30:00	22/5/2146 12:04:58	28.63	17.38			0	0
10792661	39710436	26360527	7/8/2196 19:32:00	21/8/2196 23:52:22	6/11/2196 17:53:00	25/8/2196 22:09:15	90.93	3.93			0	0
10801908	33185124	26625457	11/12/2154 22:00:00	11/12/2154 22:02:12	19/12/2154 00:00:00	19/12/2154 01:39:35	7.08	7.15	1	19/12/2154	0	1	7.08	7.08
10802781	34423323	27852226	6/7/2112 17:04:00	6/7/2112 17:04:25	10/7/2112 20:50:00	9/7/2112 22:01:21	4.16	3.21			0	0
10809326	38588436	22350919	12/9/2115 15:59:00	12/9/2115 15:59:58	29/9/2115 13:55:00	29/9/2115 14:11:45	16.91	16.92	1	21/1/2116	0	0	130.33	130.33
10828900	30256321	24951394	4/2/2119 21:14:00	10/2/2119 15:02:35	13/2/2119 16:36:00	11/2/2119 21:42:45	8.81	1.28			0	0
10833958	31783046	28224056	26/6/2111 08:43:00	26/6/2111 08:44:56	6/7/2111 19:15:00	29/6/2111 17:15:54	10.44	3.35	1	11/1/2112	0	0	198.64	198.64
10834460	39177460	29747723	27/12/2182 11:00:00	28/12/2182 10:16:04	11/1/2183 18:07:00	1/1/2183 18:59:34	15.3	4.36			0	0
10843788	30706447	22294846	23/10/2130 19:02:00	23/10/2130 19:03:48	2/11/2130 14:10:00	27/10/2130 13:36:06	9.8	3.77	1	2/11/2130	1	0	9.21	9.21
10844573	36086745	23997020	4/4/2133 16:44:00	4/4/2133 18:06:00	9/4/2133 02:04:00	10/4/2133 02:04:39	4.39	5.33	1	9/4/2133	1	1	4.3	4.25
10857996	34678772	21701924	17/1/2136 03:11:00	19/1/2136 00:01:20	27/1/2136 16:00:00	20/1/2136 20:43:31	10.53	1.86	1	1/7/2137	0	0	530.87	529
10867166	34661380	22308116	7/5/2129 00:00:00	7/5/2129 18:17:07	17/5/2129 15:45:00	13/5/2129 20:58:23	10.66	6.11			0	0
10888007	34903620	23296210	16/12/2183 02:08:00	16/12/2183 02:10:27	28/12/2183 18:30:00	21/12/2183 15:21:46	12.68	5.55			0	0
10920228	37783060	23466911	26/11/2162 11:56:00	26/11/2162 11:56:38	10/12/2162 19:07:00	6/12/2162 14:47:28	14.3	10.12			0	0
10931276	38017506	25586233	5/1/2179 10:11:00	5/1/2179 11:42:52	7/1/2179 21:50:00	7/1/2179 23:48:04	2.49	2.5	1	7/1/2179	1	1	1.58	1.51
10938096	32970582	26498873	21/7/2176 14:41:00	21/7/2176 16:41:00	7/8/2176 19:20:00	22/7/2176 22:49:13	17.19	1.26	1	7/8/2176	1	0	16.39	16.3
10939299	36173365	26422493	4/4/2184 17:29:00	4/4/2184 17:30:07	24/4/2184 19:25:00	24/4/2184 21:39:21	20.08	20.17	1	24/4/2184	1	1	19.27	19.27
10947173	39605142	27700357	25/6/2158 15:14:00	25/6/2158 15:23:00	11/7/2158 16:23:00	26/6/2158 21:14:04	16.05	1.24	1	9/8/2158	0	0	44.37	44.36
10953166	36397481	20259770	31/1/2181 23:46:00	31/1/2181 23:47:02	6/2/2181 13:45:00	3/2/2181 13:59:27	5.58	2.59			0	0
10963917	36013444	24068553	30/10/2148 15:04:00	30/10/2148 16:23:00	16/11/2148 17:27:00	2/11/2148 19:00:32	17.1	3.11			0	0
11022245	31599600	29881372	15/10/2171 02:22:00	15/10/2171 03:37:00	28/10/2171 11:45:00	23/10/2171 17:23:08	13.39	8.57	1	3/10/2176	0	0	1814.9	1814.85
11025657	34760621	24556511	4/1/2184 16:17:00	7/1/2184 09:46:40	11/1/2184 17:20:00	10/1/2184 11:27:01	7.04	3.07			0	0
11058328	30856482	24489691	5/5/2195 20:15:00	6/5/2195 14:16:50	13/5/2195 16:45:00	8/5/2195 19:07:58	7.85	2.2			0	0
11075865	37475623	28595464	5/6/2186 22:16:00	5/6/2186 22:16:56	26/6/2186 14:10:00	26/6/2186 15:53:36	20.66	20.73	1	26/6/2186	1	1	20.07	20.07
11089729	37395251	27021321	11/11/2171 00:15:00	11/11/2171 00:16:10	26/11/2171 13:51:00	17/11/2171 17:08:54	15.57	6.7	1	6/12/2171	0	0	24.99	24.99
11099902	33627324	27305289	17/9/2165 19:41:00	17/9/2165 19:41:45	18/9/2165 20:00:00	18/9/2165 22:17:26	1.01	1.11	1	18/9/2165	1	1	0.18	0.18
11128013	36766215	22129205	19/9/2179 00:05:00	24/9/2179 12:46:10	7/10/2179 20:08:00	3/10/2179 04:07:51	18.84	8.64	1	24/10/2179	0	0	35	29.47
11128977	33948720	23856904	15/5/2124 11:04:00	15/5/2124 11:04:50	20/5/2124 16:44:00	18/5/2124 14:55:11	5.24	3.16			0	0
11129835	36471889	25447858	18/5/2154 13:11:00	18/5/2154 13:11:47	18/7/2154 09:10:00	18/7/2154 13:42:25	60.83	61.02	1	18/7/2154	1	1	60.45	60.45
11132535	39485928	21336112	5/11/2185 13:29:00	5/11/2185 17:40:00	15/11/2185 15:36:00	10/11/2185 03:21:34	10.09	4.4			0	0
11144354	34096140	22709440	9/8/2187 12:22:00	9/8/2187 16:46:29	16/8/2187 10:20:00	16/8/2187 12:40:09	6.92	6.83	1	16/8/2187	1	1	6.48	6.3
11144600	38462481	27666624	10/2/2171 11:09:00	10/2/2171 14:09:00	23/2/2171 13:00:00	23/2/2171 15:55:19	13.08	13.07	1	23/2/2171	1	1	12.54	12.41
11165060	36423523	29991539	21/11/2137 00:09:00	21/11/2137 00:14:31	15/12/2137 13:30:00	13/12/2137 18:15:08	24.56	22.75	1	18/4/2138	0	0	147.99	147.99
11182822	32744241	22951112	20/8/2152 13:45:00	20/8/2152 13:45:55	28/8/2152 16:50:00	25/8/2152 21:00:44	8.13	5.3			0	0
11209237	37832875	22106798	6/8/2167 17:36:00	8/8/2167 21:56:58	15/8/2167 15:30:00	11/8/2167 19:33:24	8.91	2.9	1	14/5/2169	0	0	646.27	644.09
11231966	32176417	22679034	23/1/2114 19:08:00	23/1/2114 19:08:44	29/1/2114 16:54:00	27/1/2114 17:55:38	5.91	3.95			0	0
11233081	30162054	20055820	20/12/2179 13:11:00	20/12/2179 13:11:57	29/12/2179 16:30:00	24/12/2179 12:14:44	9.14	3.96			0	0
11304253	34543082	23346584	8/9/2164 13:18:00	8/9/2164 13:19:11	12/9/2164 13:45:00	12/9/2164 17:47:37	4.02	4.19	1	12/9/2164	1	1	3.45	3.45
11320011	34962562	27172472	19/10/2172 07:46:00	19/10/2172 07:46:55	6/11/2172 01:50:00	6/11/2172 07:56:39	17.75	18.01	1	6/11/2172	1	1	17.68	17.68
11321257	35860455	21322793	28/11/2148 10:33:00	28/11/2148 10:34:29	21/12/2148 14:33:00	18/12/2148 17:49:11	23.17	20.3			0	0
11331917	36909182	23456409	19/4/2161 10:01:00	19/4/2161 12:37:58	20/4/2161 15:38:00	20/4/2161 18:30:27	1.23	1.24	1	20/4/2161	1	1	0.58	0.47
11340067	31598874	24158629	25/11/2124 11:34:00	25/11/2124 13:00:00	3/12/2124 16:15:00	1/12/2124 14:11:25	8.2	6.05			0	0
11357684	38929622	28158383	28/11/2131 20:04:00	2/12/2131 10:20:58	9/12/2131 13:08:00	7/12/2131 14:06:46	10.71	5.16			0	0
11371466	34482432	21270943	27/8/2189 22:34:00	28/8/2189 11:14:09	9/9/2189 10:00:00	9/9/2189 11:36:55	12.48	12.02	1	9/9/2189	1	1	12.06	11.53
11374486	35647824	23112869	4/3/2118 20:24:00	4/3/2118 20:25:44	17/3/2118 18:25:00	16/3/2118 21:24:23	12.92	12.04	1	17/3/2118	1	0	12.15	12.15
11378305	31110382	28239688	16/4/2156 06:54:00	16/4/2156 11:39:32	19/4/2156 13:32:00	18/4/2156 17:02:33	3.28	2.22	1	15/9/2165	0	0	3438.71	3438.51
11387260	35840639	21213731	18/1/2154 00:00:00	18/1/2154 18:40:43	31/1/2154 17:45:00	28/1/2154 16:15:01	13.74	9.9	1	19/9/2154	0	0	244	243.22
11389801	33132370	28171818	2/6/2152 04:22:00	2/6/2152 04:22:52	17/6/2152 16:27:00	5/6/2152 03:50:49	15.5	2.98			0	0
11390252	32716634	21331972	8/6/2120 04:58:00	8/6/2120 05:00:07	14/6/2120 17:22:00	10/6/2120 20:27:51	6.52	2.64	1	14/6/2120	1	0	5.79	5.79
11402910	32560705	23375177	28/8/2129 17:57:00	28/8/2129 17:58:04	12/9/2129 14:10:00	1/9/2129 14:04:06	14.84	3.84	1	12/9/2129	1	0	14.25	14.25
11415544	30351057	29979687	6/3/2121 00:00:00	6/3/2121 13:25:54	8/3/2121 03:40:00	8/3/2121 05:31:37	2.15	1.67	1	8/3/2121	1	1	2	1.44
11458288	35541349	25687779	11/12/2142 17:52:00	11/12/2142 17:53:29	9/1/2143 15:25:00	2/1/2143 21:16:11	28.9	22.14			0	0
11501869	35623139	24501476	11/6/2134 11:33:00	11/6/2134 11:34:12	13/6/2134 11:50:00	13/6/2134 14:15:41	2.01	2.11	1	13/6/2134	1	1	1.52	1.52
11567529	30980027	21232911	6/4/2166 09:30:00	6/4/2166 09:31:39	15/4/2166 15:00:00	7/4/2166 21:44:40	9.23	1.51	1	9/12/2166	0	0	246.6	246.6
11573149	38995783	28752337	12/4/2181 15:40:00	12/4/2181 15:40:16	29/4/2181 14:00:00	24/4/2181 13:01:48	16.93	11.89			0	0
11579913	36202012	28453882	21/6/2148 22:10:00	21/6/2148 22:12:07	1/7/2148 16:40:00	28/6/2148 21:35:36	9.77	6.97	1	10/5/2149	0	0	322.08	322.07
11581298	30675859	27683447	4/10/2195 11:49:00	4/10/2195 13:19:41	9/10/2195 16:49:00	6/10/2195 17:12:04	5.21	2.16			0	0
11589465	38790981	23838325	8/10/2179 13:26:00	8/10/2179 13:31:00	13/10/2179 08:14:00	13/10/2179 12:58:33	4.78	4.98	1	13/10/2179	1	1	4.44	4.44
11592298	31780966	21758109	23/3/2159 19:52:00	24/3/2159 14:06:22	15/4/2159 13:42:00	30/3/2159 01:20:55	22.74	5.47			0	0
11592373	36227721	23933003	29/8/2181 00:00:00	8/9/2181 21:05:48	17/9/2181 14:55:00	17/9/2181 20:08:02	19.62	8.96	1	17/9/2181	1	1	19	8.12
11594544	30782638	20431911	1/8/2161 00:09:00	1/8/2161 01:23:00	8/8/2161 19:30:00	4/8/2161 17:27:58	7.81	3.67			0	0
11605027	31438123	28735920	19/2/2189 11:42:00	19/2/2189 13:21:00	20/3/2189 18:01:00	25/2/2189 20:55:23	29.26	6.32			0	0
11607541	32003885	28364206	23/11/2148 17:12:00	24/11/2148 02:11:03	6/12/2148 10:22:00	4/12/2148 14:44:12	12.72	10.52			0	0
11617629	30946989	27409048	24/5/2155 10:46:00	24/5/2155 11:41:00	7/7/2155 12:00:00	26/6/2155 21:32:33	44.05	33.41			0	0
11634237	37249783	22525982	15/5/2180 22:00:00	15/5/2180 22:48:57	20/5/2180 15:45:00	20/5/2180 18:13:20	4.74	4.81	1	20/5/2180	1	1	4.08	4.05
11708108	37904710	20935519	12/6/2165 12:46:00	12/6/2165 13:30:00	17/6/2165 16:00:00	14/6/2165 18:02:17	5.13	2.19			0	0
11713060	30562036	21986375	12/4/2161 05:47:00	12/4/2161 05:47:48	3/6/2161 12:30:00	18/4/2161 18:51:57	52.28	6.54	1	4/6/2161	0	0	52.76	52.76
11722400	31632311	27834147	8/4/2138 16:46:00	8/4/2138 16:46:51	22/4/2138 15:45:00	11/4/2138 20:06:29	13.96	3.14			0	0
11745291	38121875	22270906	22/4/2120 22:00:00	23/4/2120 02:17:03	29/4/2120 16:25:00	29/4/2120 18:11:22	6.77	6.66	1	29/4/2120	1	1	6.08	5.9
11751250	30455080	27954417	5/9/2149 17:52:00	9/9/2149 08:45:47	29/9/2149 00:00:00	29/9/2149 05:24:58	23.26	19.86	1	29/9/2149	0	1	23.26	19.63
11792935	34702452	23596402	23/10/2179 21:12:00	23/10/2179 21:13:01	26/10/2179 18:30:00	25/10/2179 22:05:33	2.89	2.04			0	0
11798951	33915658	27442617	13/4/2148 21:07:00	13/4/2148 21:08:16	15/4/2148 02:45:00	15/4/2148 04:51:03	1.23	1.32	1	15/4/2148	1	1	1.12	1.12
11843475	32821521	29756945	28/5/2171 11:57:00	28/5/2171 14:02:00	21/6/2171 21:29:00	15/6/2171 16:22:24	24.4	18.1			0	0
11848597	31471562	23921396	4/5/2182 11:46:00	4/5/2182 13:46:00	25/5/2182 17:45:00	6/5/2182 17:22:56	21.25	2.15	1	3/6/2182	0	0	29.51	29.43
11858497	36980734	24644178	11/12/2159 00:00:00	12/12/2159 21:15:14	1/1/2160 17:08:00	28/12/2159 13:54:38	21.71	15.69			0	0
11861582	35689140	27370071	12/6/2119 17:45:00	12/6/2119 17:46:50	19/6/2119 16:39:00	17/6/2119 14:13:13	6.95	4.85			0	0
11862124	38044131	26109774	26/10/2152 20:42:00	26/10/2152 20:43:06	25/11/2152 16:05:00	12/11/2152 21:32:57	29.81	17.03			0	0
11862758	33825848	26654098	28/11/2160 18:08:00	28/11/2160 19:53:00	30/11/2160 15:10:00	30/11/2160 17:03:50	1.88	1.88	1	30/11/2160	1	1	1.24	1.17
11874424	38461395	25574892	27/9/2158 19:08:00	27/9/2158 19:08:38	30/9/2158 07:55:00	30/9/2158 09:13:33	2.53	2.59	1	30/9/2158	1	1	2.2	2.2
11882307	32098871	27570239	23/12/2121 17:03:00	24/12/2121 06:21:54	25/12/2121 11:15:00	25/12/2121 12:13:15	1.76	1.24	1	25/12/2121	1	1	1.29	0.73
11901952	34765614	25514083	29/10/2156 07:15:00	30/10/2156 11:17:28	6/11/2156 17:00:00	6/11/2156 18:05:46	8.41	7.28	1	6/11/2156	1	1	7.7	6.53
11911589	31890533	27293317	8/11/2123 00:30:00	8/11/2123 00:32:12	9/11/2123 02:51:00	9/11/2123 04:19:58	1.1	1.16	1	9/11/2123	1	1	0.98	0.98
11922884	35352413	23550831	27/3/2157 00:00:00	1/4/2157 18:00:02	11/4/2157 17:53:00	5/4/2157 20:50:01	15.75	4.12	1	13/4/2157	0	0	17	11.25
11928413	38709217	23026285	20/12/2136 03:08:00	20/12/2136 03:49:00	26/12/2136 17:22:00	23/12/2136 22:04:10	6.59	3.76			0	0
11928692	34070963	22384987	7/12/2179 00:00:00	7/12/2179 15:05:55	21/12/2179 02:32:00	21/12/2179 07:35:49	14.11	13.69	1	21/12/2179	1	1	14	13.37
11939591	35983563	27853033	7/12/2188 14:56:00	7/12/2188 14:57:34	20/12/2188 16:00:00	12/12/2188 22:58:44	13.04	5.33			0	0
11942193	31707457	21139779	4/12/2173 18:51:00	4/12/2173 18:52:32	7/1/2174 17:30:00	7/12/2173 08:42:35	33.94	2.58			0	0
11972365	32389159	24962721	30/10/2197 02:55:00	30/10/2197 04:24:39	15/11/2197 18:33:00	1/11/2197 18:22:22	16.65	2.58	1	12/4/2198	0	0	163.88	163.82
11984647	36560987	25146721	24/3/2128 16:49:00	24/3/2128 16:50:34	14/5/2128 15:00:00	2/5/2128 17:02:47	50.92	39.01			0	0
12017739	31840083	20025344	15/5/2202 19:55:00	21/5/2202 18:22:07	27/5/2202 15:53:00	25/5/2202 05:39:53	11.83	3.47	1	8/6/2202	0	0	23.17	17.23
12026338	38194201	28548230	11/1/2172 12:41:00	11/1/2172 14:29:00	16/1/2172 15:45:00	16/1/2172 17:53:30	5.13	5.14	1	16/1/2172	1	1	4.47	4.4
12036721	34269559	24443695	30/6/2147 18:26:00	30/6/2147 19:19:09	2/9/2147 15:46:00	2/9/2147 15:47:01	63.89	63.85	1	11/9/2147	0	0	72.23	72.2
12042044	36281872	25549760	30/6/2117 18:33:00	5/7/2117 23:09:59	25/7/2117 12:10:00	9/7/2117 20:53:24	24.73	3.91	1	25/7/2117	1	0	24.23	19.03
12085783	35823221	29924941	7/11/2159 19:15:00	7/11/2159 19:15:33	11/11/2159 17:48:00	9/11/2159 15:58:51	3.94	1.86			0	0
12118363	39250219	23198189	18/8/2139 05:08:00	18/8/2139 05:09:25	23/8/2139 05:25:00	22/8/2139 16:50:15	5.01	4.49	1	23/8/2139	1	0	4.79	4.79
12218519	33596143	21628838	13/8/2119 22:49:00	21/8/2119 20:02:29	31/8/2119 17:00:00	26/8/2119 17:54:46	17.76	4.91			0	0
12219559	34375944	28621241	2/10/2147 21:20:00	8/10/2147 09:16:52	29/10/2147 16:52:00	13/10/2147 14:35:24	26.81	5.22	1	29/10/2147	1	0	26.11	20.61
12239834	39056251	25526864	13/9/2146 07:49:00	1/10/2146 16:40:44	8/10/2146 00:00:00	9/10/2146 01:32:58	24.67	7.37	1	8/10/2146	0	1	24.67	6.31
12246387	37352046	26489510	27/6/2174 13:50:00	27/6/2174 13:51:33	27/7/2174 18:56:00	10/7/2174 17:54:57	30.21	13.17			0	0
12287332	38532085	23408562	1/11/2199 22:28:00	1/11/2199 22:29:18	8/11/2199 17:15:00	5/11/2199 12:15:48	6.78	3.57			0	0
12297844	38949081	22398596	29/11/2112 06:54:00	29/11/2112 06:54:36	2/12/2112 00:39:00	2/12/2112 00:40:00	2.74	2.74	1	2/12/2112	1	1	2.71	2.71
12314229	39181166	23527594	17/8/2169 23:28:00	18/8/2169 00:12:00	27/8/2169 21:04:00	19/8/2169 19:04:27	9.9	1.79			0	0
12323950	32907994	23735700	22/6/2166 21:17:00	22/6/2166 21:26:33	7/7/2166 19:55:00	7/7/2166 22:59:13	14.94	15.06	1	7/7/2166	1	1	14.11	14.11
12327429	37161595	28630214	14/10/2173 23:53:00	14/10/2173 23:53:56	5/11/2173 16:55:00	17/10/2173 23:09:51	21.71	2.97	1	6/11/2173	0	0	22	22
12347941	33849924	24546050	18/8/2138 13:28:00	18/8/2138 13:29:36	23/8/2138 15:20:00	20/8/2138 16:59:29	5.08	2.15			0	0
12371641	34200986	28803063	2/12/2179 23:14:00	3/12/2179 00:50:00	12/12/2179 05:27:00	12/12/2179 05:27:50	9.26	9.19	1	12/12/2179	1	1	9.03	8.97
12382393	36200772	21572034	21/10/2126 15:42:00	21/10/2126 17:48:24	7/11/2126 18:20:00	31/10/2126 15:27:55	17.11	9.9			0	0
12440182	32338401	22775253	16/9/2157 18:00:00	18/9/2157 01:30:10	29/9/2157 20:05:00	24/9/2157 22:54:26	13.09	6.89			0	0
12442684	34678414	20791333	11/5/2135 13:13:00	11/5/2135 13:14:23	22/5/2135 18:24:00	19/5/2135 13:09:59	11.22	8			0	0
12492193	38686700	27100971	13/2/2171 19:58:00	13/2/2171 19:59:14	21/2/2171 19:34:00	16/2/2171 20:20:20	7.98	3.01			0	0
12492737	37934458	27261448	24/8/2156 11:35:00	24/8/2156 11:36:12	22/9/2156 17:10:00	22/9/2156 19:14:40	29.23	29.32	1	22/9/2156	1	1	28.52	28.52
12504186	36520176	23874583	16/4/2140 14:41:00	17/4/2140 03:27:25	23/4/2140 16:41:00	18/4/2140 21:27:43	7.08	1.75	1	23/4/2140	1	0	6.39	5.86
12504886	37145613	28508247	25/8/2120 11:07:00	25/8/2120 11:08:56	2/9/2120 15:19:00	30/8/2120 13:37:01	8.18	5.1			0	0
12513827	35216839	20812909	25/2/2184 21:38:00	29/2/2184 14:45:10	18/3/2184 18:54:00	2/3/2184 01:16:48	21.89	1.44	1	8/5/2184	0	0	72.1	68.39
12515381	33358048	28178107	30/11/2161 13:08:00	30/11/2161 13:09:02	10/12/2161 10:05:00	10/12/2161 14:37:13	9.87	10.06	1	10/12/2161	1	1	9.45	9.45
12519699	33321724	28579091	22/5/2179 22:31:00	22/5/2179 22:31:53	28/6/2179 12:00:00	28/6/2179 13:35:12	36.56	36.63			0	0
12529718	32779096	21246172	3/3/2118 15:48:00	3/3/2118 15:49:10	17/3/2118 12:59:00	11/3/2118 15:58:49	13.88	8.01	1	26/11/2118	0	0	267.34	267.34
12588030	33086610	28335223	10/12/2129 11:49:00	10/12/2129 11:49:58	14/12/2129 10:58:00	14/12/2129 10:59:00	3.96	3.96			0	0
12604038	34317327	26390813	21/7/2140 07:50:00	22/7/2140 18:11:44	23/7/2140 15:40:00	23/7/2140 21:06:36	2.33	1.12	1	23/7/2140	1	1	1.67	0.24
12605065	39348213	21150019	6/1/2182 18:12:00	8/1/2182 21:39:28	18/1/2182 16:47:00	11/1/2182 21:23:30	11.94	2.99			0	0
12623620	38927634	25039922	19/11/2189 18:17:00	19/11/2189 18:17:49	22/11/2189 13:15:00	22/11/2189 15:11:21	2.79	2.87	1	22/11/2189	1	1	2.24	2.24
12637511	37698371	27315786	24/5/2135 17:21:00	27/5/2135 18:44:16	10/6/2135 14:45:00	29/5/2135 15:53:10	16.89	1.88			0	0
12652467	32892353	22304862	21/10/2176 12:25:00	21/10/2176 12:26:01	25/10/2176 17:30:00	24/10/2176 15:30:49	4.21	3.13			0	0
12654170	32028553	24301961	16/7/2183 12:56:00	19/7/2183 04:46:40	31/7/2183 13:46:00	27/7/2183 21:08:29	15.03	8.68	1	6/6/2186	0	0	1055.46	1052.8
12673141	39921830	21284928	19/4/2131 05:28:00	19/4/2131 05:28:27	26/4/2131 16:00:00	23/4/2131 21:17:05	7.44	4.66			0	0
12676035	34452956	20319254	12/11/2177 19:49:00	12/11/2177 19:52:16	22/11/2177 18:08:00	17/11/2177 22:03:47	9.93	5.09	1	13/12/2177	0	0	30.17	30.17
12710966	38426371	28618361	25/5/2136 22:09:00	17/6/2136 05:10:52	21/6/2136 19:15:00	21/6/2136 23:13:32	26.88	4.75	1	21/6/2136	1	1	26.08	3.78
12721568	35860971	28478102	22/11/2165 19:44:00	22/11/2165 19:44:40	4/12/2165 16:47:00	25/11/2165 15:23:28	11.88	2.82	1	25/7/2168	0	0	975.18	975.18
12749650	35688748	23377836	30/9/2153 16:55:00	30/9/2153 17:54:00	8/10/2153 02:45:00	6/10/2153 21:24:53	7.41	6.15	1	8/10/2153	1	0	7.3	7.25
12752572	31901798	27674406	17/9/2154 04:14:00	17/9/2154 04:15:17	9/10/2154 19:35:00	20/9/2154 16:32:48	22.64	3.51			0	0
12765712	32833059	26890833	23/11/2135 23:37:00	24/11/2135 18:54:40	3/12/2135 17:00:00	29/11/2135 21:55:44	9.72	5.13			0	0
12769611	39151937	21883025	25/1/2122 05:52:00	25/1/2122 07:09:00	30/1/2122 16:00:00	27/1/2122 12:19:06	5.42	2.22			0	0
12793412	32651382	24077990	27/11/2147 23:16:00	27/11/2147 23:18:54	4/1/2148 21:48:00	30/11/2147 18:58:57	37.94	2.82	1	4/1/2148	1	0	37.03	37.03
12799272	39931237	23669294	23/2/2186 17:22:00	27/2/2186 11:24:53	24/3/2186 12:00:00	24/3/2186 12:34:48	28.78	25.05			0	0
12826995	32803587	22389954	21/1/2142 02:39:00	21/1/2142 02:40:28	2/2/2142 19:05:00	2/2/2142 20:12:58	12.68	12.73	1	2/2/2142	1	1	11.89	11.89
12835204	36742211	29939761	5/8/2116 15:33:00	7/8/2116 22:17:23	12/8/2116 17:00:00	12/8/2116 19:20:45	7.06	4.88	1	12/8/2116	1	1	6.35	4.07
12837527	34288426	24711461	22/12/2149 03:35:00	22/12/2149 03:36:35	26/12/2149 15:51:00	26/12/2149 06:26:55	4.51	4.12			0	0
12847817	38442730	23048103	17/11/2142 17:25:00	18/11/2142 09:07:02	1/12/2142 13:50:00	25/11/2142 22:32:52	13.85	7.56	1	28/1/2143	0	0	71.27	70.62
12860657	32740162	26425266	8/11/2172 01:25:00	8/11/2172 01:26:59	11/11/2172 17:00:00	9/11/2172 14:56:55	3.65	1.56			0	0
12897194	33473720	22086492	2/8/2166 00:40:00	2/8/2166 01:48:00	9/8/2166 10:55:00	9/8/2166 14:26:09	7.43	7.53	1	9/8/2166	1	1	6.97	6.93
12947315	35189954	23860882	9/5/2172 02:33:00	14/5/2172 16:42:48	18/5/2172 16:54:00	15/5/2172 23:35:52	9.6	1.29	1	19/5/2172	0	0	9.89	4.3
12967352	34566815	27777702	7/11/2115 09:14:00	7/11/2115 09:15:01	17/11/2115 13:42:00	13/11/2115 12:35:19	10.19	6.14			0	0
12986731	30157987	24524547	23/10/2184 00:28:00	23/10/2184 00:29:35	30/10/2184 14:35:00	26/10/2184 21:39:02	7.59	3.88	1	2/7/2186	0	0	616.98	616.98
12987194	35126800	27382119	21/9/2150 01:59:00	21/9/2150 02:00:21	29/9/2150 16:40:00	24/9/2150 10:00:34	8.61	3.33	1	5/3/2152	0	0	530.92	530.92
12993331	33243115	24909104	28/8/2124 21:09:00	28/8/2124 21:11:28	8/9/2124 01:50:00	5/9/2124 12:40:41	10.2	7.65	1	8/9/2124	1	0	10.12	10.12
13024789	32115271	22271149	11/3/2116 21:21:00	13/3/2116 11:00:39	17/3/2116 20:33:00	16/3/2116 09:06:38	5.97	2.92			0	0
13053623	33220556	21981457	11/3/2171 11:49:00	11/3/2171 14:28:52	15/3/2171 08:00:00	16/3/2171 13:48:01	3.84	4.97	1	15/3/2171	1	1	3.51	3.4
13060513	32211192	23186507	14/6/2178 00:00:00	14/6/2178 12:41:04	4/7/2178 18:15:00	15/6/2178 17:44:08	20.76	1.21			0	0
13155224	33571695	21270587	28/5/2117 03:24:00	28/5/2117 05:21:00	29/5/2117 16:17:00	29/5/2117 21:22:16	1.54	1.67	1	29/5/2117	1	1	0.86	0.78
13155358	34743374	26580141	21/6/2185 18:06:00	21/6/2185 18:07:16	28/6/2185 18:44:00	26/6/2185 18:04:31	7.03	5			0	0
13171410	35379061	20519729	27/11/2156 09:45:00	30/11/2156 04:41:41	11/12/2156 15:40:00	7/12/2156 18:31:17	14.25	7.58	1	30/3/2164	0	0	2679.59	2676.8
13174926	31325497	29830193	17/11/2181 01:08:00	17/11/2181 01:09:55	13/12/2181 14:30:00	6/12/2181 14:52:20	26.56	19.57			0	0
13178765	32829981	28749633	13/8/2154 00:53:00	13/8/2154 00:54:03	18/8/2154 16:30:00	15/8/2154 17:30:28	5.65	2.69	1	17/9/2156	0	0	765.96	765.96
13181161	34434736	26569434	21/9/2204 13:42:00	21/9/2204 13:43:28	14/10/2204 16:30:00	3/10/2204 12:56:48	23.12	11.97			0	0
13194394	32951608	22991415	15/4/2128 13:25:00	15/4/2128 14:53:20	28/4/2128 07:55:00	28/4/2128 11:53:58	12.77	12.88	1	28/4/2128	1	1	12.44	12.38
13200139	34190051	24197685	23/10/2182 22:31:00	23/10/2182 22:33:20	28/10/2182 19:24:00	28/10/2182 22:35:55	4.87	5	1	28/10/2182	1	1	4.06	4.06
13201095	39953418	28453791	18/1/2110 14:46:00	18/1/2110 14:46:27	25/1/2110 09:40:00	25/1/2110 12:42:11	6.79	6.91	1	25/1/2110	1	1	6.38	6.38
13224283	39375310	20995778	13/2/2124 10:18:00	13/2/2124 10:19:02	11/3/2124 14:30:00	21/2/2124 12:55:21	27.18	8.11	1	3/4/2124	0	0	49.57	49.57
13229117	34649270	20252271	17/10/2147 01:34:00	17/10/2147 01:36:04	24/10/2147 15:00:00	20/10/2147 21:57:53	7.56	3.85	1	16/11/2147	0	0	29.93	29.93
13251216	39604350	28567426	20/12/2176 08:49:00	20/12/2176 08:49:51	8/1/2177 17:49:00	7/1/2177 17:45:05	19.38	18.37			0	0
13257593	30030289	21537254	7/11/2151 13:21:00	7/11/2151 13:22:24	18/11/2151 18:36:00	9/11/2151 19:55:00	11.22	2.27	1	12/2/2152	0	0	96.44	96.44
13294307	34461495	27068378	18/7/2130 10:13:00	18/7/2130 12:14:00	24/7/2130 12:40:00	24/7/2130 14:04:47	6.1	6.08	1	24/7/2130	1	1	5.57	5.49
13313918	32385234	21671254	22/12/2122 00:41:00	22/12/2122 00:42:02	17/1/2123 16:23:00	18/1/2123 03:57:31	26.65	27.14	1	17/1/2123	1	1	25.97	25.97
13334510	37284889	22997385	20/8/2124 16:03:00	20/8/2124 16:04:04	31/8/2124 17:25:00	24/8/2124 22:30:25	11.06	4.27			0	0
13341849	35896032	27774546	21/2/2118 21:34:00	21/2/2118 22:32:00	2/3/2118 17:27:00	25/2/2118 22:43:21	8.83	4.01			0	0
13352605	33268596	24335090	28/7/2139 16:11:00	28/7/2139 17:04:00	14/8/2139 21:20:00	10/8/2139 15:18:09	17.21	12.93			0	0
13376814	33328533	22625448	23/9/2154 04:49:00	23/9/2154 04:53:08	3/10/2154 16:58:00	25/9/2154 22:05:29	10.51	2.72			0	0
13381135	38494776	21060863	24/3/2152 15:24:00	24/3/2152 15:24:56	31/3/2152 00:35:00	31/3/2152 01:42:35	6.38	6.43	1	31/3/2152	1	1	6.36	6.36
13408370	30547595	27107260	19/10/2166 14:45:00	19/10/2166 17:00:07	13/11/2166 13:15:00	13/11/2166 13:55:59	24.94	24.87	1	3/4/2174	0	0	2722.39	2722.29
13408774	30105012	21453234	19/1/2128 18:57:00	19/1/2128 18:58:13	24/1/2128 05:45:00	24/1/2128 10:55:15	4.45	4.66	1	24/1/2128	1	1	4.21	4.21
13421733	30009753	21677190	1/6/2194 12:54:00	1/6/2194 14:16:00	7/6/2194 14:28:00	3/6/2194 18:12:32	6.07	2.16			0	0
13423792	37845737	22878779	18/11/2140 07:57:00	18/11/2140 09:44:00	24/11/2140 11:55:00	21/11/2140 16:43:10	6.17	3.29			0	0
13445589	32777036	20022423	3/8/2146 22:58:00	4/8/2146 00:16:00	10/8/2146 16:05:00	10/8/2146 16:34:37	6.71	6.68	1	22/8/2146	0	0	18.04	17.99
13466375	34714964	21011631	30/8/2149 04:30:00	30/8/2149 04:32:41	29/9/2149 18:29:00	15/9/2149 12:36:18	30.58	16.34			0	0
13471588	33405867	29345598	27/11/2184 01:58:00	27/11/2184 01:59:26	4/12/2184 15:40:00	28/11/2184 17:01:05	7.57	1.63	1	15/4/2185	0	0	138.92	138.92
13474359	38063480	22461878	2/9/2121 11:15:00	2/9/2121 17:05:57	15/9/2121 15:31:00	11/9/2121 14:36:19	13.18	8.9	1	29/10/2124	0	0	1152.53	1152.29
13499005	31998189	20317279	27/2/2118 18:36:00	27/2/2118 19:14:35	1/3/2118 20:40:00	1/3/2118 22:22:21	2.09	2.13	1	1/3/2118	1	1	1.23	1.2
13607095	30826720	22736374	26/5/2149 17:54:00	26/5/2149 18:30:00	3/6/2149 16:12:00	29/5/2149 15:54:17	7.93	2.89	1	7/11/2149	0	0	164.25	164.23
13609136	35015669	23475520	8/11/2112 22:37:00	8/11/2112 22:38:11	9/12/2112 14:33:00	14/11/2112 07:37:18	30.66	5.37			0	0
13610194	39751100	25253936	28/4/2164 01:50:00	28/4/2164 06:29:40	3/5/2164 16:21:00	30/4/2164 23:07:40	5.6	2.69			0	0
13619744	30084761	24575767	29/5/2158 21:53:00	30/5/2158 02:02:39	20/6/2158 16:43:00	31/5/2158 15:31:12	21.78	1.56	1	3/9/2158	0	0	96.09	95.91
13632970	37564059	26843412	16/8/2184 19:06:00	16/8/2184 19:06:31	27/9/2184 22:45:00	17/9/2184 20:36:43	42.15	32.06	1	2/3/2186	0	0	562.2	562.2
13643894	35381559	26139456	10/6/2158 20:02:00	11/6/2158 01:58:43	12/6/2158 20:35:00	13/6/2158 00:14:37	2.02	1.93	1	12/6/2158	1	1	1.17	0.92
13676058	32139951	21558408	10/5/2135 11:08:00	10/5/2135 11:24:00	12/5/2135 20:30:00	12/5/2135 21:50:43	2.39	2.44	1	12/5/2135	1	1	1.54	1.53
13713539	39677468	21997327	18/1/2167 19:10:00	18/1/2167 19:11:22	19/1/2167 14:39:00	19/1/2167 19:24:20	0.81	1.01	1	19/1/2167	1	1	0.2	0.2
13807411	37358721	27935225	18/2/2185 00:00:00	18/2/2185 14:03:42	20/2/2185 20:25:00	20/2/2185 22:58:37	2.85	2.37	1	20/2/2185	1	1	2	1.41
13819797	30282193	22609279	1/2/2152 01:15:00	1/2/2152 02:14:00	5/2/2152 13:20:00	3/2/2152 17:34:06	4.5	2.64			0	0
13824421	37622984	29778924	16/3/2146 01:30:00	16/3/2146 10:39:25	31/3/2146 17:40:00	25/3/2146 13:44:28	15.67	9.13	1	31/3/2146	1	0	14.94	14.56
13881772	35707301	27710348	15/9/2128 16:31:00	15/9/2128 17:15:00	8/10/2128 16:01:00	27/9/2128 16:47:42	22.98	11.98	1	22/11/2130	0	0	797.31	797.28
13918205	39298593	25378514	17/6/2169 20:35:00	17/6/2169 21:55:00	27/6/2169 18:00:00	21/6/2169 19:53:22	9.89	3.92			0	0
13935486	37567036	24533185	2/12/2174 02:31:00	2/12/2174 03:29:00	8/12/2174 09:53:00	3/12/2174 14:07:20	6.31	1.44	1	8/12/2174	1	0	5.9	5.85
13945948	30945107	24549265	25/2/2164 16:02:00	25/2/2164 17:04:51	10/3/2164 15:42:00	6/3/2164 21:42:09	13.99	10.19			0	0
13961079	37445744	25908574	7/6/2181 23:28:00	7/6/2181 23:29:13	9/6/2181 00:00:00	9/6/2181 02:37:09	1.02	1.13	1	9/6/2181	0	1	1.02	1.02
13965623	32975129	28777141	30/6/2114 21:58:00	1/7/2114 02:15:45	9/7/2114 16:52:00	6/7/2114 20:54:08	8.79	5.78			0	0
13970072	39418586	29116286	11/4/2111 18:41:00	11/4/2111 18:42:00	28/4/2111 18:30:00	21/4/2111 15:54:22	16.99	9.88			0	0
13973768	31482860	21412762	1/4/2140 08:41:00	1/4/2140 08:42:08	6/4/2140 18:00:00	5/4/2140 11:56:34	5.39	4.14	1	3/8/2140	0	0	123.64	123.64
13990024	34182504	25987120	7/10/2119 17:46:00	7/10/2119 17:46:26	14/10/2119 14:38:00	10/10/2119 16:12:31	6.87	2.93			0	0
13994398	31167267	28591150	28/4/2186 15:15:00	28/4/2186 16:15:12	17/6/2186 14:00:00	26/5/2186 18:39:27	49.95	28.1			0	0
14017043	39759326	26525564	23/4/2135 15:11:00	23/4/2135 15:11:37	30/4/2135 15:20:00	30/4/2135 16:34:03	7.01	7.06	1	7/5/2135	0	0	13.37	13.37
14050349	36339938	28565011	12/6/2208 21:28:00	12/6/2208 22:56:00	16/6/2208 03:30:00	16/6/2208 10:32:43	3.25	3.48	1	16/6/2208	1	1	3.11	3.04
14055524	35953833	22694726	20/6/2167 20:45:00	20/6/2167 22:55:00	25/6/2167 08:21:00	26/6/2167 08:21:37	4.48	5.39	1	25/6/2167	1	1	4.14	4.05
14131135	39960700	26851763	22/9/2148 03:26:00	22/9/2148 05:07:11	1/10/2148 16:52:00	29/9/2148 00:12:14	9.56	6.8			0	0
14143731	32654256	27230877	1/3/2178 19:30:00	9/3/2178 13:14:50	12/4/2178 16:25:00	17/3/2178 16:31:10	41.87	8.14	1	25/4/2178	0	0	54.19	46.45
14151718	39068422	25793198	30/10/2118 15:59:00	30/10/2118 16:01:04	1/11/2118 01:55:00	1/11/2118 04:54:21	1.41	1.54	1	1/11/2118	1	1	1.33	1.33
14164034	31588044	24563742	17/5/2187 08:11:00	17/5/2187 10:37:00	27/5/2187 15:26:00	20/5/2187 21:29:23	10.3	3.45			0	0
14195695	32314932	23671820	20/2/2146 23:20:00	21/2/2146 00:29:00	2/3/2146 16:45:00	23/2/2146 16:15:47	9.73	2.66			0	0
14201182	38036087	24827742	4/8/2143 09:23:00	4/8/2143 10:27:00	7/8/2143 15:03:00	6/8/2143 14:53:02	3.24	2.18			0	0
14212075	38990028	21776214	11/8/2189 16:58:00	11/8/2189 19:28:00	18/8/2189 08:18:00	18/8/2189 10:22:18	6.64	6.62	1	18/8/2189	1	1	6.29	6.19
14220470	33601413	27285325	25/10/2141 00:00:00	25/10/2141 22:38:26	31/10/2141 16:36:00	31/10/2141 16:38:02	6.69	5.75	1	1/11/2141	0	0	7	6.06
14228169	33551009	29566561	30/9/2143 17:32:00	30/9/2143 17:55:07	12/10/2143 15:29:00	9/10/2143 12:43:43	11.91	8.78	1	28/6/2144	0	0	271.27	271.25
14280192	34403759	22405648	13/10/2163 14:09:00	13/10/2163 18:38:32	2/11/2163 16:30:00	25/10/2163 20:59:24	20.1	12.1	1	15/9/2166	0	0	1067.41	1067.22
14331151	31270386	24487999	26/7/2187 20:27:00	26/7/2187 22:19:00	1/9/2187 11:47:00	28/7/2187 07:54:18	36.64	1.4			0	0
14350104	38866837	23686056	9/6/2122 19:47:00	9/6/2122 19:47:57	15/7/2122 15:47:00	13/6/2122 04:37:04	35.83	3.37			0	0
14350175	37784666	27088296	10/10/2170 20:08:00	22/10/2170 13:52:29	30/10/2170 16:57:00	26/10/2170 01:03:06	19.87	3.47			0	0
14358282	35764121	29566299	24/4/2183 02:54:00	24/4/2183 03:16:10	1/5/2183 13:00:00	29/4/2183 11:22:53	7.42	5.34	1	29/12/2188	0	0	2075.88	2075.86
14375041	36393360	26322145	17/11/2148 13:22:00	17/11/2148 13:23:18	21/11/2148 18:08:00	21/11/2148 09:16:51	4.2	3.83			0	0
14385035	39838991	20480421	23/2/2110 14:28:00	23/2/2110 14:29:07	11/3/2110 17:29:00	25/2/2110 21:43:47	16.13	2.3			0	0
14404098	31444194	21051894	24/9/2162 08:21:00	24/9/2162 09:43:52	30/9/2162 15:00:00	27/9/2162 18:36:20	6.28	3.37			0	0
14492553	31776534	21655719	23/9/2151 00:00:00	29/9/2151 15:30:21	2/10/2151 02:11:00	3/10/2151 02:11:22	9.09	3.45	1	2/10/2151	1	1	9	2.35
14497879	30834932	24707182	18/7/2182 16:21:00	18/7/2182 18:47:00	3/8/2182 16:36:00	23/7/2182 23:08:08	16.01	5.18	1	28/12/2182	0	0	162.32	162.22
14518419	31967317	20564918	11/6/2152 01:26:00	11/6/2152 01:27:33	19/6/2152 17:27:00	17/6/2152 20:11:35	8.67	6.78	1	13/8/2152	0	0	62.94	62.94
14529457	31238006	24637000	14/5/2156 00:00:00	17/5/2156 16:32:36	18/6/2156 14:32:00	21/5/2156 09:39:44	35.61	3.71			0	0
14532362	36127475	28738594	8/12/2130 19:22:00	10/12/2130 13:19:27	17/12/2130 13:24:00	14/12/2130 17:05:26	8.75	4.16			0	0
14533062	39933268	26715646	14/6/2118 17:29:00	15/6/2118 13:59:41	17/6/2118 11:15:00	17/6/2118 17:00:58	2.74	2.13	1	17/6/2118	1	1	2.27	1.42
14539351	34379501	21502552	12/1/2132 10:36:00	12/1/2132 14:51:51	24/1/2132 14:50:00	20/1/2132 12:30:16	12.18	7.9			0	0
14567773	33494608	27494253	27/7/2121 16:39:00	27/7/2121 19:37:45	30/7/2121 17:00:00	30/7/2121 18:44:21	3.01	2.96	1	30/7/2121	1	1	2.31	2.18
14663678	36777775	28005368	5/5/2189 15:08:00	5/5/2189 15:09:06	11/5/2189 17:00:00	11/5/2189 17:30:50	6.08	6.1			0	0
14703575	34984324	21242298	6/3/2171 03:47:00	12/3/2171 17:00:40	22/3/2171 18:00:00	16/3/2171 15:40:46	16.59	3.94	1	16/4/2171	0	0	40.84	34.29
14718365	38301508	22250211	25/7/2130 17:17:00	25/7/2130 18:02:00	2/8/2130 17:51:00	2/8/2130 17:54:03	8.02	7.99			0	0
14729124	33741168	22996466	19/8/2126 15:50:00	19/8/2126 15:50:23	2/9/2126 14:41:00	24/8/2126 18:23:55	13.95	5.11			0	0
14755611	33075809	28551877	5/2/2179 02:20:00	5/2/2179 02:21:30	28/2/2179 18:35:00	26/2/2179 01:16:14	23.68	20.95			0	0
14762451	35557559	26731777	11/6/2128 11:46:00	11/6/2128 11:46:28	5/7/2128 10:40:00	5/7/2128 10:59:12	23.95	23.97	1	27/7/2128	0	0	45.51	45.51
14870240	33911712	23250528	29/7/2124 08:39:00	29/7/2124 12:23:00	1/8/2124 15:32:00	30/7/2124 18:57:18	3.29	1.27	1	29/6/2126	0	0	699.64	699.48
14885411	31585948	28934261	30/11/2177 00:00:00	1/12/2177 12:34:53	11/12/2177 16:36:00	11/12/2177 16:49:56	11.69	10.18	1	23/9/2178	0	0	297	295.48
14940057	34850027	25548782	26/10/2119 17:16:00	26/10/2119 17:18:01	31/10/2119 15:30:00	28/10/2119 06:16:01	4.93	1.54			0	0
14960593	35718523	29450181	31/12/2186 13:06:00	31/12/2186 13:28:00	2/1/2187 15:30:00	2/1/2187 16:44:52	2.1	2.14	1	2/1/2187	1	1	1.45	1.44
14965904	35725274	23551805	12/1/2147 19:42:00	12/1/2147 19:43:17	22/1/2147 00:00:00	16/1/2147 21:30:18	9.18	4.07	1	22/1/2147	0	0	9.18	9.18
15008298	33718307	22173611	9/8/2142 00:34:00	9/8/2142 02:05:00	13/8/2142 03:00:00	13/8/2142 04:27:59	4.1	4.1	1	13/8/2142	1	1	3.98	3.91
15017391	30154772	22729873	8/5/2187 22:54:00	8/5/2187 23:49:00	16/5/2187 16:45:00	14/5/2187 18:08:25	7.74	5.76	1	4/6/2187	0	0	26.05	26.01
15077817	37231956	23869912	16/11/2117 12:05:00	16/11/2117 14:28:00	26/11/2117 17:40:00	26/11/2117 19:24:54	10.23	10.21	1	26/11/2117	1	1	9.5	9.4
15094687	38746509	28725090	4/4/2129 21:43:00	6/4/2129 04:25:07	14/4/2129 11:30:00	14/4/2129 16:32:46	9.57	8.51	1	14/4/2129	1	1	9.1	7.82
15098455	32528130	26548797	9/10/2151 16:30:00	9/10/2151 17:32:00	18/10/2151 18:35:00	14/10/2151 12:08:34	9.09	4.78			0	0
15109122	30323725	22433105	25/8/2125 14:16:00	1/9/2125 10:42:25	11/9/2125 17:06:00	9/9/2125 17:52:46	17.12	8.3	1	14/4/2126	0	0	231.41	224.55
15117669	39205396	28432017	14/1/2159 12:30:00	14/1/2159 15:53:00	25/1/2159 18:45:00	22/1/2159 17:36:13	11.26	8.07	1	5/2/2159	0	0	21.48	21.34
15123166	38766539	29899971	15/10/2167 14:03:00	15/10/2167 14:04:18	19/10/2167 13:45:00	17/10/2167 14:24:33	3.99	2.01			0	0
15172008	35534668	26590603	21/9/2169 22:13:00	21/9/2169 22:14:31	4/10/2169 18:20:00	25/9/2169 18:44:18	12.84	3.85	1	4/4/2172	0	0	925.07	925.07
15172858	34137895	27997295	27/8/2142 11:36:00	27/8/2142 22:39:44	15/9/2142 14:00:00	29/8/2142 16:59:39	19.1	1.76	1	14/3/2144	0	0	564.52	564.06
15205407	35357256	20383411	22/7/2173 18:38:00	22/7/2173 18:39:05	25/7/2173 10:24:00	24/7/2173 20:56:04	2.66	2.1	1	25/7/2173	1	0	2.22	2.22
15251187	35891112	23486795	8/9/2167 22:25:00	8/9/2167 22:27:10	17/9/2167 16:10:00	11/9/2167 18:48:07	8.74	2.85			0	0
15256812	30957600	27228569	16/6/2133 14:21:00	16/6/2133 14:22:04	23/6/2133 16:08:00	22/6/2133 13:00:43	7.07	5.94			0	0
15272000	34605200	22606489	3/5/2164 00:00:00	3/5/2164 16:30:47	6/5/2164 14:03:00	6/5/2164 19:47:40	3.59	3.14	1	6/5/2164	1	1	3	2.31
15279326	36600393	27358144	26/10/2139 18:35:00	26/10/2139 18:35:58	1/11/2139 14:45:00	30/10/2139 13:34:31	5.84	3.79			0	0
15333075	32824737	29236732	3/2/2202 05:32:00	8/2/2202 04:35:30	18/3/2202 01:53:00	12/2/2202 01:14:09	42.85	3.86	1	18/3/2202	1	0	42.77	37.81
15338454	36175095	29642380	18/11/2210 21:47:00	18/11/2210 23:28:00	1/12/2210 17:51:00	20/11/2210 21:25:41	12.84	1.92	1	4/12/2210	0	0	15.09	15.02
15344483	36989845	21475641	12/10/2124 04:56:00	12/10/2124 04:57:29	17/10/2124 17:00:00	15/10/2124 16:55:43	5.5	3.5	1	15/3/2126	0	0	518.79	518.79
15385393	39572087	26947560	11/12/2176 13:00:00	11/12/2176 13:38:56	20/12/2176 17:45:00	16/12/2176 16:33:01	9.2	5.12	1	4/1/2177	0	0	23.46	23.43
15393630	34315269	24663749	8/5/2142 12:43:00	13/5/2142 17:44:27	1/6/2142 19:15:00	18/5/2142 00:02:44	24.27	4.26			0	0
15416363	30248317	27662447	6/2/2134 16:35:00	6/2/2134 16:36:40	12/2/2134 13:30:00	8/2/2134 08:03:10	5.87	1.64			0	0
15430446	31036877	25931747	7/5/2161 00:53:00	7/5/2161 14:11:14	19/5/2161 16:59:00	11/5/2161 08:24:26	12.67	3.76	1	17/10/2161	0	0	162.96	162.41
15431451	35930046	24503797	17/8/2155 06:49:00	17/8/2155 06:50:08	22/8/2155 01:12:00	21/8/2155 00:47:02	4.77	3.75	1	22/8/2155	1	0	4.72	4.72
15434166	34272263	20467639	2/8/2131 20:25:00	3/8/2131 21:28:53	15/8/2131 20:15:00	9/8/2131 17:27:50	12.99	5.83	1	17/8/2131	0	0	14.15	13.1
15452777	38862706	23098609	5/3/2158 19:34:00	18/3/2158 16:00:12	26/3/2158 12:53:00	26/3/2158 13:54:44	20.72	7.91	1	26/3/2158	1	1	20.18	7.33
15455515	38776907	22539271	25/12/2171 08:58:00	25/12/2171 11:57:05	1/1/2172 14:25:00	30/12/2171 22:31:30	7.23	5.44			0	0
15513924	36342514	24280326	31/5/2171 22:02:00	31/5/2171 23:40:56	10/6/2171 14:41:00	3/6/2171 21:23:34	9.69	2.9			0	0
15516997	36006454	25540889	30/8/2126 23:13:00	30/8/2126 23:13:52	6/9/2126 12:59:00	6/9/2126 15:30:59	6.57	6.68	1	6/9/2126	1	1	6.03	6.03
15521966	37592223	25944061	6/11/2182 13:29:00	6/11/2182 21:30:18	9/11/2182 00:01:00	10/11/2182 00:21:07	2.44	3.12	1	9/11/2182	1	1	2.44	2.1
15524826	38404395	20163350	3/4/2113 21:54:00	3/4/2113 21:55:17	15/4/2113 05:15:00	15/4/2113 07:18:38	11.31	11.39	1	15/4/2113	1	1	11.09	11.09
15533039	37924406	28396110	17/8/2137 21:11:00	17/8/2137 22:56:00	25/8/2137 09:59:00	22/8/2137 17:33:46	7.53	4.78	1	25/8/2137	1	0	7.12	7.04
15537803	39568167	23263147	29/5/2138 12:47:00	29/5/2138 12:47:21	15/6/2138 13:30:00	11/6/2138 12:41:04	17.03	13			0	0
15575136	30377071	22706972	27/11/2135 17:55:00	27/11/2135 19:59:00	17/12/2135 00:35:00	3/12/2135 23:23:55	19.28	6.14	1	17/12/2135	1	0	19.25	19.17
15575672	39048038	22306366	11/5/2170 14:48:00	11/5/2170 16:19:00	14/5/2170 00:44:00	15/5/2170 00:44:13	2.41	3.35	1	14/5/2170	1	1	2.38	2.32
15578367	30711876	22901069	22/1/2160 14:47:00	22/1/2160 14:48:20	6/2/2160 17:37:00	2/2/2160 23:24:49	15.12	11.36			0	0
15592846	38187839	27257904	4/5/2113 00:00:00	4/5/2113 14:30:45	11/5/2113 17:21:00	9/5/2113 18:13:44	7.72	5.15			0	0
15605951	36006405	24857256	30/3/2134 22:22:00	4/4/2134 06:37:03	9/4/2134 15:00:00	6/4/2134 13:51:45	9.69	2.3	1	9/7/2139	0	0	1926.07	1921.72
15612556	36580700	26476632	17/3/2123 20:03:00	17/3/2123 20:03:57	24/3/2123 14:15:00	22/3/2123 01:17:02	6.76	4.22			0	0
15612570	38828250	26152435	4/4/2114 14:08:00	4/4/2114 16:30:00	7/4/2114 17:22:00	5/4/2114 22:42:42	3.13	1.26			0	0
15613739	33421640	22581539	28/12/2133 23:50:00	28/12/2133 23:53:21	2/1/2134 06:22:00	2/1/2134 18:22:32	4.27	4.77			0	0
15623684	38533905	20486592	22/4/2110 21:50:00	22/4/2110 21:50:33	30/4/2110 15:00:00	26/4/2110 17:19:03	7.72	3.81			0	0
15625307	34604492	22826841	19/3/2147 10:13:00	19/3/2147 12:15:24	25/3/2147 22:50:00	26/3/2147 07:52:06	6.53	6.82	1	25/3/2147	1	1	5.57	5.49
15632290	37181561	23950907	21/9/2136 15:57:00	21/9/2136 17:23:00	2/10/2136 17:05:00	28/9/2136 02:36:23	11.05	6.38			0	0
15648027	34833193	28966984	22/7/2144 10:38:00	23/7/2144 02:34:41	28/7/2144 17:00:00	24/7/2144 06:34:44	6.27	1.17			0	0
15693812	37165412	29380023	23/12/2112 07:30:00	23/12/2112 09:12:00	28/12/2112 14:40:00	24/12/2112 16:50:31	5.3	1.32	1	28/12/2112	1	0	4.69	4.62
15723516	33930243	21480465	27/6/2193 20:04:00	27/6/2193 21:30:08	6/7/2193 16:20:00	3/7/2193 09:06:05	8.84	5.48			0	0
15743456	38772511	21322845	1/7/2196 02:57:00	1/7/2196 06:46:00	7/7/2196 15:38:00	4/7/2196 22:17:23	6.53	3.65			0	0
15750321	31342132	20976975	13/2/2140 16:12:00	13/2/2140 17:33:00	25/2/2140 17:29:00	20/2/2140 18:43:20	12.05	7.05	1	7/3/2140	0	0	22.33	22.27
15772179	34088548	28970007	3/4/2151 01:39:00	3/4/2151 02:26:52	6/4/2151 17:30:00	4/4/2151 18:23:08	3.66	1.66			0	0
15782813	38432543	21093941	6/10/2156 20:32:00	6/10/2156 20:44:00	25/10/2156 15:45:00	23/10/2156 17:03:02	18.8	16.85			0	0
15784986	38578025	27825876	13/7/2129 02:21:00	16/7/2129 01:27:55	4/8/2129 00:00:00	31/7/2129 23:09:43	21.9	15.9	1	4/8/2129	0	0	21.9	18.94
15785313	38608525	29065979	18/10/2163 14:55:00	18/10/2163 18:44:33	10/12/2163 13:55:00	10/12/2163 14:12:03	52.96	52.81	1	22/12/2163	0	0	64.38	64.22
15795343	32443930	26631591	25/2/2112 16:47:00	28/2/2112 17:27:16	13/3/2112 15:19:00	4/3/2112 17:01:28	16.94	4.98	1	13/3/2112	1	0	16.3	13.27
15801596	38114566	20167291	19/1/2137 12:34:00	19/1/2137 13:02:00	1/2/2137 17:00:00	1/2/2137 19:55:00	13.18	13.29	1	1/2/2137	1	1	12.48	12.46
15805208	34854758	23229516	19/7/2152 20:09:00	1/8/2152 11:15:51	26/8/2152 13:14:00	15/8/2152 21:01:21	37.71	14.41			0	0
15818607	38982733	26523448	29/1/2175 21:46:00	29/1/2175 21:47:19	7/2/2175 18:01:00	2/2/2175 17:40:04	8.84	3.83			0	0
15831913	34066953	25989374	27/7/2134 20:15:00	27/7/2134 21:48:00	11/8/2134 16:00:00	28/7/2134 23:37:12	14.82	1.08			0	0
15835176	35862237	24568067	25/1/2125 11:44:00	25/1/2125 13:34:00	13/2/2125 08:05:00	29/1/2125 21:54:57	18.85	4.35	1	13/2/2125	1	0	18.51	18.43
15859858	33161942	27938129	27/11/2140 14:56:00	27/11/2140 14:56:39	30/11/2140 17:55:00	30/11/2140 19:27:53	3.12	3.19	1	30/11/2140	1	1	2.38	2.38
15866795	39907667	24896163	27/7/2151 13:19:00	27/7/2151 13:20:18	3/8/2151 17:30:00	1/8/2151 16:22:41	7.17	5.13			0	0
15866889	32495714	27003786	18/6/2121 15:47:00	27/6/2121 18:01:56	15/7/2121 16:10:00	7/7/2121 11:39:04	27.02	9.73			0	0
15890202	38901788	22257947	5/4/2160 19:24:00	5/4/2160 19:24:51	11/4/2160 16:56:00	11/4/2160 17:14:44	5.9	5.91	1	21/8/2166	0	0	2328.19	2328.19
15906662	32079780	24072687	3/5/2179 16:33:00	3/5/2179 22:39:03	4/6/2179 17:15:00	5/5/2179 13:25:04	32.03	1.62			0	0
15936884	31582758	29677738	6/12/2115 03:15:00	6/12/2115 07:55:19	18/12/2115 17:30:00	12/12/2115 17:37:56	12.59	6.4			0	0
15958024	39467073	20369773	14/5/2139 07:15:00	14/5/2139 14:38:34	31/5/2139 16:45:00	20/5/2139 16:35:41	17.4	6.08	1	29/11/2143	0	0	1659.7	1659.39
15987934	35868193	21386394	7/11/2116 17:54:00	7/11/2116 17:55:11	10/1/2117 17:00:00	4/12/2116 00:45:06	63.96	26.28			0	0
15994532	37775567	24298308	21/8/2125 09:03:00	21/8/2125 09:06:46	24/8/2125 22:50:00	25/8/2125 03:04:03	3.57	3.75	1	24/8/2125	1	1	2.62	2.62
15994818	35737170	27465888	16/8/2172 01:08:00	16/8/2172 01:08:53	20/8/2172 21:20:00	20/8/2172 22:29:10	4.84	4.89	1	20/8/2172	1	1	3.95	3.95
16004748	35782415	29633480	3/1/2133 21:47:00	3/1/2133 21:48:48	5/1/2133 15:14:00	5/1/2133 19:37:24	1.73	1.91	1	5/1/2133	1	1	1.09	1.09
16011666	33318942	25016707	21/7/2134 19:28:00	21/7/2134 19:28:52	4/8/2134 19:04:00	29/7/2134 22:07:49	13.98	8.11	1	4/8/2134	1	0	13.19	13.19
16030584	38786981	21095087	2/7/2123 20:30:00	3/7/2123 18:01:40	23/7/2123 13:16:00	8/7/2123 17:08:51	20.7	4.96	1	4/12/2128	0	0	1981.15	1980.25
16047946	39353880	22254526	1/11/2170 11:53:00	1/11/2170 13:38:00	1/12/2170 22:35:00	2/12/2170 09:11:51	30.45	30.82	1	1/12/2170	1	1	29.5	29.43
16072014	34923950	26163487	27/1/2128 23:49:00	28/1/2128 21:25:16	5/2/2128 14:42:00	5/2/2128 14:42:48	8.62	7.72	1	7/2/2128	0	0	10.01	9.11
16078344	35905933	20367221	15/9/2143 20:43:00	15/9/2143 22:37:01	8/10/2143 00:27:00	24/9/2143 20:33:36	22.16	8.91	1	9/8/2144	0	0	328.14	328.06
16084599	36266284	29362455	2/11/2156 06:42:00	2/11/2156 06:47:07	6/11/2156 00:00:00	6/11/2156 03:57:09	3.72	3.88	1	6/11/2156	0	1	3.72	3.72
16145682	33317622	22454819	25/5/2132 14:34:00	25/5/2132 14:34:44	28/5/2132 08:30:00	27/5/2132 21:17:17	2.75	2.28	1	28/5/2132	1	0	2.39	2.39
16182400	39852851	28399290	18/4/2122 16:02:00	18/4/2122 16:03:37	25/4/2122 16:00:00	20/4/2122 23:56:12	7	2.33	1	18/9/2122	0	0	152.33	152.33
16192578	30034693	21784851	21/5/2149 05:16:00	21/5/2149 05:17:42	26/5/2149 13:00:00	24/5/2149 22:31:31	5.32	3.72			0	0
16221250	33635540	23282331	25/9/2140 15:28:00	25/9/2140 16:07:00	6/10/2140 19:10:00	6/10/2140 21:56:22	11.15	11.24	1	6/10/2140	1	1	10.36	10.33
16230329	34711573	23715751	22/6/2157 07:52:00	22/6/2157 09:46:00	27/6/2157 14:14:00	24/6/2157 18:33:01	5.27	2.37			0	0
16236499	32422980	29668761	24/11/2164 15:13:00	24/11/2164 15:14:31	3/12/2164 11:15:00	2/12/2164 00:36:40	8.83	7.39	1	3/12/2164	1	0	8.37	8.36
16261977	31654675	28203598	5/7/2160 06:42:00	5/7/2160 09:53:00	8/7/2160 19:30:00	8/7/2160 21:38:31	3.53	3.49	1	8/7/2160	1	1	2.72	2.59
16264442	37020532	22944997	9/8/2155 20:11:00	9/8/2155 20:55:07	14/8/2155 17:10:00	13/8/2155 21:22:35	4.87	4.02			0	0
16297202	32801550	26923232	9/1/2181 19:53:00	9/1/2181 22:48:00	5/2/2181 16:00:00	14/1/2181 16:47:22	26.84	4.75	1	5/9/2181	0	0	238.17	238.05
16310288	33708180	24767739	27/2/2141 12:59:00	27/2/2141 13:00:01	10/3/2141 13:56:00	8/3/2141 12:16:16	11.04	8.97	1	13/10/2145	0	0	1688.46	1688.46
16331109	33734267	21224034	5/4/2176 06:37:00	5/4/2176 08:32:00	2/5/2176 21:15:00	18/4/2176 10:32:40	27.61	13.08			0	0
16358152	30560788	28359716	30/5/2133 19:58:00	30/5/2133 19:59:38	3/6/2133 01:13:00	3/6/2133 02:38:22	3.22	3.28	1	3/6/2133	1	1	3.17	3.17
16363425	30672585	25809770	8/8/2112 21:52:00	8/8/2112 23:45:00	1/9/2112 18:42:00	10/8/2112 05:24:10	23.87	1.24	1	2/9/2112	0	0	24.09	24.01
16367925	33467894	20054367	3/2/2171 22:48:00	4/2/2171 05:45:14	9/2/2171 17:00:00	7/2/2171 20:55:07	5.76	3.63			0	0
16372865	32950476	29855567	18/1/2173 17:07:00	18/1/2173 17:07:54	3/2/2173 19:06:00	21/1/2173 09:51:43	16.08	2.7			0	0
16373357	34847484	29883545	15/6/2119 02:13:00	15/6/2119 05:22:00	18/6/2119 00:00:00	19/6/2119 00:14:38	2.91	3.79	1	18/6/2119	0	1	2.91	2.78
16423390	30742542	22555943	7/1/2138 14:22:00	7/1/2138 14:22:31	31/1/2138 21:35:00	31/1/2138 23:21:56	24.3	24.37	1	31/1/2138	1	1	23.4	23.4
16441592	34777670	26033789	26/4/2177 00:48:00	26/4/2177 00:49:15	7/5/2177 17:20:00	6/5/2177 22:48:10	11.69	10.92	1	8/5/2177	0	0	11.97	11.97
16442703	34725385	26707548	21/10/2145 20:16:00	21/10/2145 20:16:44	3/12/2145 00:00:00	23/10/2145 08:57:50	42.16	1.53	1	3/12/2145	0	0	42.16	42.16
16473192	32359651	27668896	17/5/2163 01:16:00	19/5/2163 13:41:15	31/5/2163 20:51:00	26/5/2163 00:10:51	14.82	6.44			0	0
16476559	34068169	24981815	8/5/2172 16:33:00	9/5/2172 17:27:45	18/5/2172 18:28:00	11/5/2172 08:16:54	10.08	1.62	1	25/4/2174	0	0	716.31	715.27
16502686	32798963	22542098	9/10/2131 20:22:00	11/10/2131 12:36:19	16/10/2131 01:32:00	16/10/2131 01:33:13	6.22	4.54	1	16/10/2131	1	1	6.15	4.47
16547220	34145623	20676642	13/1/2170 17:19:00	17/1/2170 17:27:42	25/1/2170 14:43:00	20/1/2170 23:23:43	11.89	3.25	1	26/10/2170	0	0	285.28	281.27
16576835	38556473	23102242	9/10/2113 12:41:00	9/10/2113 18:26:04	14/10/2113 15:53:00	11/10/2113 18:06:20	5.13	1.99	1	26/10/2113	0	0	16.47	16.23
16582777	30039231	29818583	4/3/2163 22:16:00	4/3/2163 22:17:40	9/3/2163 16:15:00	9/3/2163 19:00:20	4.75	4.86	1	9/3/2163	1	1	4.07	4.07
16612752	36384306	28406457	25/9/2182 15:56:00	25/9/2182 17:00:00	30/9/2182 02:00:00	30/9/2182 04:30:33	4.42	4.48	1	30/9/2182	1	1	4.34	4.29
16618220	30280038	25114797	14/12/2172 18:44:00	15/12/2172 14:13:50	19/12/2172 15:26:00	17/12/2172 21:12:11	4.86	2.29			0	0
16644308	36543498	27298687	29/3/2189 11:16:00	29/3/2189 12:31:00	6/4/2189 09:45:00	6/4/2189 14:56:09	7.94	8.1	1	6/4/2189	1	1	7.53	7.48
16659775	32360170	28029332	3/10/2148 09:39:00	3/10/2148 09:41:26	4/10/2148 14:00:00	4/10/2148 15:16:37	1.18	1.23	1	4/10/2148	1	1	0.6	0.6
16697275	37161608	29349528	10/9/2158 09:16:00	10/9/2158 09:18:40	15/9/2158 16:27:00	13/9/2158 18:23:23	5.3	3.38			0	0
16712857	31051445	25706098	2/4/2165 15:57:00	2/4/2165 18:37:00	6/4/2165 15:15:00	4/4/2165 14:50:33	3.97	1.84	1	19/4/2165	0	0	16.34	16.22
16715341	36634178	26530630	17/3/2160 19:22:00	17/3/2160 19:22:35	30/3/2160 14:44:00	20/3/2160 00:57:31	12.81	2.23			0	0
16722520	30419585	20866663	23/8/2170 18:44:00	24/8/2170 09:53:42	3/9/2170 17:45:00	27/8/2170 17:35:15	10.96	3.32			0	0
16731711	30732775	23567649	25/10/2110 18:56:00	25/10/2110 18:56:49	8/11/2110 11:35:00	6/11/2110 12:10:08	13.69	11.72	1	8/11/2110	1	0	13.21	13.21
16750371	31022905	24162456	12/9/2136 21:14:00	12/9/2136 21:14:39	19/9/2136 16:40:00	17/9/2136 13:50:10	6.81	4.69			0	0
16773780	35810212	23749463	3/6/2180 14:27:00	5/6/2180 16:57:36	1/7/2180 12:30:00	22/6/2180 08:06:46	27.92	16.63			0	0
16792669	39162474	23237338	10/11/2130 02:37:00	10/11/2130 02:39:35	16/11/2130 14:45:00	16/11/2130 15:59:08	6.51	6.56	1	16/11/2130	1	1	5.89	5.89
16810503	39784690	23246205	14/8/2149 21:31:00	14/8/2149 21:32:37	26/8/2149 13:51:00	21/8/2149 12:15:14	11.68	6.61			0	0
16820491	30745593	27690318	14/9/2204 13:18:00	14/9/2204 13:18:35	17/9/2204 15:30:00	15/9/2204 20:57:12	3.09	1.32			0	0
16825857	36623881	24956831	15/7/2110 15:37:00	15/7/2110 18:12:20	25/7/2110 17:32:00	19/7/2110 14:29:40	10.08	3.85	1	8/8/2110	0	0	23.35	23.24
16828280	30007565	22369507	9/7/2141 00:17:00	9/7/2141 01:34:00	29/7/2141 15:00:00	27/7/2141 20:53:36	20.61	18.81			0	0
16832609	38206950	27545190	25/11/2170 20:10:00	30/11/2170 22:28:37	16/12/2170 18:12:00	3/12/2170 14:58:38	20.92	2.69	1	16/12/2170	1	0	20.16	15.06
16884448	36219669	25105674	27/11/2127 20:35:00	27/11/2127 21:48:00	11/12/2127 14:00:00	4/12/2127 22:48:53	13.73	7.04	1	12/1/2128	0	0	45.14	45.09
16898525	36120392	22808792	26/9/2188 21:40:00	26/9/2188 21:41:13	30/9/2188 15:19:00	30/9/2188 17:35:43	3.74	3.83	1	30/9/2188	1	1	3.1	3.1
16914073	36706796	28403863	29/8/2133 12:56:00	29/8/2133 14:38:00	7/9/2133 04:50:00	7/9/2133 06:48:52	8.66	8.67	1	7/9/2133	1	1	8.46	8.39
16922254	33828415	25787700	22/8/2155 18:24:00	22/8/2155 18:25:32	25/8/2155 15:55:00	25/8/2155 16:04:46	2.9	2.9	1	22/10/2155	0	0	60.23	60.23
16932199	36919435	21277408	27/11/2136 12:24:00	27/11/2136 12:26:17	29/11/2136 15:10:00	28/11/2136 22:05:39	2.12	1.4	1	21/5/2138	0	0	539.48	539.48
16937963	38473153	23912915	7/8/2130 02:43:00	7/8/2130 03:43:00	25/8/2130 18:30:00	18/8/2130 14:12:01	18.66	11.44			0	0
16952127	32976268	24432987	15/4/2168 15:34:00	15/4/2168 17:08:00	26/4/2168 20:57:00	27/4/2168 01:49:03	11.22	11.36	1	26/4/2168	1	1	10.35	10.29
17003498	39554931	23434315	22/5/2118 20:50:00	31/5/2118 18:17:14	5/6/2118 14:40:00	3/6/2118 15:47:45	13.74	2.9	1	5/6/2118	1	0	13.13	4.24
17031760	30109454	20869482	28/5/2127 19:13:00	28/5/2127 23:00:00	1/6/2127 12:40:00	31/5/2127 01:01:45	3.73	2.08	1	1/6/2127	1	0	3.2	3.04
17035780	33767488	27473388	26/5/2166 17:57:00	26/5/2166 19:43:00	6/6/2166 20:56:00	4/6/2166 18:47:11	11.12	8.96			0	0
17063025	38833126	27993916	17/10/2142 11:17:00	17/10/2142 13:24:00	27/10/2142 17:05:00	27/10/2142 18:14:45	10.24	10.2	1	27/10/2142	1	1	9.53	9.44
17152613	38836464	23622479	5/8/2172 16:15:00	5/8/2172 16:16:43	8/8/2172 13:30:00	7/8/2172 21:29:31	2.89	2.22			0	0
17170682	34544895	29349222	2/3/2133 12:53:00	2/3/2133 13:22:00	20/3/2133 16:25:00	16/3/2133 19:09:44	18.15	14.24			0	0
17242100	30681579	25046397	15/6/2165 22:20:00	15/6/2165 22:21:00	20/6/2165 18:30:00	17/6/2165 17:51:43	4.84	1.81			0	0
17244595	31277417	26597499	3/3/2149 00:00:00	3/3/2149 15:33:39	9/3/2149 19:32:00	7/3/2149 09:56:29	6.81	3.77	1	18/1/2152	0	0	1051	1050.35
17245713	35683352	24468966	17/1/2121 14:16:00	18/1/2121 16:20:45	19/1/2121 00:20:00	20/1/2121 00:20:15	1.42	1.33	1	19/1/2121	1	1	1.41	0.32
17257177	33719300	27628348	8/8/2116 23:24:00	8/8/2116 23:26:52	11/8/2116 11:15:00	11/8/2116 13:06:55	2.49	2.57	1	11/8/2116	1	1	2.03	2.02
17262173	38939010	22515541	11/9/2190 22:25:00	11/9/2190 22:26:33	28/9/2190 14:43:00	20/9/2190 11:44:25	16.68	8.55			0	0
17266996	30019669	24347460	8/11/2182 20:21:00	12/11/2182 12:12:05	14/11/2182 04:56:00	14/11/2182 07:58:28	5.36	1.82	1	14/11/2182	1	1	5.15	1.49
17269372	37590834	25584000	14/2/2145 00:04:00	14/2/2145 00:06:06	15/2/2145 08:55:00	15/2/2145 15:37:38	1.37	1.65	1	15/2/2145	1	1	1	1
17288844	39722636	25595502	29/8/2197 03:50:00	29/8/2197 09:40:02	2/9/2197 16:14:00	2/9/2197 19:47:10	4.52	4.42	1	2/9/2197	1	1	3.84	3.6
17290566	30991625	28501497	26/1/2186 16:14:00	27/1/2186 02:04:10	9/2/2186 15:00:00	1/2/2186 14:32:29	13.95	5.52	1	1/2/2190	0	0	1466.32	1465.91
17350775	32841676	27759047	18/12/2165 22:48:00	19/12/2165 00:25:00	3/1/2166 15:15:00	21/12/2165 18:04:16	15.69	2.74			0	0
17351798	38060278	23487223	31/3/2165 18:08:00	31/3/2165 18:09:56	22/4/2165 00:00:00	23/4/2165 02:42:15	21.24	22.36	1	22/4/2165	0	1	21.24	21.24
17372569	32600345	21157219	23/6/2188 01:47:00	23/6/2188 05:15:50	6/7/2188 14:30:00	24/6/2188 13:10:27	13.53	1.33	1	13/7/2188	0	0	19.93	19.78
17395063	38419228	23092156	29/5/2149 13:54:00	29/5/2149 13:55:24	2/6/2149 12:30:00	2/6/2149 15:34:31	3.94	4.07	1	2/6/2149	1	1	3.42	3.42
17396841	31040457	29871648	11/7/2118 18:57:00	11/7/2118 20:22:00	28/8/2118 16:50:00	14/7/2118 11:48:38	47.91	2.64	1	5/9/2118	0	0	55.21	55.15
17401129	35531906	26583401	7/9/2162 19:47:00	7/9/2162 19:49:12	12/11/2162 15:39:00	28/9/2162 20:15:55	65.83	21.02			0	0
17428457	32573230	20842635	22/10/2130 07:15:00	24/10/2130 11:56:58	13/11/2130 16:04:00	26/10/2130 17:21:04	22.37	2.23			0	0
17433873	32056229	22390387	2/5/2129 05:19:00	2/5/2129 22:05:06	8/5/2129 16:00:00	6/5/2129 13:54:44	6.45	3.66	1	8/11/2129	0	0	189.78	189.08
17461434	30748856	28378325	23/5/2126 12:45:00	23/5/2126 12:45:59	1/6/2126 13:56:00	28/5/2126 13:40:10	9.05	5.04	1	17/10/2126	0	0	146.47	146.47
17478540	37226992	24327857	28/10/2141 18:42:00	30/10/2141 05:52:15	3/11/2141 15:30:00	31/10/2141 15:03:23	5.87	1.38			0	0
17505489	38975321	24282356	8/3/2111 01:48:00	8/3/2111 01:49:33	21/3/2111 14:30:00	17/3/2111 18:12:03	13.53	9.68			0	0
17539265	37531469	23550723	7/6/2182 09:36:00	7/6/2182 11:17:00	20/6/2182 16:00:00	17/6/2182 18:39:51	13.27	10.31	1	1/7/2188	0	0	2215.6	2215.53
17540015	34148423	26449130	15/8/2189 23:25:00	16/8/2189 01:26:00	13/9/2189 15:40:00	13/9/2189 15:45:26	28.68	28.6	1	9/12/2189	0	0	115.02	114.94
17544377	37451760	25316291	8/6/2164 06:47:00	8/6/2164 06:48:33	13/6/2164 16:30:00	11/6/2164 17:05:47	5.4	3.43			0	0
17565549	30979781	29700838	3/6/2149 14:23:00	3/6/2149 16:10:00	17/6/2149 09:52:00	17/6/2149 12:54:49	13.81	13.86	1	17/6/2149	1	1	13.4	13.33
17572795	32513583	29211352	29/10/2179 18:41:00	8/11/2179 10:26:30	16/11/2179 14:45:00	13/11/2179 18:24:50	17.84	5.33			0	0
17586470	35684547	24236515	28/10/2180 02:35:00	28/10/2180 02:36:03	11/11/2180 15:15:00	7/11/2180 17:58:31	14.53	10.64			0	0
17595401	32213722	25539893	2/5/2196 12:36:00	9/5/2196 10:28:23	23/5/2196 14:09:00	22/5/2196 10:43:26	21.06	13.01	1	19/8/2202	0	0	2298.48	2291.56
17598348	33014087	28409501	11/1/2124 23:20:00	11/1/2124 23:21:33	18/1/2124 13:30:00	16/1/2124 12:31:03	6.59	4.55			0	0
17611690	35449338	28092666	14/4/2124 02:39:00	14/4/2124 08:32:15	17/4/2124 16:30:00	16/4/2124 16:33:55	3.58	2.33			0	0
17623112	38978159	29940683	29/7/2118 13:45:00	29/7/2118 15:36:00	6/8/2118 17:19:00	1/8/2118 20:44:33	8.15	3.21	1	15/1/2119	0	0	169.43	169.35
17686071	35230633	25238943	28/4/2133 11:00:00	28/4/2133 12:13:00	18/5/2133 15:40:00	1/5/2133 13:26:59	20.19	3.05			0	0
17690327	36344012	26381722	26/4/2112 00:34:00	26/4/2112 00:41:00	4/5/2112 11:40:00	1/5/2112 21:44:45	8.46	5.88	1	4/5/2112	1	0	7.98	7.97
17718435	39269058	22573283	5/1/2132 07:37:00	5/1/2132 07:37:35	19/1/2132 21:30:00	19/1/2132 21:34:48	14.58	14.58			0	0
17752666	38753679	25935379	21/9/2136 12:58:00	21/9/2136 12:59:17	6/10/2136 02:36:00	29/9/2136 14:52:04	14.57	8.08	1	6/10/2136	1	0	14.46	14.46
17754293	33429186	21086123	5/7/2163 21:20:00	5/7/2163 23:08:00	19/7/2163 15:00:00	10/7/2163 14:25:37	13.74	4.64	1	2/1/2164	0	0	180.11	180.04
17783178	39275458	21988633	31/10/2114 18:27:00	3/11/2114 11:57:08	22/11/2114 16:52:00	9/11/2114 06:30:23	21.93	5.77			0	0
17790156	36427675	26303618	4/5/2154 13:40:00	4/5/2154 13:44:30	18/5/2154 18:15:00	18/5/2154 23:17:51	14.19	14.4	1	18/5/2154	1	1	13.43	13.43
17827847	38260228	24884794	23/1/2132 19:29:00	23/1/2132 19:30:26	6/2/2132 17:01:00	31/1/2132 17:00:30	13.9	7.9			0	0
17841493	35358416	22884516	5/1/2127 07:08:00	5/1/2127 09:22:40	6/1/2127 09:10:00	8/1/2127 11:03:47	1.08	3.07	1	6/1/2127	1	1	0.7	0.61
17851873	32911110	26242070	29/7/2138 18:14:00	16/8/2138 17:06:22	26/8/2138 09:40:00	26/8/2138 12:33:47	27.64	9.81	1	26/8/2138	1	1	27.24	9.29
17864819	37815113	23600289	8/10/2187 14:32:00	8/10/2187 15:08:00	28/10/2187 16:15:00	18/10/2187 17:33:04	20.07	10.1	1	17/7/2190	0	0	1012.39	1012.37
17882715	32323726	21003419	3/12/2133 18:21:00	3/12/2133 18:24:26	11/12/2133 14:48:00	9/12/2133 22:04:20	7.85	6.15			0	0
18016258	38080125	25466853	19/6/2145 01:31:00	19/6/2145 01:31:38	29/6/2145 17:57:00	27/6/2145 09:53:42	10.68	8.35			0	0
18023584	39005422	22100119	13/8/2158 17:43:00	13/8/2158 20:50:00	7/9/2158 16:00:00	7/9/2158 17:20:51	24.93	24.85	1	7/9/2158	1	1	24.26	24.13
18024998	38247671	24567210	4/6/2184 14:48:00	4/6/2184 14:49:08	11/6/2184 13:53:00	10/6/2184 06:32:43	6.96	5.66			0	0
18061894	34938650	23098308	12/12/2158 17:19:00	12/12/2158 19:11:14	19/12/2158 17:00:00	17/12/2158 20:43:35	6.99	5.06			0	0
18075868	37474113	24713584	4/5/2179 20:20:00	4/5/2179 21:40:00	8/5/2179 14:05:00	8/5/2179 16:20:20	3.74	3.78	1	8/5/2179	1	1	3.15	3.1
18081596	32308822	22996282	10/6/2184 19:12:00	10/6/2184 19:12:36	14/6/2184 15:17:00	12/6/2184 16:25:07	3.84	1.88			0	0
18126277	36211066	21587664	26/8/2159 18:58:00	30/8/2159 10:04:19	10/9/2159 19:26:00	5/9/2159 15:49:59	15.02	6.24			0	0
18136491	32306963	23309829	3/6/2169 12:30:00	3/6/2169 22:23:32	8/6/2169 13:02:00	8/6/2169 17:44:06	5.02	4.81	1	8/6/2169	1	1	4.48	4.07
18141915	34883626	25664074	14/5/2170 00:00:00	14/5/2170 17:16:30	16/5/2170 16:34:00	16/5/2170 22:00:25	2.69	2.2	1	16/5/2170	1	1	2	1.28
18187609	31546987	23495898	9/2/2155 07:41:00	9/2/2155 07:42:36	19/2/2155 12:30:00	16/2/2155 22:07:56	10.2	7.6	1	19/2/2155	1	0	9.68	9.68
18189739	31271824	29567255	26/2/2175 15:24:00	26/2/2175 17:14:00	2/3/2175 07:47:00	2/3/2175 12:32:57	3.68	3.8	1	2/3/2175	1	1	3.36	3.28
18257010	35011237	24586212	7/6/2186 16:05:00	7/6/2186 17:44:00	5/7/2186 19:18:00	27/6/2186 09:10:03	28.13	19.64	1	5/7/2186	1	0	27.33	27.26
18286387	30739656	21584056	2/11/2129 14:32:00	2/11/2129 14:34:16	21/11/2129 15:39:00	21/11/2129 15:39:48	19.05	19.05	1	27/11/2129	0	0	24.39	24.39
18311360	34340005	23411593	23/2/2146 00:14:00	23/2/2146 00:16:04	27/2/2146 15:30:00	25/2/2146 22:59:47	4.64	2.95			0	0
18337798	31028809	23652501	11/6/2122 00:19:00	11/6/2122 02:53:00	25/6/2122 21:20:00	18/6/2122 22:04:33	14.88	7.8	1	23/6/2123	0	0	376.99	376.88
18439312	33144651	26107633	1/1/2137 22:53:00	2/1/2137 00:23:00	13/1/2137 20:04:00	8/1/2137 17:08:02	11.88	6.7			0	0
18483037	33432093	29865425	13/10/2170 18:13:00	19/10/2170 21:29:58	23/10/2170 03:30:00	23/10/2170 05:14:24	9.39	3.32	1	23/10/2170	1	1	9.24	3.1
18483634	38288748	23051282	23/6/2168 21:52:00	24/6/2168 00:55:16	1/7/2168 13:30:00	28/6/2168 16:30:43	7.65	4.65			0	0
18486555	31441718	29674405	7/3/2146 21:32:00	8/3/2146 17:29:04	1/7/2146 13:15:00	17/4/2146 13:47:35	115.65	39.85			0	0
18499078	33660280	27964902	29/12/2139 20:25:00	30/12/2139 05:10:06	31/12/2139 03:30:00	31/12/2139 08:11:55	1.3	1.13	1	31/12/2139	1	1	1.15	0.78
18511092	30433485	28348890	21/9/2165 18:01:00	21/9/2165 19:21:00	25/9/2165 17:15:00	23/9/2165 10:02:47	3.97	1.61			0	0
18521633	30123604	26804343	19/2/2155 03:24:00	19/2/2155 04:33:00	26/2/2155 16:30:00	20/2/2155 12:46:07	7.55	1.34	1	30/5/2155	0	0	99.86	99.81
18540569	33273186	26501279	1/7/2184 18:56:00	1/7/2184 18:56:39	21/7/2184 18:00:00	4/7/2184 12:35:18	19.96	2.74			0	0
18562632	36986225	23585178	4/5/2141 20:49:00	4/5/2141 21:36:00	20/5/2141 16:17:00	17/5/2141 22:07:50	15.81	13.02	1	25/10/2141	0	0	173.13	173.1
18611278	36422840	24170020	2/1/2130 22:20:00	2/1/2130 22:23:00	4/1/2130 02:59:00	4/1/2130 06:45:56	1.19	1.35	1	4/1/2130	1	1	1.07	1.07
18611488	38222542	26058994	20/2/2181 06:36:00	23/2/2181 00:50:28	11/3/2181 14:50:00	28/2/2181 01:10:21	19.34	5.01	1	11/8/2181	0	0	171.73	168.96
18613954	37618485	26909389	29/2/2152 16:49:00	1/3/2152 17:04:41	4/3/2152 03:00:00	5/3/2152 03:09:04	3.42	3.42	1	4/3/2152	1	1	3.3	2.29
18625166	38204934	21602736	25/2/2156 00:52:00	25/2/2156 03:27:00	27/2/2156 12:53:00	27/2/2156 16:27:16	2.5	2.54	1	27/2/2156	1	1	1.96	1.86
18652627	39675531	26386964	15/5/2130 09:40:00	15/5/2130 10:53:00	26/5/2130 19:43:00	19/5/2130 13:01:27	11.42	4.09	1	29/5/2130	0	0	13.6	13.55
18692169	31068141	25541641	8/10/2184 12:36:00	8/10/2184 12:37:49	14/10/2184 02:00:00	14/10/2184 07:15:37	5.56	5.78	1	14/10/2184	1	1	5.48	5.47
18693746	39538128	26159285	12/2/2130 15:11:00	14/2/2130 02:42:52	18/2/2130 17:50:00	18/2/2130 22:35:40	6.11	4.83	1	18/2/2130	1	1	5.37	3.89
18733090	33827178	25131696	24/1/2172 14:57:00	24/1/2172 15:02:00	30/1/2172 17:15:00	28/1/2172 13:37:19	6.1	3.94			0	0
18735236	34395957	22881521	30/11/2129 13:18:00	30/11/2129 13:18:56	5/12/2129 17:38:00	2/12/2129 21:25:45	5.18	2.34	1	31/10/2137	0	0	2891.45	2891.45
18747485	36682558	24929127	19/9/2125 04:35:00	19/9/2125 04:35:46	27/9/2125 16:40:00	24/9/2125 09:33:01	8.5	5.21	1	7/4/2126	0	0	199.81	199.81
18758741	33807329	27602539	10/12/2152 19:30:00	12/12/2152 00:52:10	15/12/2152 15:09:00	13/12/2152 21:21:47	4.82	1.85			0	0
18771599	36941212	25459968	27/2/2167 15:51:00	27/2/2167 15:52:23	4/3/2167 13:45:00	2/3/2167 12:34:38	4.91	2.86	1	22/4/2167	0	0	53.34	53.34
18772698	30273264	23355539	2/4/2130 06:48:00	2/4/2130 12:14:29	7/4/2130 14:36:00	6/4/2130 01:56:01	5.33	3.57			0	0
18791412	32425703	26858283	1/9/2181 00:27:00	1/9/2181 00:31:51	18/9/2181 18:15:00	4/9/2181 17:31:21	17.74	3.71			0	0
18796351	38302667	22416510	6/11/2177 14:29:00	6/11/2177 14:30:36	16/11/2177 17:40:00	11/11/2177 13:55:13	10.13	4.98			0	0
18826797	34122233	24141686	3/12/2169 11:52:00	3/12/2169 11:52:44	10/12/2169 15:00:00	7/12/2169 15:43:20	7.13	4.16			0	0
18856086	38243727	24495158	8/12/2184 14:19:00	8/12/2184 14:20:36	12/12/2184 18:30:00	10/12/2184 17:14:49	4.17	2.12			0	0
18871076	30417835	20167242	27/10/2144 00:11:00	28/10/2144 00:13:25	11/11/2144 13:15:00	30/10/2144 22:24:40	15.54	2.92			0	0
18892178	35411753	29913727	26/1/2131 12:08:00	26/1/2131 12:09:09	28/1/2131 03:03:00	28/1/2131 06:26:33	1.62	1.76	1	28/1/2131	1	1	1.49	1.49
18932705	31653552	22245247	26/10/2161 18:32:00	27/10/2161 23:10:19	3/11/2161 16:23:00	30/10/2161 10:48:56	7.91	2.49			0	0
18936015	30472141	22484220	25/5/2154 03:06:00	25/5/2154 05:36:00	26/5/2154 12:27:00	26/5/2154 16:07:16	1.39	1.44	1	26/5/2154	1	1	0.87	0.77
18951987	36735233	20973417	16/10/2182 21:44:00	16/10/2182 21:44:48	21/10/2182 16:34:00	21/10/2182 18:50:36	4.78	4.88	1	21/10/2182	1	1	4.09	4.09
18952096	34791891	21237266	18/12/2163 16:52:00	18/12/2163 16:52:36	3/1/2164 14:55:00	22/12/2163 18:21:49	15.92	4.06			0	0
18959634	37982649	26859252	14/5/2164 18:41:00	14/5/2164 20:14:00	2/6/2164 18:28:00	18/5/2164 14:17:19	18.99	3.75	1	2/6/2164	1	0	18.22	18.16
18968631	35993773	23034055	25/10/2144 17:35:00	25/10/2144 18:20:00	9/11/2144 16:23:00	27/10/2144 20:51:43	14.95	2.11			0	0
19009502	38579321	26576292	11/10/2126 16:15:00	11/10/2126 16:17:42	22/10/2126 18:40:00	13/10/2126 07:54:23	11.1	1.65			0	0
19011388	31932552	27093043	4/11/2150 18:57:00	4/11/2150 18:58:04	7/11/2150 15:33:00	7/11/2150 17:01:46	2.86	2.92	1	7/11/2150	1	1	2.21	2.21
19027745	39026966	22042037	28/6/2154 20:12:00	28/6/2154 20:13:08	11/7/2154 17:07:00	1/7/2154 10:04:46	12.87	2.58			0	0
19052676	30529524	24444815	19/5/2125 20:01:00	2/6/2125 18:50:21	13/6/2125 13:58:00	9/6/2125 15:34:06	24.75	6.86			0	0
19054240	35470579	21472555	9/8/2164 18:57:00	9/8/2164 21:16:00	13/8/2164 20:30:00	12/8/2164 12:43:14	4.06	2.64			0	0
19058509	32323140	24850340	1/7/2133 07:15:00	1/7/2133 13:09:07	12/7/2133 17:00:00	10/7/2133 00:08:34	11.41	8.46	1	26/2/2134	0	0	239.7	239.45
19059343	36707858	29356798	27/9/2146 21:00:00	27/9/2146 21:01:25	23/10/2146 14:03:00	4/10/2146 22:24:25	25.71	7.06			0	0
19111832	31512706	23401978	27/5/2177 16:28:00	29/5/2177 13:29:26	30/5/2177 13:41:00	30/5/2177 14:47:43	2.88	1.05	1	30/5/2177	1	1	2.31	0.44
19112585	39539932	27368392	12/5/2182 19:31:00	12/5/2182 21:49:43	30/5/2182 17:05:00	27/5/2182 12:52:19	17.9	14.63			0	0
19120111	39319645	20853094	5/3/2135 19:22:00	7/3/2135 07:49:40	9/3/2135 00:30:00	9/3/2135 05:59:31	3.21	1.92	1	9/3/2135	1	1	3.19	1.67
19130309	30770782	22673732	18/8/2129 06:56:00	18/8/2129 08:00:00	4/9/2129 16:30:00	21/8/2129 20:27:49	17.4	3.52	1	23/9/2138	0	0	3322.71	3322.67
19131436	33004664	29954601	21/7/2179 17:12:00	22/7/2179 04:38:07	26/7/2179 17:25:00	24/7/2179 10:56:40	5.01	2.26	1	26/7/2179	1	0	4.28	3.81
19133582	32511600	25695028	19/5/2111 21:19:00	19/5/2111 21:20:40	26/5/2111 16:47:00	23/5/2111 20:08:16	6.81	3.95			0	0
19155768	34487700	27519810	9/6/2172 12:39:00	9/6/2172 13:01:00	22/6/2172 13:54:00	19/6/2172 17:42:00	13.05	10.2	1	17/8/2181	0	0	3355.47	3355.46
19164907	35597546	22574333	25/2/2139 13:22:00	25/2/2139 13:22:55	9/3/2139 19:00:00	6/3/2139 15:57:50	12.23	9.11			0	0
19186172	34429897	23354351	12/8/2114 00:00:00	12/8/2114 17:01:10	13/8/2114 21:02:00	13/8/2114 23:42:44	1.88	1.28	1	13/8/2114	1	1	1	0.29
19207300	35102717	24889622	2/5/2137 17:33:00	2/5/2137 19:57:00	21/6/2137 18:30:00	12/5/2137 18:25:29	50.04	9.94	1	23/7/2137	0	0	81.27	81.17
19209492	31844564	24937094	4/9/2170 18:36:00	4/9/2170 20:25:00	16/9/2170 14:00:00	9/9/2170 14:12:53	11.81	4.74			0	0
19242238	34852343	20078438	4/6/2183 10:30:00	4/6/2183 08:33:13	11/6/2183 14:45:00	9/6/2183 18:17:08	7.18	5.41			0	0
19262820	34875110	23992873	30/10/2166 19:59:00	30/10/2166 19:59:36	31/10/2166 19:00:00	31/10/2166 20:48:07	0.96	1.03	1	31/10/2166	1	1	0.17	0.17
19287295	32983523	24086115	18/11/2164 09:15:00	18/11/2164 11:20:00	30/11/2164 13:30:00	25/11/2164 21:50:57	12.18	7.44			0	0
19290303	38786871	25206654	18/5/2116 00:47:00	18/5/2116 02:39:00	17/6/2116 13:35:00	30/5/2116 17:51:24	30.53	12.63	1	10/7/2116	0	0	52.97	52.89
19294463	38900791	25324698	14/10/2112 18:05:00	16/10/2112 15:35:34	17/10/2112 17:07:00	17/10/2112 22:06:47	2.96	1.27	1	17/10/2112	1	1	2.25	0.35
19299113	30452400	29947543	27/3/2144 23:21:00	28/3/2144 00:11:00	14/4/2144 17:10:00	13/4/2144 17:27:52	17.74	16.72			0	0
19306221	30443229	22017656	28/9/2119 11:25:00	28/9/2119 19:03:44	3/10/2119 14:50:00	3/10/2119 18:25:32	5.14	4.97	1	3/10/2119	1	1	4.52	4.21
19312736	31288304	21311611	14/5/2154 18:41:00	14/5/2154 20:50:00	1/7/2154 11:49:00	9/6/2154 02:28:36	47.71	25.24			0	0
19330004	35825752	26432998	30/12/2187 16:33:00	9/1/2188 10:09:05	21/1/2188 13:40:00	13/1/2188 15:34:52	21.88	4.23			0	0
19341048	34058290	22078033	23/6/2150 19:10:00	27/6/2150 10:30:47	7/7/2150 19:07:00	1/7/2150 10:57:11	14	4.02			0	0
19341143	35173424	26066966	13/12/2113 20:32:00	27/12/2113 17:40:21	2/1/2114 18:00:00	31/12/2113 06:33:20	19.89	3.54	1	2/1/2114	1	0	19.14	5.26
19342453	35861066	21685177	30/3/2143 19:22:00	30/3/2143 20:23:00	7/4/2143 19:50:00	7/4/2143 21:53:56	8.02	8.06	1	7/4/2143	1	1	7.19	7.15
19352034	30058866	21509557	18/4/2114 02:01:00	18/4/2114 02:02:38	12/5/2114 16:40:00	30/4/2114 21:41:14	24.61	12.82			0	0
19355755	32130531	28558620	9/5/2187 19:34:00	9/5/2187 21:43:00	22/5/2187 17:57:00	16/5/2187 18:32:53	12.93	6.87			0	0
19378973	32213782	24682145	21/2/2165 00:00:00	21/2/2165 19:08:34	5/3/2165 16:15:00	5/3/2165 18:17:18	12.68	11.96	1	5/3/2165	1	1	12	11.2
19392561	33680346	25086913	30/12/2164 05:46:00	30/12/2164 06:41:00	4/1/2165 17:45:00	2/1/2165 03:52:28	5.5	2.88			0	0
19394690	33096681	21773476	19/12/2188 14:24:00	19/12/2188 14:24:49	31/12/2188 15:44:00	31/12/2188 18:45:53	12.06	12.18	1	31/12/2188	1	1	11.4	11.4
19431336	30480587	28759049	20/3/2164 18:37:00	20/3/2164 18:38:42	25/3/2164 13:46:00	22/3/2164 22:11:53	4.8	2.15			0	0
19441402	32510672	28676335	23/8/2137 05:54:00	23/8/2137 05:55:15	30/8/2137 19:36:00	28/8/2137 15:19:55	7.57	5.39			0	0
19442119	33773008	29531980	20/1/2148 16:24:00	20/1/2148 16:24:36	7/2/2148 22:50:00	8/2/2148 02:54:11	18.27	18.44	1	7/2/2148	1	1	17.32	17.32
19446449	37722399	20823117	18/10/2177 09:11:00	18/10/2177 09:11:52	28/10/2177 16:23:00	27/10/2177 21:00:09	10.3	9.49			0	0
19468249	38562467	23405169	30/1/2167 16:21:00	30/1/2167 18:20:00	17/2/2167 16:09:00	4/2/2167 12:52:39	17.99	4.77	1	3/10/2167	0	0	245.32	245.24
19472679	38779705	26526989	27/6/2118 13:08:00	27/6/2118 13:11:29	13/7/2118 15:55:00	6/7/2118 18:44:03	16.12	9.23	1	20/8/2118	0	0	53.45	53.45
19487795	34910191	22102947	13/1/2153 21:21:00	14/1/2153 00:24:00	10/2/2153 19:00:00	23/1/2153 21:59:09	27.9	9.9	1	29/7/2159	0	0	2387.11	2386.98
19497110	35806112	25547753	5/1/2146 16:59:00	9/1/2146 16:34:24	19/1/2146 21:42:00	11/1/2146 18:31:31	14.2	2.08	1	19/1/2146	1	0	13.29	9.31
19499609	39081803	26991746	7/12/2148 05:56:00	7/12/2148 11:22:00	11/12/2148 17:46:00	8/12/2148 19:03:16	4.49	1.32			0	0
19499830	36830523	20122564	28/6/2171 16:41:00	29/6/2171 00:44:14	14/7/2171 16:18:00	12/7/2171 10:45:48	15.98	13.42	1	16/12/2172	0	0	536.3	535.97
19502815	35093362	23280294	15/5/2158 05:44:00	15/5/2158 06:47:00	21/5/2158 15:30:00	17/5/2158 17:26:43	6.41	2.44	1	6/6/2158	0	0	21.76	21.72
19509454	36169399	25087958	11/10/2114 01:26:00	11/10/2114 01:26:59	17/10/2114 18:25:00	17/10/2114 22:33:58	6.71	6.88	1	17/10/2114	1	1	5.94	5.94
19523963	38831690	23629601	29/6/2164 18:13:00	29/6/2164 18:13:33	13/7/2164 15:55:00	13/7/2164 15:55:40	13.9	13.9	1	12/8/2164	0	0	43.24	43.24
19527665	36485879	24022183	16/10/2134 07:57:00	16/10/2134 07:58:14	22/10/2134 16:45:00	21/10/2134 00:24:24	6.37	4.68			0	0
19564586	37310703	22461053	20/1/2110 21:06:00	20/1/2110 21:06:30	24/1/2110 19:00:00	22/1/2110 16:08:24	3.91	1.79			0	0
19565388	39098499	25592673	20/10/2136 22:57:00	20/10/2136 23:33:00	1/11/2136 03:00:00	1/11/2136 07:29:00	11.17	11.33	1	1/11/2136	1	1	11.04	11.02
19583971	35882741	26737036	13/10/2151 14:29:00	13/10/2151 14:30:58	3/11/2151 16:35:00	19/10/2151 01:48:08	21.09	5.47	1	4/11/2151	0	0	21.4	21.4
19640706	38255070	27233621	21/8/2129 23:37:00	22/8/2129 00:48:00	8/9/2129 18:23:00	23/8/2129 21:30:52	17.78	1.86			0	0
19660649	34047488	21844592	19/12/2188 21:47:00	19/12/2188 21:48:25	31/12/2188 12:50:00	21/12/2188 21:58:13	11.63	2.01	1	5/2/2189	0	0	47.09	47.09
19673450	30164124	26742984	26/3/2145 22:34:00	26/3/2145 22:35:47	3/5/2145 16:16:00	31/3/2145 14:34:38	37.74	4.67			0	0
19688253	34835710	21741362	13/9/2164 07:05:00	13/9/2164 10:33:36	16/9/2164 16:22:00	16/9/2164 18:28:22	3.39	3.33	1	16/9/2164	1	1	2.7	2.56
19688885	33350548	24789896	17/11/2130 17:44:00	17/11/2130 17:44:55	24/11/2130 13:40:00	24/11/2130 14:12:55	6.83	6.85	1	6/12/2130	0	0	18.26	18.26
19763428	37634812	20548191	7/10/2136 21:40:00	8/10/2136 02:53:09	10/10/2136 20:15:00	10/10/2136 23:31:05	2.94	2.86	1	10/10/2136	1	1	2.1	1.88
19774838	39992578	28109956	14/9/2187 16:20:00	14/9/2187 17:39:09	16/9/2187 15:00:00	16/9/2187 19:17:27	1.94	2.07	1	16/9/2187	1	1	1.32	1.26
19776335	36862993	22143470	9/3/2183 19:54:00	10/3/2183 23:34:05	14/3/2183 12:41:00	12/3/2183 15:15:47	4.7	1.65	1	2/11/2183	0	0	237.17	236.02
19782286	32856405	23372670	29/9/2116 21:42:00	29/9/2116 21:43:02	1/11/2116 19:46:00	1/11/2116 01:08:11	32.92	32.14			0	0
19838433	34873306	25536531	2/9/2173 08:02:00	2/9/2173 08:03:05	12/9/2173 18:20:00	9/9/2173 19:07:00	10.43	7.46			0	0
19890030	31527285	26070834	28/8/2178 01:12:00	28/8/2178 04:01:16	13/9/2178 14:47:00	7/9/2178 16:53:06	16.57	10.54			0	0
19929286	32004492	23276264	30/9/2191 19:33:00	30/9/2191 19:34:48	9/10/2191 15:10:00	5/10/2191 18:17:53	8.82	4.95	1	21/11/2193	0	0	782.19	782.18
19962418	33367985	25331514	24/10/2132 21:22:00	24/10/2132 21:24:04	30/11/2132 14:35:00	4/11/2132 13:50:06	36.72	10.68			0	0
19968075	31756531	28592225	22/4/2153 09:27:00	22/4/2153 13:06:46	23/4/2153 20:52:00	23/4/2153 22:38:43	1.48	1.4	1	23/4/2153	1	1	0.61	0.45
19971226	39643831	20146850	16/12/2156 00:24:00	17/12/2156 10:49:42	27/12/2156 20:00:00	19/12/2156 07:50:54	11.82	1.88			0	0
19997473	32568753	27787494	11/9/2173 00:53:00	13/9/2173 20:10:50	2/10/2173 15:50:00	17/9/2173 11:37:50	21.62	3.64			0	0
