# Supplementary material for: Machine learning-based prediction of mortality in acute myocardial infarction with cardiogenic shock
Source: Front Cardiovasc Med. 2024 Oct 14;11:1402503. doi: 10.3389/fcvm.2024.1402503 (PMC11513311; doi:10.3389/fcvm.2024.1402503)
Supplement: Supplementary file 7 [file Datasheet2.zip › 000 Extracting Raw Data from MIMIC-IV dataset/09.╗·╨╡═¿╞°.csv]

subject_id	stay_id	hadm_id	ventilation_hour	ventilation	ventilation_first_time
10002495	36753294	24982426	103.4	1	22/5/2141 20:36:00
10010058	33060379	26359957	14.2	1	18/11/2147 04:48:00
10026161	39625056	24614671	99	1	11/11/2133 13:00:00
10055344	35736966	29209451	42.22	1	31/10/2171 20:47:00
10094679	36938927	28902523	247	1	28/3/2138 15:00:00
10099480	39566959	21393418	47	1	21/6/2175 17:00:00
10102878	33312557	20265910	155	1	21/3/2172 02:00:00
10104450	31524085	23157316	16	1	10/10/2137 12:00:00
10151556	37542315	20815067	53.65	1	8/2/2184 01:21:00
10152414	34547307	27578173	37.05	1	3/7/2203 06:57:00
10170022	30946357	26174955	15	1	26/1/2166 17:00:00
10180134	33413600	27497725	118	1	5/5/2137 17:00:00
10193237	37455945	21774133	118	1	31/3/2111 14:00:00
10197095	38422103	29014163	93.55	1	15/8/2144 11:35:00
10203444	37929889	25550068	968.87	1	17/7/2134 14:00:00
10210981	38800147	22317400	56.82	1	15/3/2123 23:11:00
10233597	32580800	27468267	215.67	1	13/12/2187 14:20:00
10237665	30765788	29914524	44.33	1	5/10/2179 06:40:00
10257550	39064261	20105129	88.97	1	26/6/2115 01:02:00
10260642	32523313	26981835	9.5	1	16/9/2179 04:30:00
10289973	30201512	26155040	301.05	1	12/7/2120 15:00:00
10304210	37346679	24137224
10327840	36206974	24584666	24.88	1	29/8/2150 03:28:00
10342208	34246242	21977675
10380034	33464058	28071767	63	1	10/9/2119 13:00:00
10395897	38911657	21348745
10431675	33207337	23213247	109.5	1	17/2/2184 20:00:00
10442543	34532159	22826044	36	1	22/2/2151 20:00:00
10464977	38762244	23034003	67	1	8/11/2140 14:00:00
10504004	33445477	23626217	62	1	19/5/2141 14:00:00
10512325	35688562	23868644	109.35	1	7/2/2140 23:39:00
10525376	38498358	29961953	65	1	9/10/2182 18:00:00
10565616	35303418	21618127	34.75	1	14/10/2114 08:00:00
10590693	35321486	27517673	44.58	1	28/5/2112 20:00:00
10606965	32302958	24239692	18.35	1	30/10/2148 17:00:00
10639500	31643878	26565321	49.45	1	30/10/2116 00:33:00
10688510	31618429	28805457	48.72	1	9/10/2162 14:00:00
10691194	30731222	25809823	163.88	1	12/7/2144 11:34:00
10725599	38689541	25856558	195	1	15/11/2162 16:00:00
10740516	31649316	29055193	48	1	27/4/2124 20:00:00
10756776	39506188	24477686	8.03	1	2/1/2179 19:22:00
10758974	37374181	21950450	345.17	1	11/2/2145 06:50:00
10779064	32628748	20445698	21.55	1	29/5/2183 11:26:00
10781312	30284873	24474381	48.8	1	6/2/2135 15:12:00
10785608	34084478	28290632	361.82	1	5/5/2146 03:40:00
10792661	39710436	26360527	78.05	1	22/8/2196 15:00:00
10801908	33185124	26625457	156	1	11/12/2154 23:00:00
10802781	34423323	27852226	54.78	1	6/7/2112 17:13:00
10809326	38588436	22350919	402.43	1	12/9/2115 16:04:00
10828900	30256321	24951394	11.73	1	10/2/2119 15:16:00
10833958	31783046	28224056	0.42	1	26/6/2111 09:35:00
10834460	39177460	29747723	41.62	1	29/12/2182 14:23:00
10843788	30706447	22294846
10844573	36086745	23997020
10857996	34678772	21701924
10867166	34661380	22308116	33.6	1	7/5/2129 18:57:00
10888007	34903620	23296210	41	1	18/12/2183 14:00:00
10920228	37783060	23466911	62.07	1	2/12/2162 20:00:00
10931276	38017506	25586233	44	1	5/1/2179 13:00:00
10938096	32970582	26498873	26.28	1	21/7/2176 17:43:00
10939299	36173365	26422493	317.58	1	4/4/2184 18:00:00
10947173	39605142	27700357	2.23	1	25/6/2158 15:46:00
10953166	36397481	20259770	56	1	1/2/2181 04:00:00
10963917	36013444	24068553	71.27	1	30/10/2148 16:44:00
11022245	31599600	29881372	192.02	1	15/10/2171 04:00:00
11025657	34760621	24556511	40	1	7/1/2184 12:00:00
11058328	30856482	24489691	16.48	1	6/5/2195 18:03:00
11075865	37475623	28595464	492	1	5/6/2186 23:00:00
11089729	37395251	27021321	71.17	1	11/11/2171 04:00:00
11099902	33627324	27305289	10.05	1	18/9/2165 09:00:00
11128013	36766215	22129205	187.7	1	24/9/2179 13:00:00
11128977	33948720	23856904	44.37	1	15/5/2124 12:00:00
11129835	36471889	25447858	836.62	1	26/5/2154 11:00:00
11132535	39485928	21336112	76	1	5/11/2185 19:00:00
11144354	34096140	22709440	136.78	1	9/8/2187 18:13:00
11144600	38462481	27666624	308	1	10/2/2171 15:00:00
11165060	36423523	29991539	466.1	1	21/11/2137 18:19:00
11182822	32744241	22951112	98.33	1	20/8/2152 13:50:00
11209237	37832875	22106798	16.77	1	8/8/2167 23:00:00
11231966	32176417	22679034	65.63	1	23/1/2114 19:15:00
11233081	30162054	20055820	69	1	20/12/2179 15:00:00
11304253	34543082	23346584	94.5	1	8/9/2164 13:30:00
11320011	34962562	27172472	411	1	19/10/2172 16:00:00
11321257	35860455	21322793	223.12	1	8/12/2148 12:00:00
11331917	36909182	23456409	18	1	19/4/2161 20:00:00
11340067	31598874	24158629	117.82	1	25/11/2124 17:11:00
11357684	38929622	28158383	67.67	1	2/12/2131 14:20:00
11371466	34482432	21270943	191.13	1	28/8/2189 12:10:00
11374486	35647824	23112869	65.9	1	12/3/2118 20:06:00
11378305	31110382	28239688	27	1	16/4/2156 12:00:00
11387260	35840639	21213731	44	1	23/1/2154 10:00:00
11389801	33132370	28171818	65.6	1	2/6/2152 06:24:00
11390252	32716634	21331972	32	1	9/6/2120 12:00:00
11402910	32560705	23375177	90	1	28/8/2129 18:00:00
11415544	30351057	29979687
11458288	35541349	25687779	437.05	1	11/12/2142 18:50:00
11501869	35623139	24501476	42.95	1	11/6/2134 14:00:00
11567529	30980027	21232911	15	1	6/4/2166 11:00:00
11573149	38995783	28752337	256.4	1	12/4/2181 16:13:00
11579913	36202012	28453882	61.52	1	22/6/2148 20:00:00
11581298	30675859	27683447	48.98	1	4/10/2195 14:01:00
11589465	38790981	23838325
11592298	31780966	21758109	19.33	1	25/3/2159 17:00:00
11592373	36227721	23933003	143.42	1	8/9/2181 23:14:00
11594544	30782638	20431911	33.47	1	1/8/2161 01:32:00
11605027	31438123	28735920	64.35	1	19/2/2189 16:00:00
11607541	32003885	28364206	160.17	1	24/11/2148 11:00:00
11617629	30946989	27409048	616.67	1	25/5/2155 21:00:00
11634237	37249783	22525982	106	1	16/5/2180 01:00:00
11708108	37904710	20935519	50	1	12/6/2165 14:00:00
11713060	30562036	21986375	154	1	12/4/2161 06:00:00
11722400	31632311	27834147	15.13	1	8/4/2138 16:52:00
11745291	38121875	22270906	153.5	1	23/4/2120 02:30:00
11751250	30455080	27954417	363	1	9/9/2149 17:00:00
11792935	34702452	23596402	10.28	1	23/10/2179 22:17:00
11798951	33915658	27442617
11843475	32821521	29756945	392.48	1	28/5/2171 14:16:00
11848597	31471562	23921396	50	1	4/5/2182 14:00:00
11858497	36980734	24644178	224.13	1	12/12/2159 21:30:00
11861582	35689140	27370071	114	1	12/6/2119 18:00:00
11862124	38044131	26109774	251.5	1	26/10/2152 22:30:00
11862758	33825848	26654098	41.57	1	28/11/2160 20:26:00
11874424	38461395	25574892
11882307	32098871	27570239	18	1	24/12/2121 13:00:00
11901952	34765614	25514083	163.68	1	30/10/2156 12:16:00
11911589	31890533	27293317
11922884	35352413	23550831	9.75	1	1/4/2157 18:15:00
11928413	38709217	23026285	86.27	1	20/12/2136 07:00:00
11928692	34070963	22384987	164.67	1	8/12/2179 11:00:00
11939591	35983563	27853033	124.23	1	7/12/2188 15:46:00
11942193	31707457	21139779	13.18	1	4/12/2173 19:00:00
11972365	32389159	24962721	39	1	30/10/2197 22:00:00
11984647	36560987	25146721	789.5	1	24/3/2128 18:30:00
12017739	31840083	20025344	37.5	1	21/5/2202 18:30:00
12026338	38194201	28548230	70	1	11/1/2172 15:00:00
12036721	34269559	24443695	1491.08	1	30/6/2147 21:00:00
12042044	36281872	25549760
12085783	35823221	29924941	1.02	1	7/11/2159 20:59:00
12118363	39250219	23198189	97	1	18/8/2139 06:00:00
12218519	33596143	21628838
12219559	34375944	28621241	2.82	1	8/10/2147 11:11:00
12239834	39056251	25526864	16.93	1	8/10/2146 05:04:00
12246387	37352046	26489510	200.65	1	27/6/2174 14:00:00
12287332	38532085	23408562	56.8	1	1/11/2199 23:12:00
12297844	38949081	22398596	59	1	29/11/2112 09:00:00
12314229	39181166	23527594	10.48	1	18/8/2169 01:31:00
12323950	32907994	23735700	356.95	1	22/6/2166 21:33:00
12327429	37161595	28630214	29.33	1	15/10/2173 03:29:00
12347941	33849924	24546050	39.52	1	18/8/2138 16:29:00
12371641	34200986	28803063	147.43	1	3/12/2179 01:00:00
12382393	36200772	21572034	156.33	1	21/10/2126 18:21:00
12440182	32338401	22775253	73	1	20/9/2157 14:00:00
12442684	34678414	20791333	76.35	1	11/5/2135 20:00:00
12492193	38686700	27100971	14.98	1	13/2/2171 20:01:00
12492737	37934458	27261448	695.12	1	24/8/2156 11:53:00
12504186	36520176	23874583	8	1	17/4/2140 08:00:00
12504886	37145613	28508247	44	1	25/8/2120 12:00:00
12513827	35216839	20812909	18.13	1	29/2/2184 15:37:00
12515381	33358048	28178107
12519699	33321724	28579091	780	1	23/5/2179 00:00:00
12529718	32779096	21246172	124.5	1	3/3/2118 17:00:00
12588030	33086610	28335223	36.03	1	10/12/2129 12:58:00
12604038	34317327	26390813	18.42	1	22/7/2140 20:35:00
12605065	39348213	21150019	68.8	1	8/1/2182 22:00:00
12623620	38927634	25039922
12637511	37698371	27315786	37.02	1	27/5/2135 18:59:00
12652467	32892353	22304862	15.38	1	21/10/2176 12:37:00
12654170	32028553	24301961	138.07	1	19/7/2183 10:00:00
12673141	39921830	21284928	78	1	19/4/2131 06:00:00
12676035	34452956	20319254
12710966	38426371	28618361	65.5	1	18/6/2136 18:30:00
12721568	35860971	28478102	11	1	23/11/2165 00:00:00
12749650	35688748	23377836	106	1	30/9/2153 20:00:00
12752572	31901798	27674406	73	1	17/9/2154 05:00:00
12765712	32833059	26890833	70.35	1	25/11/2135 08:09:00
12769611	39151937	21883025	8	1	26/1/2122 10:00:00
12793412	32651382	24077990	60.9	1	28/11/2147 03:06:00
12799272	39931237	23669294	393.65	1	27/2/2186 12:00:00
12826995	32803587	22389954	67.18	1	21/1/2142 02:49:00
12835204	36742211	29939761	112	1	7/8/2116 23:00:00
12837527	34288426	24711461	75.88	1	22/12/2149 04:14:00
12847817	38442730	23048103	83.42	1	18/11/2142 09:18:00
12860657	32740162	26425266	25.13	1	8/11/2172 02:52:00
12897194	33473720	22086492	18	1	7/8/2166 09:00:00
12947315	35189954	23860882
12967352	34566815	27777702	138	1	7/11/2115 17:00:00
12986731	30157987	24524547	61	1	23/10/2184 03:00:00
12987194	35126800	27382119	59	1	21/9/2150 03:00:00
12993331	33243115	24909104	80.05	1	31/8/2124 00:30:00
13024789	32115271	22271149	7	1	15/3/2116 22:00:00
13053623	33220556	21981457	93	1	11/3/2171 15:00:00
13060513	32211192	23186507	25.28	1	14/6/2178 14:43:00
13155224	33571695	21270587
13155358	34743374	26580141	68.75	1	23/6/2185 09:15:00
13171410	35379061	20519729	143.2	1	30/11/2156 04:48:00
13174926	31325497	29830193	439	1	17/11/2181 03:00:00
13178765	32829981	28749633	61	1	13/8/2154 03:00:00
13181161	34434736	26569434	120	1	28/9/2204 12:00:00
13194394	32951608	22991415	60.73	1	15/4/2128 19:00:00
13200139	34190051	24197685	13	1	27/10/2182 19:00:00
13201095	39953418	28453791	161	1	18/1/2110 15:00:00
13224283	39375310	20995778	137.05	1	13/2/2124 13:57:00
13229117	34649270	20252271	88	1	17/10/2147 04:00:00
13251216	39604350	28567426	129	1	20/12/2176 18:30:00
13257593	30030289	21537254
13294307	34461495	27068378
13313918	32385234	21671254	631.75	1	22/12/2122 03:15:00
13334510	37284889	22997385	16.05	1	22/8/2124 16:05:00
13341849	35896032	27774546
13352605	33268596	24335090	213.7	1	28/7/2139 21:18:00
13376814	33328533	22625448	24.5	1	23/9/2154 05:06:00
13381135	38494776	21060863	69	1	27/3/2152 23:00:00
13408370	30547595	27107260	542.05	1	19/10/2166 17:59:00
13408774	30105012	21453234	66	1	19/1/2128 19:00:00
13421733	30009753	21677190	10.18	1	2/6/2194 11:49:00
13423792	37845737	22878779	21	1	18/11/2140 10:00:00
13445589	32777036	20022423	98.27	1	4/8/2146 01:32:00
13466375	34714964	21011631	225.9	1	30/8/2149 06:00:00
13471588	33405867	29345598
13474359	38063480	22461878	189	1	3/9/2121 10:00:00
13499005	31998189	20317279	41.22	1	27/2/2118 21:47:00
13607095	30826720	22736374
13609136	35015669	23475520	125.88	1	8/11/2112 23:07:00
13610194	39751100	25253936	4.48	1	28/4/2164 11:31:00
13619744	30084761	24575767
13632970	37564059	26843412	539.15	1	16/8/2184 22:00:00
13643894	35381559	26139456	37	1	11/6/2158 02:00:00
13676058	32139951	21558408	52.12	1	10/5/2135 11:53:00
13713539	39677468	21997327
13807411	37358721	27935225	51.72	1	18/2/2185 15:17:00
13819797	30282193	22609279	37	1	1/2/2152 03:00:00
13824421	37622984	29778924	142	1	16/3/2146 22:00:00
13881772	35707301	27710348	219.6	1	15/9/2128 17:30:00
13918205	39298593	25378514	90.07	1	17/6/2169 22:01:00
13935486	37567036	24533185
13945948	30945107	24549265	223.05	1	25/2/2164 17:36:00
13961079	37445744	25908574	19	1	8/6/2181 01:00:00
13965623	32975129	28777141	115	1	1/7/2114 09:00:00
13970072	39418586	29116286	214.5	1	11/4/2111 20:00:00
13973768	31482860	21412762	22	1	1/4/2140 10:00:00
13990024	34182504	25987120	60.62	1	7/10/2119 20:00:00
13994398	31167267	28591150	479.32	1	28/4/2186 16:33:00
14017043	39759326	26525564	134.45	1	23/4/2135 18:00:00
14050349	36339938	28565011	19.75	1	15/6/2208 07:35:00
14055524	35953833	22694726	114	1	20/6/2167 23:00:00
14131135	39960700	26851763	4	1	26/9/2148 01:00:00
14143731	32654256	27230877	126.15	1	9/3/2178 15:34:00
14151718	39068422	25793198	26.67	1	30/10/2118 16:20:00
14164034	31588044	24563742	78.3	1	17/5/2187 10:38:00
14195695	32314932	23671820	45.4	1	21/2/2146 15:00:00
14201182	38036087	24827742
14212075	38990028	21776214	140	1	11/8/2189 20:00:00
14220470	33601413	27285325	117.48	1	25/10/2141 23:31:00
14228169	33551009	29566561	207.5	1	30/9/2143 20:30:00
14280192	34403759	22405648	272	1	13/10/2163 20:00:00
14331151	31270386	24487999	28.22	1	27/7/2187 00:00:00
14350104	38866837	23686056	35.87	1	9/6/2122 20:08:00
14350175	37784666	27088296	65.52	1	22/10/2170 15:00:00
14358282	35764121	29566299	82.48	1	24/4/2183 05:01:00
14375041	36393360	26322145	32	1	17/11/2148 20:00:00
14385035	39838991	20480421	17.5	1	23/2/2110 14:30:00
14404098	31444194	21051894	65.92	1	24/9/2162 10:05:00
14492553	31776534	21655719	47.22	1	30/9/2151 22:00:00
14497879	30834932	24707182	66	1	18/7/2182 19:00:00
14518419	31967317	20564918	59.98	1	14/6/2152 09:00:00
14529457	31238006	24637000	49.72	1	17/5/2156 17:03:00
14532362	36127475	28738594	71.98	1	10/12/2130 16:01:00
14533062	39933268	26715646	42	1	15/6/2118 14:00:00
14539351	34379501	21502552	180.67	1	12/1/2132 18:20:00
14567773	33494608	27494253	59.92	1	28/7/2121 00:05:00
14663678	36777775	28005368	7.07	1	10/5/2189 00:56:00
14703575	34984324	21242298	71.7	1	12/3/2171 20:00:00
14718365	38301508	22250211	131.02	1	25/7/2130 18:59:00
14729124	33741168	22996466	62.18	1	19/8/2126 16:00:00
14755611	33075809	28551877	188.48	1	10/2/2179 16:38:00
14762451	35557559	26731777	530.65	1	11/6/2128 19:00:00
14870240	33911712	23250528	1.97	1	29/7/2124 16:02:00
14885411	31585948	28934261	203.25	1	1/12/2177 12:45:00
14940057	34850027	25548782	12	1	26/10/2119 20:00:00
14960593	35718523	29450181	43	1	31/12/2186 16:00:00
14965904	35725274	23551805
15008298	33718307	22173611	83.17	1	9/8/2142 06:50:00
15017391	30154772	22729873	88	1	9/5/2187 00:00:00
15077817	37231956	23869912	226.97	1	17/11/2117 02:02:00
15094687	38746509	28725090	153.72	1	6/4/2129 06:17:00
15098455	32528130	26548797	110.32	1	9/10/2151 19:00:00
15109122	30323725	22433105	187	1	1/9/2125 17:00:00
15117669	39205396	28432017	94.68	1	14/1/2159 16:19:00
15123166	38766539	29899971	41.92	1	15/10/2167 14:05:00
15172008	35534668	26590603	2.83	1	23/9/2169 09:10:00
15172858	34137895	27997295	41.22	1	27/8/2142 22:47:00
15205407	35357256	20383411	48.13	1	22/7/2173 19:22:00
15251187	35891112	23486795	41.25	1	9/9/2167 01:05:00
15256812	30957600	27228569	127.32	1	16/6/2133 16:41:00
15272000	34605200	22606489	59	1	4/5/2164 00:00:00
15279326	36600393	27358144	77.22	1	26/10/2139 19:24:00
15333075	32824737	29236732	45.03	1	9/2/2202 07:00:00
15338454	36175095	29642380	30.48	1	19/11/2210 00:00:00
15344483	36989845	21475641	46.73	1	12/10/2124 08:16:00
15385393	39572087	26947560	101.73	1	11/12/2176 19:00:00
15393630	34315269	24663749
15416363	30248317	27662447	33.32	1	6/2/2134 18:41:00
15430446	31036877	25931747	65.2	1	7/5/2161 18:39:00
15431451	35930046	24503797	87	1	17/8/2155 07:00:00
15434166	34272263	20467639	26.45	1	3/8/2131 21:30:00
15452777	38862706	23098609	154	1	18/3/2158 17:00:00
15455515	38776907	22539271	91.83	1	25/12/2171 12:30:00
15513924	36342514	24280326	47.33	1	1/6/2171 01:00:00
15516997	36006454	25540889	95.43	1	31/8/2126 00:00:00
15521966	37592223	25944061	66.2	1	6/11/2182 21:48:00
15524826	38404395	20163350	271	1	3/4/2113 22:00:00
15533039	37924406	28396110	77	1	18/8/2137 00:00:00
15537803	39568167	23263147	275	1	29/5/2138 21:00:00
15575136	30377071	22706972	114.5	1	27/11/2135 22:00:00
15575672	39048038	22306366	76	1	11/5/2170 17:00:00
15578367	30711876	22901069	250.82	1	22/1/2160 16:45:00
15592846	38187839	27257904	98	1	5/5/2113 10:00:00
15605951	36006405	24857256	52.72	1	4/4/2134 07:17:00
15612556	36580700	26476632	63.65	1	17/3/2123 20:25:00
15612570	38828250	26152435	26	1	4/4/2114 18:00:00
15613739	33421640	22581539	74.02	1	29/12/2133 01:04:00
15623684	38533905	20486592	89.72	1	22/4/2110 22:17:00
15625307	34604492	22826841	150	1	19/3/2147 13:00:00
15632290	37181561	23950907	133.53	1	21/9/2136 21:04:00
15648027	34833193	28966984	18.12	1	23/7/2144 04:27:00
15693812	37165412	29380023
15723516	33930243	21480465	51	1	27/6/2193 22:00:00
15743456	38772511	21322845	25.92	1	1/7/2196 08:05:00
15750321	31342132	20976975	111	1	13/2/2140 19:00:00
15772179	34088548	28970007	22.08	1	3/4/2151 05:55:00
15782813	38432543	21093941	397.25	1	6/10/2156 22:45:00
15784986	38578025	27825876	158	1	16/7/2129 10:00:00
15785313	38608525	29065979	1098.35	1	18/10/2163 20:00:00
15795343	32443930	26631591	75.07	1	28/2/2112 18:39:00
15801596	38114566	20167291	307	1	19/1/2137 16:00:00
15805208	34854758	23229516	310.25	1	1/8/2152 19:45:00
15818607	38982733	26523448	23.67	1	30/1/2175 16:20:00
15831913	34066953	25989374	21.92	1	27/7/2134 22:05:00
15835176	35862237	24568067	1	1	26/1/2125 14:00:00
15859858	33161942	27938129	30.12	1	27/11/2140 15:03:00
15866795	39907667	24896163	112.67	1	27/7/2151 14:30:00
15866889	32495714	27003786	203	1	27/6/2121 19:00:00
15890202	38901788	22257947	24	1	6/4/2160 08:00:00
15906662	32079780	24072687	36.25	1	3/5/2179 22:45:00
15936884	31582758	29677738	64	1	9/12/2115 08:00:00
15958024	39467073	20369773	114.3	1	14/5/2139 17:01:00
15987934	35868193	21386394	467.5	1	7/11/2116 20:00:00
15994532	37775567	24298308
15994818	35737170	27465888	109.8	1	16/8/2172 01:12:00
16004748	35782415	29633480	37.43	1	3/1/2133 22:34:00
16011666	33318942	25016707	69.48	1	21/7/2134 20:50:00
16030584	38786981	21095087	92.75	1	4/7/2123 15:15:00
16047946	39353880	22254526	727.05	1	1/11/2170 13:58:00
16072014	34923950	26163487	173.8	1	28/1/2128 22:12:00
16078344	35905933	20367221	59.15	1	16/9/2143 00:51:00
16084599	36266284	29362455	82	1	2/11/2156 07:00:00
16145682	33317622	22454819	15.98	1	27/5/2132 04:00:00
16182400	39852851	28399290	46.5	1	18/4/2122 20:30:00
16192578	30034693	21784851	87.3	1	21/5/2149 05:42:00
16221250	33635540	23282331	181	1	25/9/2140 17:00:00
16230329	34711573	23715751	14.88	1	22/6/2157 13:03:00
16236499	32422980	29668761	115.78	1	24/11/2164 18:00:00
16261977	31654675	28203598	55	1	6/7/2160 12:00:00
16264442	37020532	22944997	14.5	1	10/8/2155 01:30:00
16297202	32801550	26923232	106	1	9/1/2181 23:00:00
16310288	33708180	24767739	201.17	1	27/2/2141 14:50:00
16331109	33734267	21224034	220.08	1	6/4/2176 00:00:00
16358152	30560788	28359716	55.92	1	30/5/2133 23:05:00
16363425	30672585	25809770
16367925	33467894	20054367	71.05	1	4/2/2171 09:09:00
16372865	32950476	29855567	34.92	1	19/1/2173 21:17:00
16373357	34847484	29883545	82.38	1	15/6/2119 05:37:00
16423390	30742542	22555943	532.55	1	7/1/2138 16:00:00
16441592	34777670	26033789	256.98	1	26/4/2177 04:01:00
16442703	34725385	26707548
16473192	32359651	27668896	106	1	19/5/2163 23:00:00
16476559	34068169	24981815	8.18	1	9/5/2172 17:49:00
16502686	32798963	22542098	19.28	1	12/10/2131 14:43:00
16547220	34145623	20676642
16576835	38556473	23102242	33.42	1	9/10/2113 18:35:00
16582777	30039231	29818583
16612752	36384306	28406457	94.75	1	25/9/2182 17:15:00
16618220	30280038	25114797	25.35	1	15/12/2172 14:39:00
16644308	36543498	27298687	162	1	29/3/2189 15:00:00
16659775	32360170	28029332	24	1	3/10/2148 11:00:00
16697275	37161608	29349528	69.23	1	10/9/2158 10:46:00
16712857	31051445	25706098
16715341	36634178	26530630	18.15	1	17/3/2160 20:00:00
16722520	30419585	20866663	35.47	1	24/8/2170 20:32:00
16731711	30732775	23567649	138.05	1	25/10/2110 20:00:00
16750371	31022905	24162456	69.25	1	13/9/2136 18:04:00
16773780	35810212	23749463	34	1	9/6/2180 18:00:00
16792669	39162474	23237338	79	1	10/11/2130 10:00:00
16810503	39784690	23246205	97	1	15/8/2149 04:00:00
16820491	30745593	27690318	11	1	14/9/2204 19:00:00
16825857	36623881	24956831	72.78	1	16/7/2110 07:13:00
16828280	30007565	22369507	431.33	1	9/7/2141 01:40:00
16832609	38206950	27545190	6.87	1	2/12/2170 00:06:00
16884448	36219669	25105674	69.92	1	28/11/2127 04:00:00
16898525	36120392	22808792	48.2	1	26/9/2188 22:15:00
16914073	36706796	28403863	201.92	1	29/8/2133 14:51:00
16922254	33828415	25787700	64	1	22/8/2155 19:00:00
16932199	36919435	21277408	25.68	1	27/11/2136 13:19:00
16937963	38473153	23912915	262	1	7/8/2130 06:00:00
16952127	32976268	24432987	247	1	15/4/2168 18:00:00
17003498	39554931	23434315	64	1	31/5/2118 20:00:00
17031760	30109454	20869482	44	1	29/5/2127 00:00:00
17035780	33767488	27473388	169.52	1	27/5/2166 10:00:00
17063025	38833126	27993916	238.43	1	17/10/2142 13:34:00
17152613	38836464	23622479	3	1	6/8/2172 16:00:00
17170682	34544895	29349222	336	1	2/3/2133 16:00:00
17242100	30681579	25046397
17244595	31277417	26597499	42.27	1	3/3/2149 15:44:00
17245713	35683352	24468966	19.02	1	18/1/2121 16:59:00
17257177	33719300	27628348
17262173	38939010	22515541	101.18	1	11/9/2190 22:49:00
17266996	30019669	24347460	33.77	1	12/11/2182 13:00:00
17269372	37590834	25584000	0.15	1	15/2/2145 08:00:00
17288844	39722636	25595502	93.83	1	29/8/2197 13:10:00
17290566	30991625	28501497	122.7	1	27/1/2186 09:18:00
17350775	32841676	27759047	2.5	1	21/12/2165 05:30:00
17351798	38060278	23487223	251	1	2/4/2165 00:00:00
17372569	32600345	21157219	26	1	23/6/2188 06:00:00
17395063	38419228	23092156	93	1	29/5/2149 14:00:00
17396841	31040457	29871648	43	1	12/7/2118 12:00:00
17401129	35531906	26583401	212.38	1	7/9/2162 20:00:00
17428457	32573230	20842635	45	1	24/10/2130 12:00:00
17433873	32056229	22390387	19.3	1	3/5/2129 20:42:00
17461434	30748856	28378325	117.78	1	23/5/2126 14:13:00
17478540	37226992	24327857	24	1	30/10/2141 12:00:00
17505489	38975321	24282356	202.5	1	8/3/2111 04:00:00
17539265	37531469	23550723	244.63	1	7/6/2182 11:22:00
17540015	34148423	26449130	643.88	1	16/8/2189 01:28:00
17544377	37451760	25316291	80	1	8/6/2164 08:00:00
17565549	30979781	29700838	326.42	1	3/6/2149 16:35:00
17572795	32513583	29211352	110	1	8/11/2179 18:00:00
17586470	35684547	24236515	97	1	3/11/2180 15:00:00
17595401	32213722	25539893	249.33	1	9/5/2196 13:30:00
17598348	33014087	28409501	104.55	1	11/1/2124 23:27:00
17611690	35449338	28092666
17623112	38978159	29940683
17686071	35230633	25238943	48.22	1	28/4/2133 13:47:00
17690327	36344012	26381722	99	1	26/4/2112 04:00:00
17718435	39269058	22573283	213	1	5/1/2132 08:00:00
17752666	38753679	25935379	46.27	1	21/9/2136 13:44:00
17754293	33429186	21086123	66.27	1	6/7/2163 09:00:00
17783178	39275458	21988633
17790156	36427675	26303618	323	1	4/5/2154 14:00:00
17827847	38260228	24884794	180	1	23/1/2132 20:00:00
17841493	35358416	22884516	22.53	1	5/1/2127 09:28:00
17851873	32911110	26242070	213.48	1	17/8/2138 05:31:00
17864819	37815113	23600289	180.6	1	8/10/2187 15:24:00
17882715	32323726	21003419
18016258	38080125	25466853	184.58	1	19/6/2145 01:34:00
18023584	39005422	22100119	222.57	1	20/8/2158 17:26:00
18024998	38247671	24567210	106.5	1	4/6/2184 15:30:00
18061894	34938650	23098308	107.5	1	12/12/2158 20:30:00
18075868	37474113	24713584	84.67	1	4/5/2179 22:20:00
18081596	32308822	22996282	16	1	10/6/2184 20:00:00
18126277	36211066	21587664	116	1	30/8/2159 17:00:00
18136491	32306963	23309829	100	1	4/6/2169 04:00:00
18141915	34883626	25664074
18187609	31546987	23495898	156.57	1	9/2/2155 08:00:00
18189739	31271824	29567255	59.55	1	26/2/2175 20:27:00
18257010	35011237	24586212	296.6	1	9/6/2186 11:38:00
18286387	30739656	21584056	203.9	1	2/11/2129 15:06:00
18311360	34340005	23411593	60.68	1	23/2/2146 08:00:00
18337798	31028809	23652501	141	1	11/6/2122 03:00:00
18439312	33144651	26107633	155	1	2/1/2137 01:00:00
18483037	33432093	29865425	68.72	1	19/10/2170 23:17:00
18483634	38288748	23051282	105.9	1	24/6/2168 01:51:00
18486555	31441718	29674405	377.23	1	9/3/2146 10:39:00
18499078	33660280	27964902	19	1	30/12/2139 06:00:00
18511092	30433485	28348890	17	1	21/9/2165 20:00:00
18521633	30123604	26804343
18540569	33273186	26501279	60	1	1/7/2184 23:00:00
18562632	36986225	23585178	279.38	1	4/5/2141 22:00:00
18611278	36422840	24170020	23	1	3/1/2130 01:00:00
18611488	38222542	26058994	91.97	1	23/2/2181 01:04:00
18613954	37618485	26909389	51	1	2/3/2152 09:00:00
18625166	38204934	21602736	55	1	25/2/2156 04:00:00
18652627	39675531	26386964	93	1	15/5/2130 11:00:00
18692169	31068141	25541641	66.87	1	8/10/2184 13:00:00
18693746	39538128	26159285	109.25	1	14/2/2130 02:45:00
18733090	33827178	25131696	26	1	24/1/2172 18:00:00
18735236	34395957	22881521	38.23	1	30/11/2129 13:50:00
18747485	36682558	24929127	24	1	23/9/2125 08:00:00
18758741	33807329	27602539	37.72	1	12/12/2152 02:17:00
18771599	36941212	25459968	9	1	27/2/2167 16:00:00
18772698	30273264	23355539	83.15	1	2/4/2130 12:51:00
18791412	32425703	26858283	2	1	1/9/2181 16:00:00
18796351	38302667	22416510	96.2	1	6/11/2177 17:00:00
18826797	34122233	24141686	60	1	3/12/2169 12:00:00
18856086	38243727	24495158	17.35	1	8/12/2184 14:39:00
18871076	30417835	20167242	30	1	28/10/2144 18:00:00
18892178	35411753	29913727	27.25	1	26/1/2131 12:45:00
18932705	31653552	22245247	44.18	1	27/10/2161 23:49:00
18936015	30472141	22484220	29	1	25/5/2154 06:00:00
18951987	36735233	20973417	113	1	16/10/2182 22:00:00
18952096	34791891	21237266	54.87	1	18/12/2163 17:08:00
18959634	37982649	26859252	36	1	17/5/2164 00:00:00
18968631	35993773	23034055	46.27	1	25/10/2144 18:31:00
19009502	38579321	26576292	20	1	12/10/2126 08:00:00
19011388	31932552	27093043	63.68	1	4/11/2150 20:19:00
19027745	39026966	22042037	59.97	1	28/6/2154 21:00:00
19052676	30529524	24444815	132	1	2/6/2125 20:00:00
19054240	35470579	21472555	10	1	10/8/2164 12:00:00
19058509	32323140	24850340	185.92	1	1/7/2133 14:24:00
19059343	36707858	29356798	101	1	27/9/2146 23:13:00
19111832	31512706	23401978	22.27	1	29/5/2177 13:44:00
19112585	39539932	27368392	276	1	13/5/2182 01:00:00
19120111	39319645	20853094	28.98	1	7/3/2135 12:01:00
19130309	30770782	22673732	79.67	1	18/8/2129 08:27:00
19131436	33004664	29954601	34	1	22/7/2179 08:00:00
19133582	32511600	25695028	28	1	22/5/2111 12:00:00
19155768	34487700	27519810	198.88	1	9/6/2172 16:47:00
19164907	35597546	22574333	160.43	1	25/2/2139 15:34:00
19186172	34429897	23354351
19207300	35102717	24889622	127.85	1	2/5/2137 21:00:00
19209492	31844564	24937094	68	1	4/9/2170 21:00:00
19242238	34852343	20078438	70	1	4/6/2183 10:00:00
19262820	34875110	23992873	7.48	1	30/10/2166 20:31:00
19287295	32983523	24086115	86.67	1	18/11/2164 16:43:00
19290303	38786871	25206654	274	1	18/5/2116 03:00:00
19294463	38900791	25324698	16	1	17/10/2112 00:00:00
19299113	30452400	29947543	114.07	1	2/4/2144 05:00:00
19306221	30443229	22017656	111	1	28/9/2119 21:00:00
19312736	31288304	21311611	419.17	1	14/5/2154 21:00:00
19330004	35825752	26432998	85.37	1	9/1/2188 10:38:00
19341048	34058290	22078033	42.87	1	27/6/2150 16:00:00
19341143	35173424	26066966	82	1	27/12/2113 18:00:00
19342453	35861066	21685177	102	1	31/3/2143 12:00:00
19352034	30058866	21509557	239.07	1	18/4/2114 02:04:00
19355755	32130531	28558620	114	1	9/5/2187 22:00:00
19378973	32213782	24682145	277	1	21/2/2165 22:00:00
19392561	33680346	25086913	65	1	30/12/2164 07:00:00
19394690	33096681	21773476	284.27	1	19/12/2188 14:44:00
19431336	30480587	28759049	9.3	1	20/3/2164 21:07:00
19441402	32510672	28676335	103.3	1	23/8/2137 06:00:00
19442119	33773008	29531980	142.32	1	25/1/2148 02:00:00
19446449	37722399	20823117	14	1	24/10/2177 16:00:00
19468249	38562467	23405169	29	1	2/2/2167 12:00:00
19472679	38779705	26526989	59	1	27/6/2118 20:00:00
19487795	34910191	22102947	234.37	1	14/1/2153 00:38:00
19497110	35806112	25547753
19499609	39081803	26991746	26.6	1	7/12/2148 11:24:00
19499830	36830523	20122564	319	1	29/6/2171 01:00:00
19502815	35093362	23280294
19509454	36169399	25087958	138.5	1	11/10/2114 04:30:00
19523963	38831690	23629601	290.13	1	29/6/2164 19:11:00
19527665	36485879	24022183	24.1	1	16/10/2134 08:54:00
19564586	37310703	22461053	21.87	1	20/1/2110 21:08:00
19565388	39098499	25592673	238.63	1	20/10/2136 23:42:00
19583971	35882741	26737036	112.42	1	13/10/2151 20:35:00
19640706	38255070	27233621	19	1	22/8/2129 01:00:00
19660649	34047488	21844592	45	1	19/12/2188 23:00:00
19673450	30164124	26742984	38.13	1	28/3/2145 12:11:00
19688253	34835710	21741362	66	1	13/9/2164 17:00:00
19688885	33350548	24789896	60.4	1	17/11/2130 18:34:00
19763428	37634812	20548191	61	1	8/10/2136 03:00:00
19774838	39992578	28109956	39	1	14/9/2187 21:00:00
19776335	36862993	22143470	27.87	1	11/3/2183 00:08:00
19782286	32856405	23372670	635.03	1	29/9/2116 22:00:00
19838433	34873306	25536531	97	1	5/9/2173 15:00:00
19890030	31527285	26070834	218.62	1	28/8/2178 05:46:00
19929286	32004492	23276264	68.12	1	1/10/2191 00:00:00
19962418	33367985	25331514	39	1	24/10/2132 22:00:00
19968075	31756531	28592225	29	1	22/4/2153 15:00:00
19971226	39643831	20146850
19997473	32568753	27787494
