# Supplementary material for: Machine learning-based prediction of mortality in acute myocardial infarction with cardiogenic shock
Source: Front Cardiovasc Med. 2024 Oct 14;11:1402503. doi: 10.3389/fcvm.2024.1402503 (PMC11513311; doi:10.3389/fcvm.2024.1402503)
Supplement: Supplementary file 7 [file Datasheet2.zip › 000 Extracting Raw Data from MIMIC-IV dataset/10.╥║╠σ╞╜║Γ.csv]

subject_id	stay_id	hadm_id	input_amount	input_amount_uom	output_amount	output_amount_uom	balance
10002495	36753294	24982426	6014.95	ml	37075	ml	-31060.05
10010058	33060379	26359957	2659.85	ml	150	ml	2509.85
10026161	39625056	24614671	12020.13	ml	1578	ml	10442.13
10055344	35736966	29209451	10672.11	ml	1330	ml	9342.11
10094679	36938927	28902523	16443.25	ml	9290	ml	7153.25
10099480	39566959	21393418	1584.92	ml	3245	ml	-1660.08
10102878	33312557	20265910	15233.57	ml	9890	ml	5343.57
10104450	31524085	23157316	310	ml	3095	ml	-2785
10151556	37542315	20815067	2791.31	ml
10152414	34547307	27578173	12631.79	ml	3550	ml	9081.79
10170022	30946357	26174955	5952.13	ml	12245	ml	-6292.87
10180134	33413600	27497725	6450.17	ml	1162	ml	5288.17
10193237	37455945	21774133	5846.86	ml	3288	ml	2558.86
10197095	38422103	29014163	4636.04	ml	100	ml	4536.04
10203444	37929889	25550068	9982.21	ml	5391	ml	4591.21
10210981	38800147	22317400	2255.94	ml	5450	ml	-3194.06
10233597	32580800	27468267	6051.55	ml	2650	ml	3401.55
10237665	30765788	29914524	14363.69	ml	3950	ml	10413.69
10257550	39064261	20105129	9679.17	ml	3401	ml	6278.17
10260642	32523313	26981835	3861.03	ml	1830	ml	2031.03
10289973	30201512	26155040	15331.95	ml	4175	ml	11156.95
10304210	37346679	24137224	5983.12	ml	10	ml	5973.12
10327840	36206974	24584666	1672.33	ml	3310	ml	-1637.67
10342208	34246242	21977675	10078.87	ml	2495	ml	7583.87
10380034	33464058	28071767	4540.56	ml	10784	ml	-6243.44
10395897	38911657	21348745	3178.64	ml	7530	ml	-4351.36
10431675	33207337	23213247	3370.45	ml	4845	ml	-1474.55
10442543	34532159	22826044	5262.79	ml	1150	ml	4112.79
10464977	38762244	23034003	4578.04	ml	5370	ml	-791.96
10504004	33445477	23626217	10121.28	ml	12450	ml	-2328.72
10512325	35688562	23868644	3709.01	ml	3801	ml	-91.99
10525376	38498358	29961953	9450.86	ml	437	ml	9013.86
10565616	35303418	21618127	7467.93	ml	500	ml	6967.93
10590693	35321486	27517673	4458.13	ml	5660	ml	-1201.87
10606965	32302958	24239692	1724	ml	5170	ml	-3446
10639500	31643878	26565321	7109.16	ml	12643	ml	-5533.84
10688510	31618429	28805457	7258.4	ml	7765	ml	-506.6
10691194	30731222	25809823	8664.79	ml	7326	ml	1338.79
10725599	38689541	25856558	13548.1	ml	7692	ml	5856.1
10740516	31649316	29055193	6580.86	ml	1232	ml	5348.86
10756776	39506188	24477686	3754.09	ml	3140	ml	614.09
10758974	37374181	21950450	10777.28	ml	7722	ml	3055.28
10779064	32628748	20445698	5988.02	ml	9730	ml	-3741.98
10781312	30284873	24474381	8160.96	ml	486	ml	7674.96
10785608	34084478	28290632	6361.56	ml	11470	ml	-5108.44
10792661	39710436	26360527	4055.53	ml	8765	ml	-4709.47
10801908	33185124	26625457	4350.28	ml	6641	ml	-2290.72
10802781	34423323	27852226	3975.76	ml	6835	ml	-2859.24
10809326	38588436	22350919	3329.22	ml	3000	ml	329.22
10828900	30256321	24951394	3212.91	ml	5400	ml	-2187.09
10833958	31783046	28224056	5930.52	ml	5915	ml	15.52
10834460	39177460	29747723	4275.61	ml	6878	ml	-2602.39
10843788	30706447	22294846	9231.8	ml	7228	ml	2003.8
10844573	36086745	23997020	7203.42	ml	289	ml	6914.42
10857996	34678772	21701924	4127.86	ml	2058	ml	2069.86
10867166	34661380	22308116	4236.28	ml	8743	ml	-4506.72
10888007	34903620	23296210	6348.84	ml	4157	ml	2191.84
10920228	37783060	23466911	8543.24	ml	8921	ml	-377.76
10931276	38017506	25586233	1472.39	ml	935	ml	537.39
10938096	32970582	26498873	2184.54	ml	1235	ml	949.54
10939299	36173365	26422493	8866.96	ml	2136	ml	6730.96
10947173	39605142	27700357	1479.88	ml	3650	ml	-2170.12
10953166	36397481	20259770	6994.3	ml	6424	ml	570.3
10963917	36013444	24068553	6088.14	ml	13710	ml	-7621.86
11022245	31599600	29881372	8669.23	ml	522	ml	8147.23
11025657	34760621	24556511	6685.68	ml	6850	ml	-164.32
11058328	30856482	24489691	3224.89	ml	2950	ml	274.89
11075865	37475623	28595464	6085.58	ml	5790	ml	295.58
11089729	37395251	27021321	6442.26	ml	6158	ml	284.26
11099902	33627324	27305289	6086.64	ml	4335	ml	1751.64
11128013	36766215	22129205	2829.13	ml	3942	ml	-1112.87
11128977	33948720	23856904	4384.74	ml	6665	ml	-2280.26
11129835	36471889	25447858
11132535	39485928	21336112	6422.44	ml	13575	ml	-7152.56
11144354	34096140	22709440	6448.09	ml	5668	ml	780.09
11144600	38462481	27666624	14898.2	ml	6515	ml	8383.2
11165060	36423523	29991539	6758.65	ml	929	ml	5829.65
11182822	32744241	22951112	7496.39	ml	11220	ml	-3723.61
11209237	37832875	22106798	9206.17	ml	92325	ml	-83118.83
11231966	32176417	22679034	4501.62	ml	6451	ml	-1949.38
11233081	30162054	20055820	9154.11	ml	5865	ml	3289.11
11304253	34543082	23346584	11228.47	ml	2715	ml	8513.47
11320011	34962562	27172472	7074.4	ml	10495	ml	-3420.6
11321257	35860455	21322793
11331917	36909182	23456409	261.4	ml	1300	ml	-1038.6
11340067	31598874	24158629	7419.22	ml	10395	ml	-2975.78
11357684	38929622	28158383	12394.81	ml	14862	ml	-2467.19
11371466	34482432	21270943	5863.38	ml	2440	ml	3423.38
11374486	35647824	23112869	9881.52	ml	3842	ml	6039.52
11378305	31110382	28239688	2187.4	ml	7150	ml	-4962.6
11387260	35840639	21213731	10118.33	ml	9920	ml	198.33
11389801	33132370	28171818	5108.47	ml	10273	ml	-5164.53
11390252	32716634	21331972	2335.44	ml	8335	ml	-5999.56
11402910	32560705	23375177	7309.31	ml	2581	ml	4728.31
11415544	30351057	29979687	2062.02	ml	2979	ml	-916.98
11458288	35541349	25687779	18127.3	ml	4573	ml	13554.3
11501869	35623139	24501476	4473.27	ml	865	ml	3608.27
11567529	30980027	21232911	2038.88	ml	1550	ml	488.88
11573149	38995783	28752337	12278.75	ml	13480	ml	-1201.25
11579913	36202012	28453882	5079.16	ml	3426	ml	1653.16
11581298	30675859	27683447	4967.33	ml	2175	ml	2792.33
11589465	38790981	23838325	20055.19	ml	2415	ml	17640.19
11592298	31780966	21758109	4504.99	ml	10240	ml	-5735.01
11592373	36227721	23933003	12132.58	ml	1004	ml	11128.58
11594544	30782638	20431911	3224.64	ml	8111	ml	-4886.36
11605027	31438123	28735920	26043.27	ml	3103	ml	22940.27
11607541	32003885	28364206	8240.57	ml	11955	ml	-3714.43
11617629	30946989	27409048	4553.48	ml	2819	ml	1734.48
11634237	37249783	22525982	5999.71	ml	5768	ml	231.71
11708108	37904710	20935519	2839.66	ml	3585	ml	-745.34
11713060	30562036	21986375	12688.37	ml	9800	ml	2888.37
11722400	31632311	27834147	4119.33	ml	15545	ml	-11425.67
11745291	38121875	22270906	8581.01	ml	896	ml	7685.01
11751250	30455080	27954417	12203.88	ml	6060	ml	6143.88
11792935	34702452	23596402	2670.71	ml	3634	ml	-963.29
11798951	33915658	27442617	3878.01	ml	550	ml	3328.01
11843475	32821521	29756945	4680.75	ml	4530	ml	150.75
11848597	31471562	23921396	1667.44	ml	1751	ml	-83.56
11858497	36980734	24644178	7839.08	ml	5814	ml	2025.08
11861582	35689140	27370071	11356.98	ml	6191	ml	5165.98
11862124	38044131	26109774	19109.44	ml	3640	ml	15469.44
11862758	33825848	26654098	10941.59	ml	984	ml	9957.59
11874424	38461395	25574892	10964.64	ml	170	ml	10794.64
11882307	32098871	27570239	3660.96	ml	305	ml	3355.96
11901952	34765614	25514083	11221.33	ml	6728	ml	4493.33
11911589	31890533	27293317	3919.31	ml	155	ml	3764.31
11922884	35352413	23550831	4678.11	ml	7020	ml	-2341.89
11928413	38709217	23026285	3286.03	ml	7142	ml	-3855.97
11928692	34070963	22384987	6099.24	ml	727	ml	5372.24
11939591	35983563	27853033	6181.76	ml	1965	ml	4216.76
11942193	31707457	21139779	2204.09	ml	3295	ml	-1090.91
11972365	32389159	24962721	5839.64	ml	8975	ml	-3135.36
11984647	36560987	25146721	11099.82	ml	7990	ml	3109.82
12017739	31840083	20025344	2744.08	ml	5495	ml	-2750.92
12026338	38194201	28548230	14790.4	ml	2932	ml	11858.4
12036721	34269559	24443695	5316.95	ml	3735	ml	1581.95
12042044	36281872	25549760	3260	ml	2150	ml	1110
12085783	35823221	29924941	2415.66	ml	3125	ml	-709.34
12118363	39250219	23198189	4953.66	ml	7092	ml	-2138.34
12218519	33596143	21628838	5735.93	ml	9950	ml	-4214.07
12219559	34375944	28621241	5127.41	ml	6105	ml	-977.59
12239834	39056251	25526864	11714.5	ml	1040	ml	10674.5
12246387	37352046	26489510	6358.79	ml	12295	ml	-5936.21
12287332	38532085	23408562	5766.96	ml	13583	ml	-7816.04
12297844	38949081	22398596	15050.67	ml	2166	ml	12884.67
12314229	39181166	23527594	1655.16	ml	250	ml	1405.16
12323950	32907994	23735700	36569.13	ml	2285	ml	34284.13
12327429	37161595	28630214	4203.31	ml	10790	ml	-6586.69
12347941	33849924	24546050	2836.57	ml	2950	ml	-113.43
12371641	34200986	28803063	9641.43	ml	5720	ml	3921.43
12382393	36200772	21572034	12814.35	ml	7075	ml	5739.35
12440182	32338401	22775253	10331.18	ml	3083	ml	7248.18
12442684	34678414	20791333	9372.85	ml	10010	ml	-637.15
12492193	38686700	27100971	3645.8	ml	2095	ml	1550.8
12492737	37934458	27261448	11024.74	ml	5627	ml	5397.74
12504186	36520176	23874583	1230.89	ml	1415	ml	-184.11
12504886	37145613	28508247	6047.99	ml	3087	ml	2960.99
12513827	35216839	20812909	974.14	ml	1180	ml	-205.86
12515381	33358048	28178107	11399.41	ml	13345	ml	-1945.59
12519699	33321724	28579091	12674.11	ml	14185	ml	-1510.89
12529718	32779096	21246172	10179.15	ml	12188	ml	-2008.85
12588030	33086610	28335223	3283.85	ml	6987	ml	-3703.15
12604038	34317327	26390813	2976.8	ml	200	ml	2776.8
12605065	39348213	21150019	6176.4	ml	10730	ml	-4553.6
12623620	38927634	25039922	9980.53	ml	2979	ml	7001.53
12637511	37698371	27315786	1670	ml	6825	ml	-5155
12652467	32892353	22304862	6009.95	ml	7945	ml	-1935.05
12654170	32028553	24301961	5197.97	ml	9420	ml	-4222.03
12673141	39921830	21284928	5039	ml	5870	ml	-831
12676035	34452956	20319254	2386.14	ml	2590	ml	-203.86
12710966	38426371	28618361	12213.77	ml
12721568	35860971	28478102	2430.34	ml	11370	ml	-8939.66
12749650	35688748	23377836	11336.95	ml	1482	ml	9854.95
12752572	31901798	27674406	9066.41	ml	9095	ml	-28.59
12765712	32833059	26890833	6721.59	ml	8275	ml	-1553.41
12769611	39151937	21883025	3204.27	ml	8490	ml	-5285.73
12793412	32651382	24077990	10464.05	ml	3132	ml	7332.05
12799272	39931237	23669294	8929.52	ml	6358	ml	2571.52
12826995	32803587	22389954	9205.46	ml	3460	ml	5745.46
12835204	36742211	29939761	7189.75	ml	20	ml	7169.75
12837527	34288426	24711461	1517.7	ml	3690	ml	-2172.3
12847817	38442730	23048103	3022.35	ml	5770	ml	-2747.65
12860657	32740162	26425266	3159.75	ml	5815	ml	-2655.25
12897194	33473720	22086492	6540.13	ml	5172	ml	1368.13
12947315	35189954	23860882	360	ml	350	ml	10
12967352	34566815	27777702	7800.33	ml	7836	ml	-35.67
12986731	30157987	24524547	8463.4	ml	1402	ml	7061.4
12987194	35126800	27382119	2053.89	ml	4870	ml	-2816.11
12993331	33243115	24909104	9352.1	ml	60	ml	9292.1
13024789	32115271	22271149	5002.79	ml	7303	ml	-2300.21
13053623	33220556	21981457	14306.65	ml	6019	ml	8287.65
13060513	32211192	23186507	9540.65	ml	2920	ml	6620.65
13155224	33571695	21270587	8510.73	ml	60	ml	8450.73
13155358	34743374	26580141	3647.6	ml	5080	ml	-1432.4
13171410	35379061	20519729	8431.2	ml	8485	ml	-53.8
13174926	31325497	29830193	11053.84	ml	3767	ml	7286.84
13178765	32829981	28749633	3432.16	ml	5965	ml	-2532.84
13181161	34434736	26569434	11070.55	ml	5905	ml	5165.55
13194394	32951608	22991415	7061.93	ml	13375	ml	-6313.07
13200139	34190051	24197685	8080.25	ml	10745	ml	-2664.75
13201095	39953418	28453791	5310.38	ml	7810	ml	-2499.62
13224283	39375310	20995778	3356.98	ml	4275	ml	-918.02
13229117	34649270	20252271	4413.04	ml	2440	ml	1973.04
13251216	39604350	28567426	10343.71	ml	14606	ml	-4262.29
13257593	30030289	21537254	3179.53	ml	5880	ml	-2700.47
13294307	34461495	27068378	7942.95	ml	1467	ml	6475.95
13313918	32385234	21671254	11576	ml	7537	ml	4039
13334510	37284889	22997385	4101.7	ml	6730	ml	-2628.3
13341849	35896032	27774546	2809.21	ml	3475	ml	-665.79
13352605	33268596	24335090	18527.66	ml	6212	ml	12315.66
13376814	33328533	22625448	9479.28	ml	10050	ml	-570.72
13381135	38494776	21060863	2760.96	ml	4630	ml	-1869.04
13408370	30547595	27107260	7940.23	ml	7445	ml	495.23
13408774	30105012	21453234	6250.97	ml	1485	ml	4765.97
13421733	30009753	21677190	2252.86	ml	1859	ml	393.86
13423792	37845737	22878779	5486.22	ml	8270	ml	-2783.78
13445589	32777036	20022423	4573.41	ml	6195	ml	-1621.59
13466375	34714964	21011631	5122.52	ml	5819	ml	-696.48
13471588	33405867	29345598	1580.03	ml	5600	ml	-4019.97
13474359	38063480	22461878	13216.21	ml	5697	ml	7519.21
13499005	31998189	20317279	13876.75	ml	798	ml	13078.75
13607095	30826720	22736374	2830.06	ml	7725	ml	-4894.94
13609136	35015669	23475520	7451.6	ml	2931	ml	4520.6
13610194	39751100	25253936	7011.23	ml	930	ml	6081.23
13619744	30084761	24575767	1249.28	ml	1995	ml	-745.72
13632970	37564059	26843412	20051.34	ml	5135	ml	14916.34
13643894	35381559	26139456	569.23	ml	2395	ml	-1825.77
13676058	32139951	21558408	7277.37	ml	1836	ml	5441.37
13713539	39677468	21997327	1624.03	ml	150	ml	1474.03
13807411	37358721	27935225	2477.96	ml	0	ml	2477.96
13819797	30282193	22609279	5658.65	ml	4450	ml	1208.65
13824421	37622984	29778924	3599.02	ml	2985	ml	614.02
13881772	35707301	27710348	7278.93	ml	1967	ml	5311.93
13918205	39298593	25378514	17792.72	ml	8128	ml	9664.72
13935486	37567036	24533185	908.7	ml	1200	ml	-291.3
13945948	30945107	24549265	8498.3	ml	6025	ml	2473.3
13961079	37445744	25908574	10215.87	ml	1040	ml	9175.87
13965623	32975129	28777141	2215.66	ml	5702	ml	-3486.34
13970072	39418586	29116286	10175.11	ml	5508	ml	4667.11
13973768	31482860	21412762	3423.76	ml	3160	ml	263.76
13990024	34182504	25987120	3369.4	ml	10010	ml	-6640.6
13994398	31167267	28591150	11668.21	ml	5397	ml	6271.21
14017043	39759326	26525564	5896.37	ml	9045	ml	-3148.63
14050349	36339938	28565011	7735.82	ml	3187	ml	4548.82
14055524	35953833	22694726	8744.6	ml	9664	ml	-919.4
14131135	39960700	26851763	13511.46	ml	5704	ml	7807.46
14143731	32654256	27230877	8919.47	ml	7867	ml	1052.47
14151718	39068422	25793198	3314.91	ml	1784	ml	1530.91
14164034	31588044	24563742	8275.73	ml	4240	ml	4035.73
14195695	32314932	23671820	5676.8	ml	7555	ml	-1878.2
14201182	38036087	24827742	3596.73	ml	5820	ml	-2223.27
14212075	38990028	21776214	12974.89	ml	4798	ml	8176.89
14220470	33601413	27285325	5431.4	ml	5079	ml	352.4
14228169	33551009	29566561	9519.12	ml	615	ml	8904.12
14280192	34403759	22405648	10554.62	ml	7434	ml	3120.62
14331151	31270386	24487999	1727.17	ml	2210	ml	-482.83
14350104	38866837	23686056	5465.84	ml	9980	ml	-4514.16
14350175	37784666	27088296	5839.46	ml	4728	ml	1111.46
14358282	35764121	29566299	7528.69	ml	5538	ml	1990.69
14375041	36393360	26322145	10092.47	ml	7375	ml	2717.47
14385035	39838991	20480421	8919.41	ml	6390	ml	2529.41
14404098	31444194	21051894	10551.05	ml	2955	ml	7596.05
14492553	31776534	21655719	18433.82	ml	6807	ml	11626.82
14497879	30834932	24707182	6097.09	ml	6534	ml	-436.91
14518419	31967317	20564918	8387.01	ml	113	ml	8274.01
14529457	31238006	24637000	4559.76	ml	5698	ml	-1138.24
14532362	36127475	28738594	3509.13	ml	4306	ml	-796.87
14533062	39933268	26715646	4815.59	ml	4093	ml	722.59
14539351	34379501	21502552	3593.93	ml	6414	ml	-2820.07
14567773	33494608	27494253	23073.03	ml	3072	ml	20001.03
14663678	36777775	28005368	3043.34	ml	4453	ml	-1409.66
14703575	34984324	21242298	3726.53	ml	4465	ml	-738.47
14718365	38301508	22250211	9595.65	ml	6619	ml	2976.65
14729124	33741168	22996466	6944.34	ml	5087	ml	1857.34
14755611	33075809	28551877	5840.42	ml	2975	ml	2865.42
14762451	35557559	26731777	14902.65	ml	3132	ml	11770.65
14870240	33911712	23250528	6025	ml	1485	ml	4540
14885411	31585948	28934261	3054.4	ml	3966	ml	-911.6
14940057	34850027	25548782	2320.05	ml	3275	ml	-954.95
14960593	35718523	29450181	14407.18	ml	469	ml	13938.18
14965904	35725274	23551805	3744.22	ml	5045	ml	-1300.78
15008298	33718307	22173611	2780.59	ml	7867	ml	-5086.41
15017391	30154772	22729873	2408.35	ml	6550	ml	-4141.65
15077817	37231956	23869912	11293.23	ml	1446	ml	9847.23
15094687	38746509	28725090	9278.9	ml	4695	ml	4583.9
15098455	32528130	26548797	6379.13	ml	7708	ml	-1328.87
15109122	30323725	22433105	12946.85	ml	9428	ml	3518.85
15117669	39205396	28432017	13129.82	ml	3095	ml	10034.82
15123166	38766539	29899971	3968.89	ml	2100	ml	1868.89
15172008	35534668	26590603	4686.77	ml	7360	ml	-2673.23
15172858	34137895	27997295	2224.16	ml	4005	ml	-1780.84
15205407	35357256	20383411	1330.27	ml	2065	ml	-734.73
15251187	35891112	23486795	3953.95	ml	6325	ml	-2371.05
15256812	30957600	27228569	10880.93	ml	5655	ml	5225.93
15272000	34605200	22606489	8790.65	ml	8410	ml	380.65
15279326	36600393	27358144	3939.96	ml	8535	ml	-4595.04
15333075	32824737	29236732	2116.54	ml	8280	ml	-6163.46
15338454	36175095	29642380	5340.97	ml	625	ml	4715.97
15344483	36989845	21475641	9162.22	ml	6775	ml	2387.22
15385393	39572087	26947560	4314.05	ml	12075	ml	-7760.95
15393630	34315269	24663749	7315.98	ml	14280	ml	-6964.02
15416363	30248317	27662447	3914.6	ml	6010	ml	-2095.4
15430446	31036877	25931747	3719.69	ml	4075	ml	-355.31
15431451	35930046	24503797	6872.75	ml	8905	ml	-2032.25
15434166	34272263	20467639	3645.46	ml	8505	ml	-4859.54
15452777	38862706	23098609	7453.33	ml	11045	ml	-3591.67
15455515	38776907	22539271	6858.68	ml	8849	ml	-1990.32
15513924	36342514	24280326	10137.86	ml	3594	ml	6543.86
15516997	36006454	25540889	7340.52	ml	3970	ml	3370.52
15521966	37592223	25944061	14067.91	ml	5390	ml	8677.91
15524826	38404395	20163350	23628.96	ml	1543	ml	22085.96
15533039	37924406	28396110	3764.55	ml	7795	ml	-4030.45
15537803	39568167	23263147	10987.4	ml	9330	ml	1657.4
15575136	30377071	22706972	26461.89	ml	4996	ml	21465.89
15575672	39048038	22306366	6495.93	ml	5560	ml	935.93
15578367	30711876	22901069	5075.59	ml	7403	ml	-2327.41
15592846	38187839	27257904	4344.73	ml	3155	ml	1189.73
15605951	36006405	24857256	8663.61	ml	6896	ml	1767.61
15612556	36580700	26476632	3645.07	ml	8990	ml	-5344.93
15612570	38828250	26152435	1637.89	ml	6030	ml	-4392.11
15613739	33421640	22581539	5314.94	ml	2690	ml	2624.94
15623684	38533905	20486592	7909.52	ml	6915	ml	994.52
15625307	34604492	22826841	17817.96	ml	4051	ml	13766.96
15632290	37181561	23950907	11942.41	ml	11043	ml	899.41
15648027	34833193	28966984	1405.14	ml	1660	ml	-254.86
15693812	37165412	29380023	10285.12	ml	886	ml	9399.12
15723516	33930243	21480465	7798.51	ml	7818	ml	-19.49
15743456	38772511	21322845	3513.23	ml	7820	ml	-4306.77
15750321	31342132	20976975	6692.94	ml	7788	ml	-1095.06
15772179	34088548	28970007	1765.02	ml	2975	ml	-1209.98
15782813	38432543	21093941	14222.58	ml	10152	ml	4070.58
15784986	38578025	27825876	12616.06	ml	6065	ml	6551.06
15785313	38608525	29065979	8373.82	ml	1578	ml	6795.82
15795343	32443930	26631591	7694.74	ml	705	ml	6989.74
15801596	38114566	20167291	11351.99	ml	4233	ml	7118.99
15805208	34854758	23229516	11343.93	ml	7475	ml	3868.93
15818607	38982733	26523448	6575.96	ml	9925	ml	-3349.04
15831913	34066953	25989374	1431.3	ml	3015	ml	-1583.7
15835176	35862237	24568067	3141.97	ml	184650	ml	-181508.03
15859858	33161942	27938129	12479.82	ml	1345	ml	11134.82
15866795	39907667	24896163	8192.48	ml	12447	ml	-4254.52
15866889	32495714	27003786	8035.09	ml	3680	ml	4355.09
15890202	38901788	22257947	9403.34	ml	6220	ml	3183.34
15906662	32079780	24072687	1018.4	ml	1700	ml	-681.6
15936884	31582758	29677738	10318.18	ml	10645	ml	-326.82
15958024	39467073	20369773	11472.18	ml	6977	ml	4495.18
15987934	35868193	21386394	9330.4	ml	9505	ml	-174.6
15994532	37775567	24298308	3891.94	ml	8101	ml	-4209.06
15994818	35737170	27465888	8353.25	ml	3933	ml	4420.25
16004748	35782415	29633480	5799.61	ml	2455	ml	3344.61
16011666	33318942	25016707	4105.33	ml	4515	ml	-409.67
16030584	38786981	21095087	4882.64	ml	14845	ml	-9962.36
16047946	39353880	22254526	5723.16	ml	3524	ml	2199.16
16072014	34923950	26163487	4740.28	ml	5019	ml	-278.72
16078344	35905933	20367221	3902.85	ml	4628	ml	-725.15
16084599	36266284	29362455	35727.45	ml	5359	ml	30368.45
16145682	33317622	22454819	3360.39	ml	8058	ml	-4697.61
16182400	39852851	28399290	1641.2	ml	2897	ml	-1255.8
16192578	30034693	21784851	9480.12	ml	6965	ml	2515.12
16221250	33635540	23282331	7153.89	ml	2590	ml	4563.89
16230329	34711573	23715751	2391.56	ml	5750	ml	-3358.44
16236499	32422980	29668761	8165.99	ml	8260	ml	-94.01
16261977	31654675	28203598	9029.01	ml	9995	ml	-965.99
16264442	37020532	22944997	4249.82	ml	9125	ml	-4875.18
16297202	32801550	26923232	4969.98	ml	15335	ml	-10365.02
16310288	33708180	24767739	9784.44	ml	4945	ml	4839.44
16331109	33734267	21224034	16677.6	ml	7995	ml	8682.6
16358152	30560788	28359716	3096.75	ml	777	ml	2319.75
16363425	30672585	25809770	2519.77	ml	1025	ml	1494.77
16367925	33467894	20054367	2662.9	ml	3690	ml	-1027.1
16372865	32950476	29855567	3095.81	ml	3770	ml	-674.19
16373357	34847484	29883545	3406	ml	412	ml	2994
16423390	30742542	22555943	11727.96	ml	2667	ml	9060.96
16441592	34777670	26033789	2598.1	ml	775	ml	1823.1
16442703	34725385	26707548	2748.14	ml	1025	ml	1723.14
16473192	32359651	27668896	9278.07	ml	545	ml	8733.07
16476559	34068169	24981815	3000.94	ml	4205	ml	-1204.06
16502686	32798963	22542098	8194.28	ml	1599	ml	6595.28
16547220	34145623	20676642	5352.77	ml	10225	ml	-4872.23
16576835	38556473	23102242	2976.49	ml	6395	ml	-3418.51
16582777	30039231	29818583	8935.67	ml	5535	ml	3400.67
16612752	36384306	28406457	6956.65	ml	6312	ml	644.65
16618220	30280038	25114797	2138.05	ml	7795	ml	-5656.95
16644308	36543498	27298687	16910.46	ml	2771	ml	14139.46
16659775	32360170	28029332	1340.07	ml	1203	ml	137.07
16697275	37161608	29349528	5581.2	ml	7729	ml	-2147.8
16712857	31051445	25706098	1848.46	ml	1170	ml	678.46
16715341	36634178	26530630	2439.07	ml	4455	ml	-2015.93
16722520	30419585	20866663	5852.58	ml	4401	ml	1451.58
16731711	30732775	23567649	5054.91	ml	8650	ml	-3595.09
16750371	31022905	24162456	8898.02	ml	5630	ml	3268.02
16773780	35810212	23749463	5767.94	ml	10830	ml	-5062.06
16792669	39162474	23237338	8779.32	ml	4325	ml	4454.32
16810503	39784690	23246205	10715.25	ml	12440	ml	-1724.75
16820491	30745593	27690318	986.07	ml	4025	ml	-3038.93
16825857	36623881	24956831	3469.46	ml	1914	ml	1555.46
16828280	30007565	22369507	10196.13	ml	8270	ml	1926.13
16832609	38206950	27545190	8456.04	ml	3430	ml	5026.04
16884448	36219669	25105674	3446.89	ml	6175	ml	-2728.11
16898525	36120392	22808792	9353.59	ml	7130	ml	2223.59
16914073	36706796	28403863	6578.27	ml	2820	ml	3758.27
16922254	33828415	25787700	8447.44	ml	5655	ml	2792.44
16932199	36919435	21277408	3288.67	ml	3725	ml	-436.33
16937963	38473153	23912915	13326.02	ml	3638	ml	9688.02
16952127	32976268	24432987	2619.46	ml	5350	ml	-2730.54
17003498	39554931	23434315	3610.27	ml	6960	ml	-3349.73
17031760	30109454	20869482	10156.11	ml	1417	ml	8739.11
17035780	33767488	27473388	3700.98	ml	7986	ml	-4285.02
17063025	38833126	27993916	10368.05	ml	2291	ml	8077.05
17152613	38836464	23622479	4140.61	ml	1790	ml	2350.61
17170682	34544895	29349222	14108.86	ml	9090	ml	5018.86
17242100	30681579	25046397	2645.95	ml	7725	ml	-5079.05
17244595	31277417	26597499	5313.33	ml	6981	ml	-1667.67
17245713	35683352	24468966	637.52	ml	2835	ml	-2197.48
17257177	33719300	27628348	12343.19	ml	1860	ml	10483.19
17262173	38939010	22515541	12053.93	ml	14666	ml	-2612.07
17266996	30019669	24347460	1381.46	ml	1258	ml	123.46
17269372	37590834	25584000	1629.86	ml	925	ml	704.86
17288844	39722636	25595502	3858.27	ml	4811	ml	-952.73
17290566	30991625	28501497	10827.88	ml	6946	ml	3881.88
17350775	32841676	27759047	7974.73	ml	3775	ml	4199.73
17351798	38060278	23487223	3475.05	ml	2613	ml	862.05
17372569	32600345	21157219	3679.32	ml	1261	ml	2418.32
17395063	38419228	23092156	14695.8	ml	380	ml	14315.8
17396841	31040457	29871648	1987.41	ml	6416	ml	-4428.59
17401129	35531906	26583401	17242.41	ml	1871	ml	15371.41
17428457	32573230	20842635	1493.98	ml	5150	ml	-3656.02
17433873	32056229	22390387	7002.48	ml	5797	ml	1205.48
17461434	30748856	28378325	4638.57	ml	3641	ml	997.57
17478540	37226992	24327857	5097.86	ml	2770	ml	2327.86
17505489	38975321	24282356	10264.41	ml	10949	ml	-684.59
17539265	37531469	23550723	15501.5	ml	5538	ml	9963.5
17540015	34148423	26449130	12740	ml	10120	ml	2620
17544377	37451760	25316291	7095.81	ml	7080	ml	15.81
17565549	30979781	29700838	18457.66	ml	1044	ml	17413.66
17572795	32513583	29211352	6408.31	ml	9217	ml	-2808.69
17586470	35684547	24236515	5184.9	ml	6551	ml	-1366.1
17595401	32213722	25539893	20265.29	ml	10850	ml	9415.29
17598348	33014087	28409501	7520.04	ml	8377	ml	-856.96
17611690	35449338	28092666	4224.48	ml	5365	ml	-1140.52
17623112	38978159	29940683	2710.19	ml	2300	ml	410.19
17686071	35230633	25238943	5352.81	ml	4002	ml	1350.81
17690327	36344012	26381722	10447.64	ml	5990	ml	4457.64
17718435	39269058	22573283	8044.6	ml	8460	ml	-415.4
17752666	38753679	25935379	4680.6	ml	4660	ml	20.6
17754293	33429186	21086123	4581.5	ml	9570	ml	-4988.5
17783178	39275458	21988633	7645.1	ml	17220	ml	-9574.9
17790156	36427675	26303618	3302.88	ml	8230	ml	-4927.12
17827847	38260228	24884794	8201.03	ml	13923	ml	-5721.97
17841493	35358416	22884516	4729.55	ml	1875	ml	2854.55
17851873	32911110	26242070	6724.4	ml	1380	ml	5344.4
17864819	37815113	23600289	9075.97	ml	2393	ml	6682.97
17882715	32323726	21003419	6901.82	ml	10475	ml	-3573.18
18016258	38080125	25466853	14819	ml	6680	ml	8139
18023584	39005422	22100119	10636.55	ml	745	ml	9891.55
18024998	38247671	24567210	4499.89	ml	6938	ml	-2438.11
18061894	34938650	23098308	2965.55	ml	4400	ml	-1434.45
18075868	37474113	24713584	3734	ml	1690	ml	2044
18081596	32308822	22996282	4022.2	ml	2995	ml	1027.2
18126277	36211066	21587664	12082.97	ml	12772	ml	-689.03
18136491	32306963	23309829	18271.04	ml	518	ml	17753.04
18141915	34883626	25664074	5675.56	ml	752	ml	4923.56
18187609	31546987	23495898	5439.15	ml	4400	ml	1039.15
18189739	31271824	29567255	6421.35	ml	1570	ml	4851.35
18257010	35011237	24586212	4758.19	ml	3905	ml	853.19
18286387	30739656	21584056	13155.6	ml	790	ml	12365.6
18311360	34340005	23411593	2800.77	ml	4040	ml	-1239.23
18337798	31028809	23652501	5270.71	ml	16025	ml	-10754.29
18439312	33144651	26107633	3723.45	ml	4956	ml	-1232.55
18483037	33432093	29865425	4612.71	ml	5814	ml	-1201.29
18483634	38288748	23051282	4861.15	ml	7570	ml	-2708.85
18486555	31441718	29674405	6469.01	ml	13300	ml	-6830.99
18499078	33660280	27964902	12928.24	ml	201	ml	12727.24
18511092	30433485	28348890	5220.16	ml	3085	ml	2135.16
18521633	30123604	26804343	3280	ml	1700	ml	1580
18540569	33273186	26501279	4497.69	ml	9130	ml	-4632.31
18562632	36986225	23585178	13615.78	ml	4646	ml	8969.78
18611278	36422840	24170020	4016.53	ml	1315	ml	2701.53
18611488	38222542	26058994	7147.98	ml	908	ml	6239.98
18613954	37618485	26909389	5097.56	ml	1752	ml	3345.56
18625166	38204934	21602736	9721.97	ml	4544	ml	5177.97
18652627	39675531	26386964	2675.72	ml	5095	ml	-2419.28
18692169	31068141	25541641	7463.86	ml	10245	ml	-2781.14
18693746	39538128	26159285	4701.4	ml	5991	ml	-1289.6
18733090	33827178	25131696	6381.63	ml	10045	ml	-3663.37
18735236	34395957	22881521	2785.96	ml	5280	ml	-2494.04
18747485	36682558	24929127	3793.22	ml	8495	ml	-4701.78
18758741	33807329	27602539	4178.73	ml	1735	ml	2443.73
18771599	36941212	25459968	4663.05	ml	4456	ml	207.05
18772698	30273264	23355539	11767.44	ml	4162	ml	7605.44
18791412	32425703	26858283	5932.6	ml	814	ml	5118.6
18796351	38302667	22416510	5917.18	ml	60025	ml	-54107.82
18826797	34122233	24141686	3093.55	ml	7500	ml	-4406.45
18856086	38243727	24495158	2015.75	ml	5770	ml	-3754.25
18871076	30417835	20167242	8095.33	ml	8535	ml	-439.67
18892178	35411753	29913727	3777.36	ml	250	ml	3527.36
18932705	31653552	22245247	2026.14	ml	4325	ml	-2298.86
18936015	30472141	22484220	6404.92	ml	2240	ml	4164.92
18951987	36735233	20973417	16245.5	ml	14895	ml	1350.5
18952096	34791891	21237266	5062.7	ml	4120	ml	942.7
18959634	37982649	26859252	9738.64	ml	1980	ml	7758.64
18968631	35993773	23034055	4062.09	ml	5390	ml	-1327.91
19009502	38579321	26576292	2216.19	ml	2640	ml	-423.81
19011388	31932552	27093043	14201.54	ml	1799	ml	12402.54
19027745	39026966	22042037	4188.14	ml	6640	ml	-2451.86
19052676	30529524	24444815	12428.02	ml	10240	ml	2188.02
19054240	35470579	21472555	6804.87	ml	5860	ml	944.87
19058509	32323140	24850340	7292.59	ml	7703	ml	-410.41
19059343	36707858	29356798	7945.84	ml	19928	ml	-11982.16
19111832	31512706	23401978	5890.78	ml	10	ml	5880.78
19112585	39539932	27368392	11896.99	ml	8023	ml	3873.99
19120111	39319645	20853094	3232.1	ml	269	ml	2963.1
19130309	30770782	22673732	8356.05	ml	6744	ml	1612.05
19131436	33004664	29954601	2832.28	ml	5729	ml	-2896.72
19133582	32511600	25695028	7328.37	ml	12045	ml	-4716.63
19155768	34487700	27519810	6309.54	ml	10975	ml	-4665.46
19164907	35597546	22574333	10497.27	ml	8470	ml	2027.27
19186172	34429897	23354351	3136.48	ml	270	ml	2866.48
19207300	35102717	24889622	10019.24	ml	5685	ml	4334.24
19209492	31844564	24937094	5568.16	ml	5460	ml	108.16
19242238	34852343	20078438	8380.6	ml	8440	ml	-59.4
19262820	34875110	23992873	934.06	ml	935	ml	-0.94
19287295	32983523	24086115	9538.78	ml	10670	ml	-1131.22
19290303	38786871	25206654	9436.59	ml	2580	ml	6856.59
19294463	38900791	25324698	14087.28	ml	18125	ml	-4037.72
19299113	30452400	29947543	9374.31	ml	4274	ml	5100.31
19306221	30443229	22017656	29200.06	ml	7519	ml	21681.06
19312736	31288304	21311611	11431.41	ml	10298	ml	1133.41
19330004	35825752	26432998	8984.35	ml	8015	ml	969.35
19341048	34058290	22078033	11145.54	ml	9593	ml	1552.54
19341143	35173424	26066966	2105.69	ml	5242	ml	-3136.31
19342453	35861066	21685177	2705.44	ml	4092	ml	-1386.56
19352034	30058866	21509557	12292.92	ml	7705	ml	4587.92
19355755	32130531	28558620	8015.23	ml	3909	ml	4106.23
19378973	32213782	24682145	18477.38	ml	14035	ml	4442.38
19392561	33680346	25086913	4388.88	ml	1956	ml	2432.88
19394690	33096681	21773476	20274.74	ml	645	ml	19629.74
19431336	30480587	28759049	4796.19	ml	2715	ml	2081.19
19441402	32510672	28676335	6313.82	ml	5285	ml	1028.82
19442119	33773008	29531980	4822.7	ml	10475	ml	-5652.3
19446449	37722399	20823117	10122.67	ml	7111	ml	3011.67
19468249	38562467	23405169	8359.64	ml	7175	ml	1184.64
19472679	38779705	26526989	4268.52	ml	3460	ml	808.52
19487795	34910191	22102947	7787.37	ml	1484	ml	6303.37
19497110	35806112	25547753	5681.5	ml	2095	ml	3586.5
19499609	39081803	26991746	3241.04	ml	1950	ml	1291.04
19499830	36830523	20122564	16187.3	ml	15053	ml	1134.3
19502815	35093362	23280294	4061.24	ml	8445	ml	-4383.76
19509454	36169399	25087958	5059.89	ml	9455	ml	-4395.11
19523963	38831690	23629601	4841.02	ml	5704	ml	-862.98
19527665	36485879	24022183	4604.61	ml	3385	ml	1219.61
19564586	37310703	22461053	2665.49	ml	3615	ml	-949.51
19565388	39098499	25592673	4787.53	ml	3080	ml	1707.53
19583971	35882741	26737036	3604.64	ml	3548	ml	56.64
19640706	38255070	27233621	5531.72	ml	1900	ml	3631.72
19660649	34047488	21844592	11576.77	ml	4260	ml	7316.77
19673450	30164124	26742984	8909.88	ml	4830	ml	4079.88
19688253	34835710	21741362	13383.58	ml	7322	ml	6061.58
19688885	33350548	24789896	3876.9	ml
19763428	37634812	20548191	2258.59	ml	5455	ml	-3196.41
19774838	39992578	28109956	6328.95	ml	3269	ml	3059.95
19776335	36862993	22143470	1758.26	ml	1960	ml	-201.74
19782286	32856405	23372670	6580.53	ml	13225	ml	-6644.47
19838433	34873306	25536531	8738.48	ml	13820	ml	-5081.52
19890030	31527285	26070834	4356.74	ml	5025	ml	-668.26
19929286	32004492	23276264	5196.4	ml	7725	ml	-2528.6
19962418	33367985	25331514	10771.49	ml	10335	ml	436.49
19968075	31756531	28592225	9222.44	ml	525	ml	8697.44
19971226	39643831	20146850	1470.91	ml	1000	ml	470.91
19997473	32568753	27787494	1759.9	ml	2650	ml	-890.1
