# Supplementary material for: Machine learning-based prediction of mortality in acute myocardial infarction with cardiogenic shock
Source: Front Cardiovasc Med. 2024 Oct 14;11:1402503. doi: 10.3389/fcvm.2024.1402503 (PMC11513311; doi:10.3389/fcvm.2024.1402503)
Supplement: Supplementary file 7 [file Datasheet2.zip › 000 Extracting Raw Data from MIMIC-IV dataset/11.╞└╖╓╓╕▒Ω.csv]

subject_id	stay_id	hadm_id	sofa	apsiii	sirs	sapsii	oasis	gcs	charlson
10002495	36753294	24982426	3	54	3	47	32	15	7
10010058	33060379	26359957	15	97	4	75	58	15	8
10026161	39625056	24614671	14	91	3	65	41	15	8
10055344	35736966	29209451	12	88	4	58	51	14	9
10094679	36938927	28902523	7	66	3	50	33	15	5
10099480	39566959	21393418	4	55	2	38	33	15	7
10102878	33312557	20265910	12	87	3	67	54	15	5
10104450	31524085	23157316	5	47	3	40	29	15	13
10151556	37542315	20815067	11	54	3	44	35	15	9
10152414	34547307	27578173	7	80	4	50	39	14	8
10170022	30946357	26174955	5	64	4	39	41	14	7
10180134	33413600	27497725	12	68	2	54	43	14	5
10193237	37455945	21774133	10	59	2	64	44	15	9
10197095	38422103	29014163	5	68	3	54	32	15	8
10203444	37929889	25550068	3	51	4	38	38	14	6
10210981	38800147	22317400	3	19	2	23	26	15	3
10233597	32580800	27468267	9	31	3	52	51	12	5
10237665	30765788	29914524	5	77	3	38	35	10	9
10257550	39064261	20105129	10	72	4	54	39	15	7
10260642	32523313	26981835	2	29	2	30	24	15	4
10289973	30201512	26155040	8	49	3	32	31	15	4
10304210	37346679	24137224	12	88	3	72	45	7	8
10327840	36206974	24584666	4	53	1	30	27	15	9
10342208	34246242	21977675	6	69	4	51	37	15	8
10380034	33464058	28071767	8	33	4	37	35	15	5
10395897	38911657	21348745	4	43	2	42	26	15	8
10431675	33207337	23213247	9	63	4	40	37	15	4
10442543	34532159	22826044	17	89	4	70	43	15	8
10464977	38762244	23034003	9	41	3	48	46	15	9
10504004	33445477	23626217	4	43	4	44	37	15	6
10512325	35688562	23868644	8	75	4	58	38	15	5
10525376	38498358	29961953	7	85	4	66	48	15	7
10565616	35303418	21618127	5	54	3	27	25	15	6
10590693	35321486	27517673	7	45	3	43	47	15	9
10606965	32302958	24239692	2	36	2	24	23	15	8
10639500	31643878	26565321	1	30	2	11	31	15	5
10688510	31618429	28805457	8	68	4	40	26	15	5
10691194	30731222	25809823	5	46	2	40	38	15	9
10725599	38689541	25856558	6	51	1	39	34	14	6
10740516	31649316	29055193	16	93	2	68	49	8	10
10756776	39506188	24477686	5	33	2	18	34	15	4
10758974	37374181	21950450	8	49	4	39	45	14	4
10779064	32628748	20445698	2	28	3	18	18	15	3
10781312	30284873	24474381	18	130	3	92	62	4	9
10785608	34084478	28290632	10	65	4	58	39	15	7
10792661	39710436	26360527	9	75	3	57	38	11	7
10801908	33185124	26625457	9	80	3	50	43	15	8
10802781	34423323	27852226	2	34	4	23	30	15	4
10809326	38588436	22350919	7	66	3	53	49	9	6
10828900	30256321	24951394	3	34	1	25	18	15	6
10833958	31783046	28224056	7	49	2	40	32	14	7
10834460	39177460	29747723	3	49	3	32	24	11	5
10843788	30706447	22294846	10	36	3	51	37	15	7
10844573	36086745	23997020	11	93	3	60	40	15	5
10857996	34678772	21701924	3	74	3	44	35	10	8
10867166	34661380	22308116	2	30	3	39	21	15	9
10888007	34903620	23296210	11	52	4	58	43	14	9
10920228	37783060	23466911	8	39	4	38	40	13	4
10931276	38017506	25586233	5	54	3	44	40	15	9
10938096	32970582	26498873	6	55	2	70	41	14	11
10939299	36173365	26422493	7	62	3	46	53	15	6
10947173	39605142	27700357	2	33	2	27	23	14	8
10953166	36397481	20259770	7	30	3	42	33	15	4
10963917	36013444	24068553	5	57	3	39	32	14	5
11022245	31599600	29881372	10	67	3	56	41	15	6
11025657	34760621	24556511	7	45	4	42	37	15	5
11058328	30856482	24489691	0	31	3	15	22	15	3
11075865	37475623	28595464	11	89	3	70	39	3	3
11089729	37395251	27021321	5	39	3	46	37	15	9
11099902	33627324	27305289	6	34	3	45	48	14	7
11128013	36766215	22129205	3	39	2	49	29	15	10
11128977	33948720	23856904	1	28	3	21	19	15	2
11129835	36471889	25447858	4	29	2	25	14		4
11132535	39485928	21336112	11	86	2	54	46	15	9
11144354	34096140	22709440	14	113	4	79	57	3	7
11144600	38462481	27666624	10	67	4	45	38	15	6
11165060	36423523	29991539	9	64	4	49	51	14	7
11182822	32744241	22951112	6	38	4	43	33	15	7
11209237	37832875	22106798	1	29	2	39	25	15	7
11231966	32176417	22679034	4	22	3	33	36	15	6
11233081	30162054	20055820	6	25	2	24	29	15	4
11304253	34543082	23346584	9	82	2	54	46	15	9
11320011	34962562	27172472	12	71	4	57	51	12	5
11321257	35860455	21322793	3	25	2	20	17		5
11331917	36909182	23456409	8	97	2	85	48	3	8
11340067	31598874	24158629	8	50	3	42	26	13	9
11357684	38929622	28158383	12	90	4	60	38	3	6
11371466	34482432	21270943	7	67	3	54	23	14	9
11374486	35647824	23112869	11	74	3	54	48	15	6
11378305	31110382	28239688	2	13	2	33	26	14	7
11387260	35840639	21213731	10	44	3	41	36	15	5
11389801	33132370	28171818	8	51	3	37	35	14	5
11390252	32716634	21331972	8	38	3	55	48	13	7
11402910	32560705	23375177	4	41	1	39	39	15	6
11415544	30351057	29979687	9	52	3	55	37	15	7
11458288	35541349	25687779	11	60	4	65	39	15	3
11501869	35623139	24501476	9	69	2	51	41	14	6
11567529	30980027	21232911	6	41	3	39	27	15	7
11573149	38995783	28752337	2	40	1	35	20	15	5
11579913	36202012	28453882	6	66	4	43	37	14	8
11581298	30675859	27683447	3	46	1	28	25	15	9
11589465	38790981	23838325	11	86	3	61	47	15	5
11592298	31780966	21758109	4	35	2	34	22	15	11
11592373	36227721	23933003	11	77	2	57	32	13	9
11594544	30782638	20431911	6	38	2	37	37	15	9
11605027	31438123	28735920	15	79	4	61	50	15	8
11607541	32003885	28364206	8	75	4	55	34	15	5
11617629	30946989	27409048	3	57	2	42	34	15	4
11634237	37249783	22525982	11	76	3	45	32	15	3
11708108	37904710	20935519	5	41	3	32	34	15	5
11713060	30562036	21986375	11	59	4	49	39	15	4
11722400	31632311	27834147	8	50	3	37	33	15	7
11745291	38121875	22270906	11	75	2	57	52	15	9
11751250	30455080	27954417	7	49	3	24	25	15	4
11792935	34702452	23596402	2	24	3	25	22	15	4
11798951	33915658	27442617	15	93	4	59	48	15	6
11843475	32821521	29756945	2	37	2	25	22	15	10
11848597	31471562	23921396	10	49	2	54	40	15	9
11858497	36980734	24644178	5	28	4	30	33	15	4
11861582	35689140	27370071	5	17	2	26	35	14	4
11862124	38044131	26109774	5	50	3	43	45	15	4
11862758	33825848	26654098	7	48	3	37	39	15	4
11874424	38461395	25574892	14	65	3	66	51	15	5
11882307	32098871	27570239	15	93	4	90	42	15	10
11901952	34765614	25514083	7	46	4	44	31	15	8
11911589	31890533	27293317	10	72	3	72	33	15	13
11922884	35352413	23550831	5	29	2	37	21	11	9
11928413	38709217	23026285	5	46	3	40	39	15	8
11928692	34070963	22384987	8	86	4	55	46	15	9
11939591	35983563	27853033	8	69	4	68	48	15	8
11942193	31707457	21139779	3	36	2	36	31	15	8
11972365	32389159	24962721	6	40	1	42	23	15	10
11984647	36560987	25146721	3	48	3	31	28	15	3
12017739	31840083	20025344	5	50	1	46	24	13	10
12026338	38194201	28548230	10	82	3	54	41	15	4
12036721	34269559	24443695	9	74	4	58	40	15	9
12042044	36281872	25549760	2	55	3	44	31	15	9
12085783	35823221	29924941	4	35	3	31	25	15	6
12118363	39250219	23198189	12	54	3	60	42	8	7
12218519	33596143	21628838	0	25	3	16	17	15	3
12219559	34375944	28621241	6	60	2	44	30	15	9
12239834	39056251	25526864	3	41	3	28	23	15	7
12246387	37352046	26489510	8	33	2	27	30	15	4
12287332	38532085	23408562	11	59	3	69	56	7	9
12297844	38949081	22398596	14	145	3	83	49	3	4
12314229	39181166	23527594	1	16	2	33	27	15	8
12323950	32907994	23735700	16	128	3	69	53	6	5
12327429	37161595	28630214	9	110	3	54	33	15	13
12347941	33849924	24546050	0	25	3	22	24	15	4
12371641	34200986	28803063	12	45	2	51	42	15	10
12382393	36200772	21572034	14	125	3	85	55	3	8
12440182	32338401	22775253	13	80	4	55	34	15	7
12442684	34678414	20791333	7	42	4	43	39	15	6
12492193	38686700	27100971	8	53	4	60	52	14	7
12492737	37934458	27261448	8	77	4	51	42	15	5
12504186	36520176	23874583	6	50	1	39	24	15	10
12504886	37145613	28508247	2	55	3	53	43	15	8
12513827	35216839	20812909	6	53	2	40	36	15	12
12515381	33358048	28178107	17	118	2	87	49	3	5
12519699	33321724	28579091	9	55	2	34	27	15	8
12529718	32779096	21246172	4	36	4	31	40	15	2
12588030	33086610	28335223	6	28	3	28	26	15	3
12604038	34317327	26390813	10	107	3	77	43	15	10
12605065	39348213	21150019	3	38	3	25	38	13	3
12623620	38927634	25039922	13	70	4	54	50	15	5
12637511	37698371	27315786	5	36	2	27	19	15	6
12652467	32892353	22304862	3	25	3	23	23	15	5
12654170	32028553	24301961	7	52	3	57	37	15	10
12673141	39921830	21284928	8	74	4	48	36	15	4
12676035	34452956	20319254	10	60	3	50	38	13	9
12710966	38426371	28618361	8	79	4	48	27	13	10
12721568	35860971	28478102	1	29	3	26	24	15	6
12749650	35688748	23377836	17	139	4	94	55	3	5
12752572	31901798	27674406	4	44	3	40	33	15	7
12765712	32833059	26890833	2	26	3	18	16	15	7
12769611	39151937	21883025	9	17	3	32	27	15	4
12793412	32651382	24077990	11	117	3	78	62	3	8
12799272	39931237	23669294	11	45	2	62	38	15	9
12826995	32803587	22389954	9	43	3	38	44	15	8
12835204	36742211	29939761	11	61	3	62	38	15	11
12837527	34288426	24711461	4	30	2	35	25	15	6
12847817	38442730	23048103	4	45	3	27	20	14	4
12860657	32740162	26425266	3	42	4	25	30	14	4
12897194	33473720	22086492	10	63	4	53	42	15	7
12947315	35189954	23860882	6	63	4	53	42	14	9
12967352	34566815	27777702	5	30	3	29	36	15	4
12986731	30157987	24524547	10	79	3	64	43	15	9
12987194	35126800	27382119	7	33	3	44	36	15	6
12993331	33243115	24909104	12	47	4	42	37	15	6
13024789	32115271	22271149	4	38	2	18	19	15	3
13053623	33220556	21981457	14	126	4	71	51	3	4
13060513	32211192	23186507	4	61	3	54	38	8	9
13155224	33571695	21270587	12	67	3	48	31	15	6
13155358	34743374	26580141	10	46	4	46	37	12	5
13171410	35379061	20519729	1	33	4	30	25	15	4
13174926	31325497	29830193	8	53	4	31	39	15	8
13178765	32829981	28749633	2	54	3	32	35	15	7
13181161	34434736	26569434	8	57	4	60	43	15	8
13194394	32951608	22991415	9	57	4	41	31	15	6
13200139	34190051	24197685	8	53	3	42	37	15	6
13201095	39953418	28453791	12	114	4	82	61	3	10
13224283	39375310	20995778	7	47	3	50	41	15	6
13229117	34649270	20252271	11	80	4	60	45	15	8
13251216	39604350	28567426	9	31	4	48	31	15	4
13257593	30030289	21537254	5	22	1	26	21	15	8
13294307	34461495	27068378	8	58	4	52	47	15	8
13313918	32385234	21671254	6	56	3	48	39	10	4
13334510	37284889	22997385	4	45	2	47	34	13	7
13341849	35896032	27774546	7	58	2	56	30	15	7
13352605	33268596	24335090	11	80	4	56	38	14	2
13376814	33328533	22625448	4	21	3	17	26	15	2
13381135	38494776	21060863	7	54	4	55	44	15	9
13408370	30547595	27107260	9	55	4	38	40	15	6
13408774	30105012	21453234	14	81	3	64	51	10	8
13421733	30009753	21677190	8	47	2	41	41	15	8
13423792	37845737	22878779	9	47	4	44	42	13	3
13445589	32777036	20022423	7	63	2	44	27	15	8
13466375	34714964	21011631	4	39	4	37	32	14	6
13471588	33405867	29345598	6	39	0	41	28	14	9
13474359	38063480	22461878	8	103	4	68	44	3	6
13499005	31998189	20317279	7	89	3	58	50	15	7
13607095	30826720	22736374	8	56	1	40	23	15	6
13609136	35015669	23475520	5	49	3	50	36	15	5
13610194	39751100	25253936	6	75	2	53	37	15	6
13619744	30084761	24575767	1	32	2	43	32	15	9
13632970	37564059	26843412	10	50	3	49	31	15	8
13643894	35381559	26139456	10	44	3	38	34	15	9
13676058	32139951	21558408	4	42	2	51	34	15	6
13713539	39677468	21997327	14	75	3	64	50	15	9
13807411	37358721	27935225	6	56	0	56	38	15	10
13819797	30282193	22609279	10	34	4	34	39	15	5
13824421	37622984	29778924	4	83	2	51	38	15	6
13881772	35707301	27710348	7	87	3	58	33	12	12
13918205	39298593	25378514	7	46	4	36	40	15	4
13935486	37567036	24533185	1	40	2	43	26	15	15
13945948	30945107	24549265	5	36	2	32	22	15	6
13961079	37445744	25908574	13	89	4	62	50	15	1
13965623	32975129	28777141	2	45	3	31	29	14	6
13970072	39418586	29116286	1	37	2	20	24	15	5
13973768	31482860	21412762	7	64	3	50	49	14	6
13990024	34182504	25987120	4	31	2	31	29	14	7
13994398	31167267	28591150	6	51	3	31	29	15	8
14017043	39759326	26525564	7	53	3	55	38	15	6
14050349	36339938	28565011	5	63	2	40	30	14	8
14055524	35953833	22694726	10	56	2	33	43	14	8
14131135	39960700	26851763	2	26	2	38	24	15	14
14143731	32654256	27230877	6	53	3	45	38	15	6
14151718	39068422	25793198	4	61	3	37	40	15	7
14164034	31588044	24563742	7	38	4	49	37	13	5
14195695	32314932	23671820	6	36	3	27	24	15	6
14201182	38036087	24827742	1	20	2	26	19	15	6
14212075	38990028	21776214	13	83	3	57	46	15	4
14220470	33601413	27285325	2	36	3	33	20	14	7
14228169	33551009	29566561	11	87	4	60	47	15	10
14280192	34403759	22405648	11	48	3	58	36	15	7
14331151	31270386	24487999	6	50	4	43	31	14	14
14350104	38866837	23686056	6	44	2	37	30	15	10
14350175	37784666	27088296	12	53	4	45	41	7	10
14358282	35764121	29566299	7	38	3	33	44	13	2
14375041	36393360	26322145	9	23	3	32	33	15	6
14385035	39838991	20480421	4	54	2	48	30	13	12
14404098	31444194	21051894	5	60	4	46	32	15	5
14492553	31776534	21655719	4	38	3	33	26	15	9
14497879	30834932	24707182	9	26	3	43	34	15	18
14518419	31967317	20564918	15	96	4	70	50	8	6
14529457	31238006	24637000	0	25	0	26	20	15	7
14532362	36127475	28738594	3	39	2	32	22	15	5
14533062	39933268	26715646	7	66	3	32	23	14	10
14539351	34379501	21502552	6	54	3	33	30	15	5
14567773	33494608	27494253	14	74	4	57	45	15	6
14663678	36777775	28005368	2	38	1	36	26	15	10
14703575	34984324	21242298	8	76	3	68	37	14	11
14718365	38301508	22250211	15	106	3	75	53	3	6
14729124	33741168	22996466	12	61	3	62	38	12	7
14755611	33075809	28551877	12	79	4	43	33	15	4
14762451	35557559	26731777	14	71	3	65	43	14	5
14870240	33911712	23250528	7	27	3	30	39	14	5
14885411	31585948	28934261	6	49	3	59	37	15	6
14940057	34850027	25548782	8	36	2	37	40	15	8
14960593	35718523	29450181	12	77	4	72	43	15	8
14965904	35725274	23551805	1	40	2	29	29	15	9
15008298	33718307	22173611	11	56	2	55	37	15	10
15017391	30154772	22729873	9	58	3	50	39	15	10
15077817	37231956	23869912	10	90	4	68	52	13	8
15094687	38746509	28725090	9	65	3	39	31	14	8
15098455	32528130	26548797	14	105	3	79	44	3	5
15109122	30323725	22433105	11	45	2	51	38	15	12
15117669	39205396	28432017	10	54	4	49	40	15	8
15123166	38766539	29899971	3	60	4	35	33	15	4
15172008	35534668	26590603	6	52	3	33	22	15	10
15172858	34137895	27997295	3	51	1	30	19	15	8
15205407	35357256	20383411	1	39	3	32	32	15	4
15251187	35891112	23486795	6	36	3	45	37	15	7
15256812	30957600	27228569	7	17	3	32	27	15	2
15272000	34605200	22606489	5	38	3	31	21	15	6
15279326	36600393	27358144	7	34	1	40	37	15	8
15333075	32824737	29236732	6	51	2	46	16	14	14
15338454	36175095	29642380	7	57	3	67	39	15	15
15344483	36989845	21475641	4	78	4	52	47	15	5
15385393	39572087	26947560	4	40	4	38	37	14	10
15393630	34315269	24663749	6	57	3	44	33	15	3
15416363	30248317	27662447	6	32	3	29	21	15	6
15430446	31036877	25931747	10	58	3	35	32	14	7
15431451	35930046	24503797	11	71	3	53	45	11	7
15434166	34272263	20467639	5	46	3	60	33	15	12
15452777	38862706	23098609	6	63	3	31	25	15	9
15455515	38776907	22539271	4	29	4	18	30	14	3
15513924	36342514	24280326	10	55	4	50	46	15	3
15516997	36006454	25540889	11	61	3	53	51	15	10
15521966	37592223	25944061	7	46	3	42	28	14	14
15524826	38404395	20163350	13	98	4	65	50	15	3
15533039	37924406	28396110	10	26	3	33	38	15	8
15537803	39568167	23263147	7	48	3	48	36	15	5
15575136	30377071	22706972	11	76	3	64	44	10	3
15575672	39048038	22306366	10	41	3	31	33	15	3
15578367	30711876	22901069	3	60	2	39	31	15	9
15592846	38187839	27257904	11	81	3	61	51	14	8
15605951	36006405	24857256	3	61	4	37	38	15	6
15612556	36580700	26476632	5	23	1	32	29	15	3
15612570	38828250	26152435	7	39	2	26	26	15	10
15613739	33421640	22581539	5	55	3	37	35	14	7
15623684	38533905	20486592	9	97	3	68	39	3	2
15625307	34604492	22826841	10	77	3	61	42	15	8
15632290	37181561	23950907	6	61	3	46	31	15	6
15648027	34833193	28966984	5	49	2	39	37	14	6
15693812	37165412	29380023	14	139	3	83	59	6	11
15723516	33930243	21480465	3	37	3	38	19	15	8
15743456	38772511	21322845	6	31	3	35	20	15	6
15750321	31342132	20976975	9	58	3	37	46	14	6
15772179	34088548	28970007	3	49	2	38	31	15	11
15782813	38432543	21093941	12	99	4	55	35	15	4
15784986	38578025	27825876	12	67	3	50	42	9	3
15785313	38608525	29065979	10	62	4	39	35	15	8
15795343	32443930	26631591	8	72	3	63	38	14	10
15801596	38114566	20167291	7	61	3	43	29	15	5
15805208	34854758	23229516	8	54	3	47	47	15	9
15818607	38982733	26523448	5	39	3	21	28	14	5
15831913	34066953	25989374	3	34	1	30	24	13	5
15835176	35862237	24568067	12	37	3	52	32	15	6
15859858	33161942	27938129	10	66	3	55	32	14	13
15866795	39907667	24896163	6	38	4	38	38	15	6
15866889	32495714	27003786	10	66	3	51	43	15	5
15890202	38901788	22257947	5	37	2	39	30	15	6
15906662	32079780	24072687	3	58	2	32	29	15	7
15936884	31582758	29677738	7	47	3	50	31	15	5
15958024	39467073	20369773	9	54	3	55	32	15	8
15987934	35868193	21386394	8	97	4	30	46	14	5
15994532	37775567	24298308	9	61	2	37	31	15	9
15994818	35737170	27465888	11	65	4	49	41	15	5
16004748	35782415	29633480	9	78	4	66	42	15	4
16011666	33318942	25016707	6	47	3	45	30	15	6
16030584	38786981	21095087	6	58	3	31	20	15	8
16047946	39353880	22254526	3	79	4	44	46	13	10
16072014	34923950	26163487	9	38	2	46	32	15	7
16078344	35905933	20367221	2	54	4	39	24	15	5
16084599	36266284	29362455	15	112	3	78	48	15	4
16145682	33317622	22454819	6	39	2	32	31	15	6
16182400	39852851	28399290	10	43	4	44	49	15	8
16192578	30034693	21784851	5	23	2	35	30	15	2
16221250	33635540	23282331	7	50	2	65	43	15	6
16230329	34711573	23715751	3	31	3	22	24	15	3
16236499	32422980	29668761	10	55	4	47	42	14	7
16261977	31654675	28203598	9	49	3	49	34	15	10
16264442	37020532	22944997	4	36	1	38	16	15	8
16297202	32801550	26923232	10	62	2	46	32	15	5
16310288	33708180	24767739	13	74	4	73	40	8	6
16331109	33734267	21224034	11	62	3	51	33	15	9
16358152	30560788	28359716	12	97	2	89	54	5	13
16363425	30672585	25809770	6	68	1	49	32	13	9
16367925	33467894	20054367	1	40	2	46	22	15	6
16372865	32950476	29855567	13	35	3	55	40	11	8
16373357	34847484	29883545	9	70	2	48	36	13	7
16423390	30742542	22555943	4	70	3	43	40	15	7
16441592	34777670	26033789	5	49	2	51	39	15	10
16442703	34725385	26707548	1	42	3	48	31	15	5
16473192	32359651	27668896	15	81	3	47	40	15	10
16476559	34068169	24981815	1	25	1	26	17	15	8
16502686	32798963	22542098	11	81	1	67	32	15	10
16547220	34145623	20676642	3	34	2	29	24	15	8
16576835	38556473	23102242	4	47	2	37	25	14	8
16582777	30039231	29818583	9	38	4	52	43	15	8
16612752	36384306	28406457	7	36	2	37	31	15	4
16618220	30280038	25114797	3	26	3	40	30	13	6
16644308	36543498	27298687	11	88	4	48	40	15	2
16659775	32360170	28029332	9	54	3	54	44	14	5
16697275	37161608	29349528	4	26	2	23	23	15	4
16712857	31051445	25706098	8	68	1	51	37	15	9
16715341	36634178	26530630	5	25	2	41	35	10	5
16722520	30419585	20866663	6	53	2	60	35	13	9
16731711	30732775	23567649	9	42	3	39	44	15	8
16750371	31022905	24162456	4	49	3	39	45	15	5
16773780	35810212	23749463	2	28	3	18	14	15	3
16792669	39162474	23237338	6	57	2	39	37	15	8
16810503	39784690	23246205	9	35	3	30	38	15	3
16820491	30745593	27690318	5	27	3	18	21	15	5
16825857	36623881	24956831	7	53	3	51	48	14	8
16828280	30007565	22369507	10	69	2	62	36	15	8
16832609	38206950	27545190	2	45	2	34	35	13	9
16884448	36219669	25105674	4	48	2	39	28	15	11
16898525	36120392	22808792	9	63	4	49	49	15	9
16914073	36706796	28403863	3	55	2	35	28	15	9
16922254	33828415	25787700	11	71	4	48	47	15	3
16932199	36919435	21277408	1	33	3	28	23	15	6
16937963	38473153	23912915	12	78	3	65	40	15	9
16952127	32976268	24432987	7	45	2	46	33	15	8
17003498	39554931	23434315	2	37	3	36	27	15	7
17031760	30109454	20869482	7	28	3	42	29	15	6
17035780	33767488	27473388	4	48	3	39	27	15	7
17063025	38833126	27993916	6	64	3	53	48	15	9
17152613	38836464	23622479	9	37	2	30	38	15	3
17170682	34544895	29349222	12	105	3	75	52	3	3
17242100	30681579	25046397	2	30	3	26	21	15	4
17244595	31277417	26597499	5	25	2	23	21	15	5
17245713	35683352	24468966	2	41	2	37	18	15	9
17257177	33719300	27628348	10	72	4	65	49	15	5
17262173	38939010	22515541	12	45	3	35	38	15	8
17266996	30019669	24347460	7	66	2	36	32	14	7
17269372	37590834	25584000	10	64	2	48	40	10	10
17288844	39722636	25595502	7	43	3	46	34	15	9
17290566	30991625	28501497	8	54	3	49	33	15	8
17350775	32841676	27759047	8	55	2	53	36	7	4
17351798	38060278	23487223	5	63	3	48	38	13	13
17372569	32600345	21157219	3	65	3	49	32	12	7
17395063	38419228	23092156	17	84	3	67	48	15	5
17396841	31040457	29871648	2	35	2	38	26	15	8
17401129	35531906	26583401	12	80	4	50	49	15	10
17428457	32573230	20842635	3	48	3	37	30	15	7
17433873	32056229	22390387	8	58	3	54	32	13	7
17461434	30748856	28378325	12	68	2	74	53	8	7
17478540	37226992	24327857	5	25	4	29	27	15	4
17505489	38975321	24282356	9	69	4	49	48	15	5
17539265	37531469	23550723	8	99	2	66	43	3	6
17540015	34148423	26449130	13	83	4	64	44	11	10
17544377	37451760	25316291	4	71	4	43	37	15	3
17565549	30979781	29700838	15	133	4	85	63	3	12
17572795	32513583	29211352	9	50	1	48	34	15	7
17586470	35684547	24236515	4	19	1	29	30	15	2
17595401	32213722	25539893	11	55	4	43	32	15	7
17598348	33014087	28409501	5	57	3	44	40	15	6
17611690	35449338	28092666	8	25	3	23	18	15	3
17623112	38978159	29940683	7	47	2	48	30	14	13
17686071	35230633	25238943	6	65	3	35	32	15	11
17690327	36344012	26381722	9	76	2	69	38	3	4
17718435	39269058	22573283	12	69	2	51	36	15	7
17752666	38753679	25935379	9	57	3	54	39	15	5
17754293	33429186	21086123	7	43	3	43	35	14	9
17783178	39275458	21988633	8	47	2	42	33	14	6
17790156	36427675	26303618	8	80	2	50	47	7	5
17827847	38260228	24884794	15	67	2	60	31	15	11
17841493	35358416	22884516	10	73	4	63	44	15	4
17851873	32911110	26242070	6	82	3	58	46	13	12
17864819	37815113	23600289	8	44	2	54	41	15	11
17882715	32323726	21003419	2	41	3	25	32	14	4
18016258	38080125	25466853	9	56	4	63	46	15	9
18023584	39005422	22100119	5	94	4	55	37	15	3
18024998	38247671	24567210	5	67	3	44	28	15	3
18061894	34938650	23098308	2	38	2	37	28	13	8
18075868	37474113	24713584	5	62	4	40	44	14	7
18081596	32308822	22996282	4	31	1	38	24	15	4
18126277	36211066	21587664	12	53	3	46	32	15	4
18136491	32306963	23309829	14	95	4	79	44	15	7
18141915	34883626	25664074	12	123	3	81	47	3	5
18187609	31546987	23495898	9	54	4	43	46	13	5
18189739	31271824	29567255	8	85	3	53	38	15	8
18257010	35011237	24586212	1	42	2	23	22	15	5
18286387	30739656	21584056	14	98	4	65	54	14	10
18311360	34340005	23411593	8	47	3	27	30	15	5
18337798	31028809	23652501	13	63	4	57	43	9	8
18439312	33144651	26107633	9	38	2	46	30	15	4
18483037	33432093	29865425	4	54	2	55	27	10	15
18483634	38288748	23051282	1	27	3	33	25	15	6
18486555	31441718	29674405	3	65	3	34	22	15	5
18499078	33660280	27964902	14	109	4	65	52	15	6
18511092	30433485	28348890	7	30	4	34	36	14	4
18521633	30123604	26804343	1	38	2	21	27	15	5
18540569	33273186	26501279	4	47	3	31	28	14	7
18562632	36986225	23585178	10	48	3	52	37	15	8
18611278	36422840	24170020	14	123	4	65	56	3	3
18611488	38222542	26058994	9	89	4	47	46	14	10
18613954	37618485	26909389	6	57	2	49	35	14	8
18625166	38204934	21602736	10	79	3	62	32	15	5
18652627	39675531	26386964	10	37	4	53	32	15	10
18692169	31068141	25541641	7	58	3	45	31	15	6
18693746	39538128	26159285	3	67	3	55	34	15	9
18733090	33827178	25131696	0	33	3	25	26	15	4
18735236	34395957	22881521	3	31	3	13	29	14	6
18747485	36682558	24929127	10	78	2	51	44	15	8
18758741	33807329	27602539	3	44	1	29	27	14	5
18771599	36941212	25459968	8	48	3	47	43	15	5
18772698	30273264	23355539	4	39	3	28	21	15	5
18791412	32425703	26858283	5	62	3	51	31	15	8
18796351	38302667	22416510	9	59	3	54	41	15	5
18826797	34122233	24141686	8	36	3	38	35	15	6
18856086	38243727	24495158	1	27	3	15	36	15	4
18871076	30417835	20167242	8	47	3	33	38	14	3
18892178	35411753	29913727	14	61	3	70	47	10	6
18932705	31653552	22245247	6	35	1	40	26	15	7
18936015	30472141	22484220	11	66	3	50	36	15	2
18951987	36735233	20973417	11	87	4	56	33	15	8
18952096	34791891	21237266	2	38	4	18	36	15	3
18959634	37982649	26859252	4	46	2	45	33	13	5
18968631	35993773	23034055	4	31	4	27	24	15	5
19009502	38579321	26576292	13	60	2	51	40	11	9
19011388	31932552	27093043	6	56	4	32	35	14	9
19027745	39026966	22042037	10	44	3	40	35	15	8
19052676	30529524	24444815	8	59	4	37	38	15	2
19054240	35470579	21472555	9	39	4	32	32	15	4
19058509	32323140	24850340	6	52	4	43	38	11	5
19059343	36707858	29356798	9	50	2	42	44	8	5
19111832	31512706	23401978	14	140	3	101	58	3	10
19112585	39539932	27368392	7	39	4	36	31	15	4
19120111	39319645	20853094	13	90	3	64	53	10	11
19130309	30770782	22673732	9	32	3	39	33	15	7
19131436	33004664	29954601	7	62	2	40	22	12	9
19133582	32511600	25695028	14	80	4	55	39	3	2
19155768	34487700	27519810	1	41	3	23	21	15	8
19164907	35597546	22574333	15	95	3	77	51	3	6
19186172	34429897	23354351	11	52	2	64	34	15	6
19207300	35102717	24889622	6	29	2	31	40	15	3
19209492	31844564	24937094	7	82	1	53	37	6	4
19242238	34852343	20078438	4	20	1	23	22	15	5
19262820	34875110	23992873	11	92	4	81	35	3	8
19287295	32983523	24086115	12	96	3	64	39	3	2
19290303	38786871	25206654	14	82	3	63	48	15	7
19294463	38900791	25324698	10	62	4	55	40	15	6
19299113	30452400	29947543	8	64	4	49	39	15	3
19306221	30443229	22017656	6	54	4	48	36	15	10
19312736	31288304	21311611	11	42	3	44	34	15	7
19330004	35825752	26432998	11	75	4	42	40	15	4
19341048	34058290	22078033	9	44	3	47	40	15	7
19341143	35173424	26066966	9	46	4	50	45	15	14
19342453	35861066	21685177	5	50	2	33	46	14	9
19352034	30058866	21509557	9	83	2	70	52	3	6
19355755	32130531	28558620	4	42	2	51	38	15	5
19378973	32213782	24682145	10	51	3	40	30	15	5
19392561	33680346	25086913	5	42	3	41	40	14	7
19394690	33096681	21773476	13	87	3	72	49	15	7
19431336	30480587	28759049	4	58	2	36	41	14	6
19441402	32510672	28676335	1	21	2	29	31	15	7
19442119	33773008	29531980	4	32	1	43	32	15	7
19446449	37722399	20823117	4	51	4	38	30	15	3
19468249	38562467	23405169	4	63	3	39	36	15	9
19472679	38779705	26526989	4	43	2	29	33	15	7
19487795	34910191	22102947	12	73	3	55	38	15	6
19497110	35806112	25547753	1	32	2	37	35	15	8
19499609	39081803	26991746	8	40	3	41	34	15	7
19499830	36830523	20122564	12	29	3	42	30	15	6
19502815	35093362	23280294	3	38	3	27	27	15	6
19509454	36169399	25087958	9	46	3	48	36	15	10
19523963	38831690	23629601	3	57	2	33	26	15	10
19527665	36485879	24022183	6	53	1	40	26	14	5
19564586	37310703	22461053	5	39	3	41	38	15	3
19565388	39098499	25592673	8	61	3	66	41	15	7
19583971	35882741	26737036	3	44	1	41	30	15	11
19640706	38255070	27233621	6	55	1	35	29	14	6
19660649	34047488	21844592	4	42	3	50	36	15	8
19673450	30164124	26742984	9	35	2	52	33	15	5
19688253	34835710	21741362	9	68	3	48	40	15	8
19688885	33350548	24789896	6	58	3	39	33	15	8
19763428	37634812	20548191	4	60	3	66	34	15	8
19774838	39992578	28109956	10	55	2	46	31	15	7
19776335	36862993	22143470	8	53	2	46	43	15	8
19782286	32856405	23372670	9	82	3	54	46	15	8
19838433	34873306	25536531	9	58	4	53	53	15	6
19890030	31527285	26070834	8	79	3	62	46	4	4
19929286	32004492	23276264	9	50	3	43	39	15	8
19962418	33367985	25331514	13	102	3	60	51	7	7
19968075	31756531	28592225	13	79	3	66	41	15	7
19971226	39643831	20146850	3	57	2	46	43	15	9
19997473	32568753	27787494	2	41	3	38	25	15	9
